# Supplementary material for: Synthesis and crystal structures of 5,5′-(propane-2,2-di­yl)bis­(2-hy­droxy­benzaldehyde) and 5,5′-(propane-2,2-di­yl)bis­(2-hy­droxy­isophthalaldehyde)
Source: Acta Crystallogr E Crystallogr Commun. 2018 Nov 22;74(Pt 12):1872–7. doi: 10.1107/S2056989018016316 (PMC6281094; doi:10.1107/S2056989018016316)
Supplement: Supplementary file 1 [file e-74-01872-sup1.cif]

##############################################################################
#                                                                            #
# This CIF contains the data in a paper accepted for publication in          #
# Acta Crystallographica Section E. It conforms to the requirements of       #
# Notes for Authors for Acta Crystallographica Section E, and has been       #
# peer reviewed under the auspices of the IUCr Commission on Journals.       #
#                                                                            #
# Full details of the Crystallographic Information File format               #
# are given in the paper "The Crystallographic Information File (CIF):       #
# a New Standard Archive File for Crystallography" by S. R. Hall, F. H.      #
# Allen and I. D. Brown [Acta Cryst. (1991), A47, 655-685].                  #
#                                                                            #
# The current version of the core CIF dictionary is obtainable from          #
# ftp://ftp.iucr.org/pub/cif_core.dic.                                       #
#                                                                            #
# Software is freely available for graphical display of the structure(s)     #
# in this CIF. For information consult the CIF software page                 #
# http://www.iucr.org/resources/cif/software.                                #
#                                                                            #
# This file may be used for bona fide research purposes within the           #
# scientific community so long as proper attribution is given to the journal # 
# article from which it was obtained.                                        #
#                                                                            #
##############################################################################
data_1
_audit_creation_method
;
Olex2 1.2
(compiled 2016.09.09 svn.r3337 for OlexSys, GUI svn.r5227)
;
_journal_data_validation_number     ?
_journal_date_recd_electronic     2018-10-31
_journal_date_accepted     2018-11-16
_journal_name_full     'Acta Crystallographica, Section E'
_journal_year     2018
_journal_volume     74
_journal_issue     12
_journal_page_first     1872
_journal_page_last     1877
_journal_paper_category     GO
_journal_paper_doi     10.1107/S2056989018016316
_journal_coeditor_code     LH5885
_publ_contact_author_name
;
R. Sausa R. Sausa
;
_publ_contact_author_address     'ARL'
_publ_contact_author_email     rosario.c.sausa.civ@mail.mil
_publ_contact_author_fax     ?
_publ_contact_author_phone     ?
_publ_section_title
;
Synthesis and crystal structures of
5,5'-(propane-2,2-diyl)bis(2-hydroxybenzaldehyde) and
5,5'-(propane-2,2-diyl)bis(2-hydroxyisophthalaldehyde)
;
_publ_section_title_footnote     .
loop_
    _publ_author_name
    _publ_author_footnote
    _publ_author_address
    'Sausa, Rosario C.' .
;
US Army Research Laboratory, RDRL-WML-B, Aberdeen Proving Ground, MD 21005
USA
;
    'Lastovickova, Dominika N.'
;
Oak Ridge Institute for Science and Education (ORISE) Postdoctoral Research
Fellow.
;
;
US Army Research Laboratory, RDRL-WML-G, Aberdeen Proving Ground, MD 21005
USA
;
    'La Scala, John J.' .
;
US Army Research Laboratory, RDRL-WML-G, Aberdeen Proving Ground, MD 21005
USA
;
_publ_section_synopsis
;
The molecule of (<b>1</b>) presents a >C(CH~3~)~2~ group that bridges two
nearly planar salicylaldehyde groups, each comprising a planar phenyl ring
bonded with a hydroxyl and an aldehyde group. Similarly, molecule (<b>2</b>)
presents the same bridging group, but it connects two nearly planar
appendants, each comprising a phenyl ring bonded with a hydroxyl and two
aldehyde groups. Compound  (<b>2</b>) exhibits a strong visible luminescence
when excited with ultraviolet radiation.
;
_chemical_name_systematic
;
5,5'-(Propane-2,2-diyl)bis(2-hydroxybenzaldehyde)
;
_chemical_name_common     ?
_chemical_formula_moiety     'C17 H16 O4'
_chemical_formula_sum     'C17 H16 O4'
_chemical_formula_iupac     'C17 H16 O4'
_chemical_formula_weight     284.30
_chemical_melting_point     ?
_space_group_crystal_system     monoclinic
_space_group_name_H-M_alt     'P 1 21/c 1'
_space_group_name_Hall     '-P 2ybc'
loop_
    _space_group_symop_operation_xyz
    'x, y, z'
    '-x, y+1/2, -z+1/2'
    '-x, -y, -z'
    'x, -y-1/2, z-1/2'
_cell_length_a     16.6108(6)
_cell_length_b     12.0803(6)
_cell_length_c     7.0946(4)
_cell_angle_alpha     90
_cell_angle_beta     90.396(4)
_cell_angle_gamma     90
_cell_volume     1423.59(12)
_cell_formula_units_Z     4
_cell_measurement_reflns_used     2453
_cell_measurement_theta_min     2.0830
_cell_measurement_theta_max     25.1790
_cell_measurement_temperature     298.00(10)
_exptl_crystal_description     irregular
_exptl_crystal_colour     'clear colourless'
_exptl_crystal_size_max     0.35
_exptl_crystal_size_mid     0.3
_exptl_crystal_size_min     0.28
_exptl_crystal_density_diffrn     1.326
_exptl_crystal_density_meas     ?
_exptl_crystal_density_method     ?
_exptl_crystal_F_000     600
_exptl_absorpt_coefficient_mu     0.094
_exptl_absorpt_correction_type     multi-scan
_exptl_absorpt_process_details
;
(CrysAlisPro; Bourhis <i>et al.</i>,  2015)
;
_exptl_absorpt_correction_T_min     0.86079
_exptl_absorpt_correction_T_max     1.00000
_diffrn_ambient_temperature     298.00(10)
_diffrn_source     ?
_diffrn_radiation_type     MoK\a
_diffrn_radiation_wavelength     0.71073
_diffrn_measurement_device_type
                          'Rigaku Oxford Diffraction SuperNova, Dualflex, EosS2'
_diffrn_measurement_device     'four-circle diffractometer'
_diffrn_measurement_method     '\w scans'
_diffrn_detector_area_resol_mean     8.0945
_diffrn_reflns_number     6271
_diffrn_reflns_av_R_equivalents     0.0174
_diffrn_reflns_av_unetI/netI     0.0224
_diffrn_reflns_theta_min     2.085
_diffrn_reflns_theta_max     25.339
_diffrn_reflns_theta_full     25.339
_diffrn_measured_fraction_theta_max     0.990
_diffrn_measured_fraction_theta_full     0.990
_diffrn_reflns_limit_h_min     -20
_diffrn_reflns_limit_h_max     20
_diffrn_reflns_limit_k_min     -11
_diffrn_reflns_limit_k_max     14
_diffrn_reflns_limit_l_min     -8
_diffrn_reflns_limit_l_max     6
_refine_special_details     ?
_reflns_number_total     2589
_reflns_number_gt     2036
_reflns_threshold_expression     'I > 2\s(I)'
_refine_ls_structure_factor_coef     Fsqd
_refine_ls_matrix_type     full
_refine_ls_R_factor_all     0.0651
_refine_ls_R_factor_gt     0.0507
_refine_ls_wR_factor_gt     0.1155
_refine_ls_wR_factor_ref     0.1222
_refine_ls_goodness_of_fit_ref     1.097
_refine_ls_restrained_S_all     1.097
_refine_ls_number_reflns     2589
_refine_ls_number_parameters     195
_refine_ls_number_restraints     0
_refine_ls_hydrogen_treatment     constr
_refine_ls_weighting_scheme     calc
_refine_ls_weighting_details
              'w=1/[\s^2^(Fo^2^)+(0.0347P)^2^+0.7348P] where P=(Fo^2^+2Fc^2^)/3'
_atom_sites_solution_hydrogens     geom
_atom_sites_solution_primary     dual
_atom_sites_solution_secondary     ?
_refine_ls_shift/su_max     0.000
_refine_ls_shift/su_mean     0.000
_refine_diff_density_max     0.210
_refine_diff_density_min     -0.198
_refine_ls_extinction_method
;
SHELXL-2016/4 (Sheldrick 2016)
;
_refine_ls_extinction_coef     0.0035(12)
_refine_ls_extinction_expression
                                  'Fc^*^=kFc[1+0.001xFc^2^\l^3^/sin(2\q)]^-1/4^'
loop_
    _atom_type_symbol
    _atom_type_description
    _atom_type_scat_dispersion_real
    _atom_type_scat_dispersion_imag
    _atom_type_scat_source
    'C' 'C' 0.0033 0.0016
                         'International Tables Vol C Tables 4.2.6.8 and 6.1.1.4'
    'H' 'H' 0.0000 0.0000
                         'International Tables Vol C Tables 4.2.6.8 and 6.1.1.4'
    'O' 'O' 0.0106 0.0060
                         'International Tables Vol C Tables 4.2.6.8 and 6.1.1.4'
_computing_data_collection
;
CrysAlisPro (Rigaku OD, 2015)
;
_computing_cell_refinement
;
CrysAlisPro (Rigaku OD, 2015)
;
_computing_data_reduction
;
CrysAlisPro (Rigaku OD, 2015)
;
_computing_structure_solution
;
ShelXT (Sheldrick, 2015a)
;
_computing_structure_refinement
;
ShelXL (Sheldrick, 2015b)
;
_computing_molecular_graphics
;
<i>OLEX2</i> (Dolomanov <i>et al.</i>,  2009)
;
loop_
    _atom_site_type_symbol
    _atom_site_label
    _atom_site_fract_x
    _atom_site_fract_y
    _atom_site_fract_z
    _atom_site_U_iso_or_equiv
    _atom_site_adp_type
    _atom_site_calc_flag
    _atom_site_occupancy
    _atom_site_disorder_assembly
    _atom_site_disorder_group
    O O1 0.60832(9) 0.41639(19) 0.2405(3) 0.0801(6) Uani d 1 . .
    O O2 0.52036(10) 0.26273(16) 0.0724(3) 0.0736(5) Uani d 1 . .
    H H2 0.562402 0.293270 0.104187 0.110 Uiso calc 1 . .
    O O3 0.01645(12) 0.31117(19) 0.6564(4) 0.1054(9) Uani d 1 . .
    H H3 -0.028389 0.315525 0.607948 0.158 Uiso calc 1 . .
    O O4 -0.08657(10) 0.34768(16) 0.3823(4) 0.0932(7) Uani d 1 . .
    C C1 0.24872(11) 0.53761(17) 0.2163(3) 0.0461(5) Uani d 1 . .
    C C2 0.26777(14) 0.6426(2) 0.3303(4) 0.0721(8) Uani d 1 . .
    H H2A 0.218770 0.681998 0.354821 0.108 Uiso calc 1 . .
    H H2B 0.303523 0.688954 0.259696 0.108 Uiso calc 1 . .
    H H2C 0.292921 0.622372 0.447559 0.108 Uiso calc 1 . .
    C C3 0.21711(14) 0.5742(2) 0.0216(4) 0.0662(7) Uani d 1 . .
    H H3A 0.199791 0.510478 -0.048481 0.099 Uiso calc 1 . .
    H H3B 0.259284 0.611212 -0.045502 0.099 Uiso calc 1 . .
    H H3C 0.172540 0.623899 0.037436 0.099 Uiso calc 1 . .
    C C4 0.32352(11) 0.46576(17) 0.1856(3) 0.0411(5) Uani d 1 . .
    C C5 0.31596(13) 0.36340(18) 0.0949(3) 0.0482(5) Uani d 1 . .
    H H5 0.264923 0.339291 0.059134 0.058 Uiso calc 1 . .
    C C6 0.38080(13) 0.29743(19) 0.0566(3) 0.0524(6) Uani d 1 . .
    H H6 0.373339 0.230404 -0.005545 0.063 Uiso calc 1 . .
    C C7 0.45731(12) 0.33011(19) 0.1102(3) 0.0486(5) Uani d 1 . .
    C C8 0.46721(11) 0.43126(19) 0.2017(3) 0.0448(5) Uani d 1 . .
    C C9 0.40007(11) 0.49711(18) 0.2366(3) 0.0430(5) Uani d 1 . .
    H H9 0.407386 0.564808 0.296766 0.052 Uiso calc 1 . .
    C C10 0.54638(13) 0.4685(2) 0.2607(3) 0.0600(7) Uani d 1 . .
    H H10 0.550084 0.537495 0.318412 0.072 Uiso calc 1 . .
    C C11 0.18592(11) 0.47158(16) 0.3248(3) 0.0420(5) Uani d 1 . .
    C C12 0.20564(13) 0.4232(2) 0.4976(3) 0.0569(6) Uani d 1 . .
    H H12 0.258393 0.428440 0.541446 0.068 Uiso calc 1 . .
    C C13 0.15019(15) 0.3682(2) 0.6053(4) 0.0699(8) Uani d 1 . .
    H H13 0.165623 0.336218 0.719130 0.084 Uiso calc 1 . .
    C C14 0.07106(14) 0.36060(19) 0.5433(4) 0.0651(7) Uani d 1 . .
    C C15 0.04964(12) 0.40537(18) 0.3714(4) 0.0519(6) Uani d 1 . .
    C C16 0.10733(12) 0.45953(18) 0.2658(3) 0.0469(5) Uani d 1 . .
    H H16 0.092278 0.489091 0.149790 0.056 Uiso calc 1 . .
    C C17 -0.03227(14) 0.3944(2) 0.3020(5) 0.0717(8) Uani d 1 . .
    H H17 -0.044107 0.426019 0.185508 0.086 Uiso calc 1 . .
loop_
    _atom_site_aniso_label
    _atom_site_aniso_U_11
    _atom_site_aniso_U_22
    _atom_site_aniso_U_33
    _atom_site_aniso_U_12
    _atom_site_aniso_U_13
    _atom_site_aniso_U_23
    O1 0.0374(9) 0.1197(17) 0.0831(13) 0.0130(10) 0.0031(8) 0.0127(12)
    O2 0.0616(10) 0.0765(13) 0.0828(13) 0.0281(9) 0.0117(10) -0.0046(10)
    O3 0.0797(13) 0.0857(15) 0.152(2) 0.0139(12) 0.0501(14) 0.0595(15)
    O4 0.0470(10) 0.0713(13) 0.162(2) -0.0120(9) 0.0304(12) -0.0243(13)
    C1 0.0356(10) 0.0403(11) 0.0624(14) 0.0016(9) 0.0024(9) 0.0008(10)
    C2 0.0487(13) 0.0455(14) 0.122(2) 0.0000(11) 0.0113(14) -0.0231(15)
    C3 0.0496(13) 0.0670(17) 0.0819(18) 0.0083(12) 0.0080(12) 0.0270(14)
    C4 0.0368(10) 0.0402(11) 0.0463(12) -0.0006(9) 0.0021(8) 0.0001(9)
    C5 0.0441(11) 0.0461(13) 0.0543(13) -0.0033(10) -0.0030(10) -0.0045(10)
    C6 0.0619(14) 0.0427(12) 0.0527(13) 0.0055(11) 0.0038(11) -0.0083(11)
    C7 0.0479(12) 0.0526(14) 0.0456(12) 0.0123(10) 0.0096(9) 0.0050(11)
    C8 0.0372(10) 0.0559(13) 0.0413(12) 0.0023(9) 0.0039(8) 0.0064(10)
    C9 0.0412(11) 0.0419(11) 0.0459(12) -0.0021(9) 0.0021(9) -0.0013(9)
    C10 0.0406(12) 0.0845(18) 0.0551(14) -0.0010(12) 0.0014(10) 0.0087(13)
    C11 0.0357(10) 0.0377(11) 0.0526(13) 0.0041(8) 0.0020(9) -0.0049(10)
    C12 0.0436(12) 0.0644(15) 0.0625(15) 0.0130(11) -0.0022(11) 0.0059(12)
    C13 0.0669(16) 0.0731(18) 0.0698(17) 0.0226(13) 0.0113(13) 0.0274(14)
    C14 0.0550(14) 0.0443(14) 0.096(2) 0.0109(11) 0.0266(14) 0.0164(14)
    C15 0.0404(11) 0.0390(12) 0.0762(17) 0.0021(9) 0.0084(11) -0.0042(12)
    C16 0.0408(11) 0.0457(12) 0.0543(13) 0.0015(9) 0.0011(9) -0.0026(10)
    C17 0.0424(13) 0.0641(17) 0.109(2) -0.0049(12) 0.0080(14) -0.0208(16)
_geom_special_details
;
 All esds (except the esd in the dihedral angle between two l.s. planes)
 are estimated using the full covariance matrix.  The cell esds are taken
 into account individually in the estimation of esds in distances, angles
 and torsion angles; correlations between esds in cell parameters are only
 used when they are defined by crystal symmetry.  An approximate (isotropic)
 treatment of cell esds is used for estimating esds involving l.s. planes.
;
loop_
    _geom_bond_atom_site_label_1
    _geom_bond_atom_site_label_2
    _geom_bond_site_symmetry_2
    _geom_bond_distance
    _geom_bond_publ_flag
    O1 C10 . 1.216(3) ?
    O2 H2 . 0.8200 ?
    O2 C7 . 1.355(2) ?
    O3 H3 . 0.8200 ?
    O3 C14 . 1.354(3) ?
    O4 C17 . 1.210(3) ?
    C1 C2 . 1.536(3) ?
    C1 C3 . 1.539(3) ?
    C1 C4 . 1.532(3) ?
    C1 C11 . 1.526(3) ?
    C2 H2A . 0.9600 ?
    C2 H2B . 0.9600 ?
    C2 H2C . 0.9600 ?
    C3 H3A . 0.9600 ?
    C3 H3B . 0.9600 ?
    C3 H3C . 0.9600 ?
    C4 C5 . 1.399(3) ?
    C4 C9 . 1.373(3) ?
    C5 H5 . 0.9300 ?
    C5 C6 . 1.368(3) ?
    C6 H6 . 0.9300 ?
    C6 C7 . 1.381(3) ?
    C7 C8 . 1.393(3) ?
    C8 C9 . 1.393(3) ?
    C8 C10 . 1.449(3) ?
    C9 H9 . 0.9300 ?
    C10 H10 . 0.9300 ?
    C11 C12 . 1.395(3) ?
    C11 C16 . 1.376(3) ?
    C12 H12 . 0.9300 ?
    C12 C13 . 1.372(3) ?
    C13 H13 . 0.9300 ?
    C13 C14 . 1.386(4) ?
    C14 C15 . 1.379(4) ?
    C15 C16 . 1.385(3) ?
    C15 C17 . 1.450(3) ?
    C16 H16 . 0.9300 ?
    C17 H17 . 0.9300 ?
loop_
    _geom_angle_atom_site_label_1
    _geom_angle_atom_site_label_2
    _geom_angle_atom_site_label_3
    _geom_angle_site_symmetry_1
    _geom_angle_site_symmetry_3
    _geom_angle
    _geom_angle_publ_flag
    C7 O2 H2 . . 109.5 ?
    C14 O3 H3 . . 109.5 ?
    C2 C1 C3 . . 107.6(2) ?
    C4 C1 C2 . . 112.22(17) ?
    C4 C1 C3 . . 107.89(18) ?
    C11 C1 C2 . . 107.77(18) ?
    C11 C1 C3 . . 111.89(17) ?
    C11 C1 C4 . . 109.48(16) ?
    C1 C2 H2A . . 109.5 ?
    C1 C2 H2B . . 109.5 ?
    C1 C2 H2C . . 109.5 ?
    H2A C2 H2B . . 109.5 ?
    H2A C2 H2C . . 109.5 ?
    H2B C2 H2C . . 109.5 ?
    C1 C3 H3A . . 109.5 ?
    C1 C3 H3B . . 109.5 ?
    C1 C3 H3C . . 109.5 ?
    H3A C3 H3B . . 109.5 ?
    H3A C3 H3C . . 109.5 ?
    H3B C3 H3C . . 109.5 ?
    C5 C4 C1 . . 119.71(17) ?
    C9 C4 C1 . . 123.83(18) ?
    C9 C4 C5 . . 116.42(18) ?
    C4 C5 H5 . . 118.7 ?
    C6 C5 C4 . . 122.5(2) ?
    C6 C5 H5 . . 118.7 ?
    C5 C6 H6 . . 119.9 ?
    C5 C6 C7 . . 120.2(2) ?
    C7 C6 H6 . . 119.9 ?
    O2 C7 C6 . . 119.0(2) ?
    O2 C7 C8 . . 122.0(2) ?
    C6 C7 C8 . . 118.96(19) ?
    C7 C8 C9 . . 119.45(19) ?
    C7 C8 C10 . . 120.7(2) ?
    C9 C8 C10 . . 119.8(2) ?
    C4 C9 C8 . . 122.5(2) ?
    C4 C9 H9 . . 118.8 ?
    C8 C9 H9 . . 118.8 ?
    O1 C10 C8 . . 124.9(3) ?
    O1 C10 H10 . . 117.6 ?
    C8 C10 H10 . . 117.6 ?
    C12 C11 C1 . . 120.33(18) ?
    C16 C11 C1 . . 123.53(19) ?
    C16 C11 C12 . . 116.1(2) ?
    C11 C12 H12 . . 118.7 ?
    C13 C12 C11 . . 122.5(2) ?
    C13 C12 H12 . . 118.7 ?
    C12 C13 H13 . . 120.2 ?
    C12 C13 C14 . . 119.6(2) ?
    C14 C13 H13 . . 120.2 ?
    O3 C14 C13 . . 118.6(3) ?
    O3 C14 C15 . . 121.8(2) ?
    C15 C14 C13 . . 119.5(2) ?
    C14 C15 C16 . . 119.2(2) ?
    C14 C15 C17 . . 120.0(2) ?
    C16 C15 C17 . . 120.7(2) ?
    C11 C16 C15 . . 123.0(2) ?
    C11 C16 H16 . . 118.5 ?
    C15 C16 H16 . . 118.5 ?
    O4 C17 C15 . . 125.7(3) ?
    O4 C17 H17 . . 117.2 ?
    C15 C17 H17 . . 117.2 ?
loop_
    _geom_torsion_atom_site_label_1
    _geom_torsion_atom_site_label_2
    _geom_torsion_atom_site_label_3
    _geom_torsion_atom_site_label_4
    _geom_torsion_site_symmetry_1
    _geom_torsion_site_symmetry_2
    _geom_torsion_site_symmetry_3
    _geom_torsion_site_symmetry_4
    _geom_torsion
    _geom_torsion_publ_flag
    O2 C7 C8 C9 . . . . 180.0(2) ?
    O2 C7 C8 C10 . . . . 0.0(3) ?
    O3 C14 C15 C16 . . . . 176.9(2) ?
    O3 C14 C15 C17 . . . . -3.8(4) ?
    C1 C4 C5 C6 . . . . 177.4(2) ?
    C1 C4 C9 C8 . . . . -178.02(19) ?
    C1 C11 C12 C13 . . . . 176.4(2) ?
    C1 C11 C16 C15 . . . . -175.8(2) ?
    C2 C1 C4 C5 . . . . 175.9(2) ?
    C2 C1 C4 C9 . . . . -6.4(3) ?
    C2 C1 C11 C12 . . . . -67.3(2) ?
    C2 C1 C11 C16 . . . . 109.9(2) ?
    C3 C1 C4 C5 . . . . -65.7(2) ?
    C3 C1 C4 C9 . . . . 112.0(2) ?
    C3 C1 C11 C12 . . . . 174.6(2) ?
    C3 C1 C11 C16 . . . . -8.2(3) ?
    C4 C1 C11 C12 . . . . 55.0(3) ?
    C4 C1 C11 C16 . . . . -127.7(2) ?
    C4 C5 C6 C7 . . . . 0.9(3) ?
    C5 C4 C9 C8 . . . . -0.3(3) ?
    C5 C6 C7 O2 . . . . 179.3(2) ?
    C5 C6 C7 C8 . . . . -0.5(3) ?
    C6 C7 C8 C9 . . . . -0.2(3) ?
    C6 C7 C8 C10 . . . . 179.8(2) ?
    C7 C8 C9 C4 . . . . 0.6(3) ?
    C7 C8 C10 O1 . . . . -1.6(4) ?
    C9 C4 C5 C6 . . . . -0.5(3) ?
    C9 C8 C10 O1 . . . . 178.4(2) ?
    C10 C8 C9 C4 . . . . -179.4(2) ?
    C11 C1 C4 C5 . . . . 56.3(3) ?
    C11 C1 C4 C9 . . . . -126.0(2) ?
    C11 C12 C13 C14 . . . . -0.7(4) ?
    C12 C11 C16 C15 . . . . 1.6(3) ?
    C12 C13 C14 O3 . . . . -176.5(2) ?
    C12 C13 C14 C15 . . . . 2.1(4) ?
    C13 C14 C15 C16 . . . . -1.6(4) ?
    C13 C14 C15 C17 . . . . 177.7(2) ?
    C14 C15 C16 C11 . . . . -0.3(3) ?
    C14 C15 C17 O4 . . . . -0.2(4) ?
    C16 C11 C12 C13 . . . . -1.1(3) ?
    C16 C15 C17 O4 . . . . 179.1(2) ?
    C17 C15 C16 C11 . . . . -179.6(2) ?
loop_
    _geom_hbond_atom_site_label_D
    _geom_hbond_atom_site_label_H
    _geom_hbond_atom_site_label_A
    _geom_hbond_site_symmetry_A
    _geom_hbond_distance_DH
    _geom_hbond_distance_HA
    _geom_hbond_distance_DA
    _geom_hbond_angle_DHA
    O2 H2 O1 . 0.82 1.93 2.642(3) 145
    O3 H3 O4 . 0.82 1.90 2.619(4) 145
_shelx_space_group_comment
;
The symmetry employed for this shelxl refinement is uniquely defined
by the following loop, which should always be used as a source of
symmetry information in preference to the above space-group names.
They are only intended as comments.
;
_shelx_estimated_absorpt_T_min     ?
_shelx_estimated_absorpt_T_max     ?
_shelx_hkl_file
;
   0   0  -1    0.14    0.25
   0   0  -2 1725.86   17.08
   0   0   2 1738.10   14.71
   0   0   3   -0.08    0.19
   0   0  -3   -0.08    0.59
   0   0   4  123.13    2.34
   0   0  -4  129.59    4.05
   0   0  -5    0.00    0.72
   0   0  -6   46.83    3.10
   0   0  -7    6.39    1.52
   0   0  -8    5.82    1.55
   0   1   0    0.16    0.14
   0   1  -1  310.11    3.56
   0  -1  -1  302.42    4.14
   0   1   2 3011.28   25.93
   0   1  -2 3084.48   27.20
   0  -1  -2 3064.66   28.04
   0   1   3   50.28    1.49
   0  -1  -3   50.46    2.38
   0   1  -3   53.40    2.15
   0  -1   4  204.76    2.86
   0   1   4  201.77    3.51
   0  -1  -4  200.40    5.38
   0   1  -4  207.36    4.97
   0  -1  -5    5.19    1.23
   0   1  -5    5.38    1.04
   0   1  -6    1.97    0.82
   0  -1  -6    0.82    0.83
   0   1  -7   31.39    2.63
   0  -1  -7   30.64    2.76
   0   1  -8    5.55    1.43
   0  -1  -8    7.69    1.73
   0   2   0 3018.68   26.08
   0   2   1 2395.55   21.39
   0   2  -1 2377.95   19.87
   0  -2  -1 2400.55   21.64
   0   2  -1 2443.73   20.87
   0   2  -2 4846.41   40.60
   0   2   2 4784.85   40.91
   0  -2  -2 4756.59   42.59
   0  -2  -3   16.89    1.48
   0   2  -3   18.38    1.20
   0   2   3   18.21    1.06
   0  -2  -4  933.12   13.64
   0   2  -4  904.08   11.81
   0   2   4  916.04   10.56
   0  -2  -5    3.88    1.25
   0   2  -5    4.76    0.98
   0  -2  -6    7.58    1.51
   0   2  -6    8.35    1.28
   0  -2  -7   12.11    1.93
   0   2  -7   10.15    1.63
   0  -2  -8    4.04    1.43
   0   2  -8    4.65    1.26
   0   3   0    0.03    0.39
   0   3   1  297.75    4.82
   0  -3  -1  313.37    4.75
   0   3  -1  308.13    4.53
   0   3   2  294.57    4.94
   0   3  -2  298.52    3.95
   0  -3  -2  290.93    5.54
   0   3  -2  302.24    4.27
   0   3   3  337.36    5.61
   0  -3  -3  340.43    6.75
   0   3  -3  342.29    5.27
   0  -3  -4   50.34    2.94
   0   3   4   46.36    2.03
   0   3  -4   44.11    2.04
   0   3  -5   74.63    3.05
   0  -3  -5   75.33    3.88
   0   3  -6    3.80    0.97
   0  -3  -6    2.31    1.14
   0   3  -7    0.58    0.67
   0  -3  -7    0.02    1.02
   0  -3  -8    0.87    1.14
   0   4   0  622.39    8.28
   0  -4   0  625.30    6.64
   0   4   1 2286.10   22.42
   0  -4  -1 2322.91   21.65
   0   4  -1 2247.72   21.83
   0  -4  -2  443.34    7.34
   0   4  -2  441.68    6.15
   0   4  -2  433.79    4.75
   0   4   2  439.37    6.97
   0  -4  -3 1109.10   14.62
   0   4  -3 1105.38   11.51
   0   4   3 1105.17   13.25
   0  -4  -4  226.97    6.34
   0   4   4  214.02    4.92
   0   4  -4  219.30    4.48
   0   4  -5    7.22    0.96
   0   4   5    6.80    0.95
   0  -4  -5    7.01    1.51
   0  -4  -6    5.64    1.53
   0   4  -6    4.86    0.95
   0  -4  -7    1.85    1.17
   0  -4  -8    8.36    1.92
   0   5   0    0.95    0.71
   0  -5   0    0.37    0.27
   0  -5  -1  318.72    5.38
   0   5   1  327.73    6.11
   0   5  -1  311.94    5.76
   0   5  -2  117.77    3.14
   0   5  -2  110.41    1.66
   0   5   2  118.26    3.62
   0  -5  -2  122.79    3.71
   0   5   3    2.34    0.76
   0  -5  -3    0.88    0.71
   0   5  -3    1.91    0.35
   0   5  -3    1.84    0.49
   0  -5  -4    0.42    0.84
   0   5   4    1.17    0.66
   0   5  -4   -0.14    0.30
   0   5   5   14.55    1.45
   0  -5  -5   13.74    1.89
   0  -5  -6    2.07    1.31
   0  -5  -7   -1.37    1.10
   0  -5  -8    3.73    1.64
   0   6   0   75.86    2.95
   0  -6   0   77.17    2.00
   0  -6  -1  230.43    4.59
   0   6   1  219.76    5.34
   0   6  -1  219.62    5.06
   0   6  -2   95.49    3.10
   0  -6  -2   93.89    3.32
   0   6   2   99.39    3.54
   0   6  -3    7.02    0.92
   0   6  -3    4.51    0.42
   0   6   3    7.44    1.21
   0  -6  -3    7.02    1.21
   0  -6  -4   58.15    3.32
   0   6   4   60.02    2.94
   0   6   5   38.82    2.46
   0  -6  -5   44.56    3.23
   0  -6  -6   11.89    2.02
   0  -6  -7    2.30    1.25
   0  -7   0   14.87    0.99
   0   7   0   17.72    1.71
   0   7   1  145.07    4.56
   0   7  -1  145.84    4.35
   0  -7  -1  145.96    3.79
   0   7   2   17.01    1.68
   0  -7  -2   21.43    1.71
   0   7  -2   21.73    1.65
   0   7   3    2.01    0.87
   0  -7  -3    3.29    0.90
   0   7  -3    2.67    0.73
   0   7   4    2.71    0.86
   0  -7  -4    2.86    1.10
   0   7   5    9.72    1.44
   0  -7  -5    7.47    1.61
   0  -7  -6    0.96    0.98
   0  -7  -7   23.74    2.91
   0  -8   0   10.00    0.83
   0   8   0   11.22    1.52
   0  -8  -1    2.27    0.66
   0   8  -1    0.87    0.76
   0   8   1    0.95    0.80
   0  -8  -2    4.08    0.92
   0   8   2    4.15    1.14
   0   8  -2    4.36    0.97
   0  -8  -3   -0.57    0.72
   0   8   3   -0.06    0.76
   0   8  -3    0.01    0.57
   0   8   4   46.24    2.98
   0  -8  -4   52.78    3.44
   0   8   5   10.70    1.55
   0  -8  -5    7.69    1.56
   0  -8  -6   11.80    2.00
   0  -8  -7    2.73    1.45
   0   9   0    3.13    1.14
   0   9   1    0.86    0.97
   0   9  -1    0.32    0.80
   0   9   2    8.72    1.53
   0  -9  -2   10.27    1.31
   0   9  -2    9.59    1.28
   0   9  -3   20.58    1.76
   0  -9  -3   23.68    2.15
   0   9   3   20.83    2.12
   0   9  -4   51.50    2.61
   0   9   4   51.46    3.28
   0  -9  -4   47.80    3.28
   0  -9  -5   -0.10    0.98
   0   9   5    0.72    0.78
   0  -9  -6    2.41    1.20
   0  10   0   64.57    3.49
   0  10   1    8.85    1.51
   0  10  -1   10.25    1.49
   0  10   2    0.05    0.83
   0  10  -2    0.98    0.69
   0  10   3    8.35    1.56
   0 -10  -3    8.25    1.37
   0  10  -3    8.12    1.29
   0  10  -4   -0.82    0.71
   0  10   4    1.15    1.13
   0 -10  -4    0.74    1.00
   0 -10  -5    0.07    0.98
   0  10   5    1.18    1.10
   0 -10  -6    0.22    0.97
   0  11   0   -0.04    1.02
   0  11   1    1.26    1.01
   0  11  -1    0.49    0.94
   0  11   2    4.71    1.43
   0  11  -2    3.76    1.15
   0  11   3    1.22    1.03
   0  11  -3    2.33    0.94
   0 -11  -4   22.69    2.34
   0  11  -4   21.99    2.00
   0  11   4   23.00    2.42
   0 -11  -5    0.58    0.92
   0  11   5    0.33    0.92
   0  12   0    7.41    1.43
   0  12  -1   13.24    1.84
   0  12   1   14.68    2.10
   0  12   2    8.39    1.70
   0  12  -2    7.90    1.48
   0  12   3    2.52    1.17
   0  12  -3    2.32    0.97
   0  12   4    3.67    1.37
   0  13   0    3.61    1.35
   0  13   1    0.65    0.96
   0  13  -1   -0.07    0.87
   0  13   2   36.10    3.23
   0  13  -2   34.45    2.91
   0  13   3    5.39    1.67
   0  13  -3    4.97    1.37
   0  14   0    3.08    1.50
   0  14  -1   14.27    2.09
   0  14   1   11.79    2.07
   0  14  -2   31.38    2.84
   0  14   2   36.82    3.39
   1   0  -8    2.59    1.21
   1   0  -7    0.89    1.08
   1   0  -6  190.05    5.99
   1   0  -5    0.12    0.70
   1   0  -4   26.55    2.00
  -1   0   4   22.92    0.80
  -1   0   3    0.34    0.14
   1   0  -3    0.49    0.58
   1   0  -2 2193.03   20.60
   1   0  -1    0.33    0.24
  -1   0  -1    0.43    0.31
  -1   0  -2  187.34    3.70
   1   0   3    0.27    0.25
  -1   0  -3   -0.67    0.71
   1   0   4  651.07    7.34
  -1   0  -4  636.85   10.22
  -1   0  -5    0.59    0.78
  -1   0  -6   49.91    3.18
  -1   0  -7    2.06    1.14
  -1   0  -8   13.16    2.02
   1  -1  -8    3.51    1.33
   1   1  -8    3.39    1.16
   1  -1  -7   33.45    2.90
   1   1  -7   39.87    2.99
   1   1  -6    1.53    0.88
   1  -1  -6    1.41    1.06
   1  -1  -5   21.27    1.98
   1   1  -5   20.52    1.75
  -1   1   4    5.83    0.55
   1   1  -4    5.51    0.94
  -1  -1   4    4.87    0.32
   1  -1  -4    8.56    1.21
  -1   1   3  307.95    4.00
   1  -1  -3  309.62    6.10
   1   1  -3  315.86    5.58
   1   1  -2 2983.06   26.42
   1  -1  -2 2925.08   27.22
  -1   1   2 2959.04   25.02
   1   1  -1  115.91    1.76
   1  -1  -1  100.12    2.06
  -1  -1   0  147.51    1.78
   1   1   0  144.71    2.02
  -1   1   0  144.45    1.98
  -1   1  -1 9999.00   80.38
   1   1   1 9934.17   80.55
  -1  -1  -1 9888.00   81.34
   1   1   2  251.80    3.61
  -1   1  -2  263.61    4.29
  -1  -1  -2  262.35    4.73
   1   1   3 1145.31   11.61
  -1   1  -3 1159.34   13.33
  -1  -1  -3 1141.85   14.18
   1   1   4  126.31    2.85
  -1   1  -4  125.42    3.96
  -1  -1  -4  120.81    4.13
  -1  -1  -5   12.58    1.71
  -1   1  -5    9.39    1.43
  -1  -1  -6    9.88    1.60
  -1   1  -6   10.34    1.44
  -1   1  -7    0.98    0.88
  -1  -1  -7   -0.15    0.97
  -1  -1  -8    2.85    1.21
  -1   1  -8    3.07    1.21
   1   2  -8    6.24    1.42
   1  -2  -8    5.61    1.62
   1   2  -7   11.21    1.61
   1  -2  -7    9.59    1.86
   1  -2  -6    7.83    1.41
   1   2  -6    7.65    1.28
   1   2  -5    5.70    1.06
   1  -2  -5    5.80    1.26
   1  -2  -4  316.87    7.11
  -1   2   4  316.60    4.93
   1   2  -4  318.86    6.12
   1   2  -3  138.97    3.30
   1  -2  -3  133.12    3.93
  -1   2   3  126.56    2.72
  -1   2   2 1291.69   12.69
   1   2  -2 1320.68   12.62
   1   2  -2 1275.77   11.67
   1  -2  -2 1263.95   14.05
   1  -2  -1  136.05    2.70
   1   2  -1  141.83    2.00
   1   2  -1  143.57    2.42
  -1   2   1  139.60    2.60
  -1  -2   0   11.69    0.50
  -1   2   0   10.96    0.67
   1   2   0   11.54    0.70
  -1   2  -1  976.48    9.52
   1   2   1  994.27   10.05
  -1  -2  -1  961.18   10.18
   1   2   2 1733.07   16.59
  -1   2  -2 1737.03   16.29
  -1  -2  -2 1706.64   17.94
  -1  -2  -3  465.50    8.13
  -1   2  -3  477.33    7.01
   1   2   3  470.15    6.53
  -1   2  -4   10.18    1.13
   1   2   4   10.17    0.94
  -1  -2  -4   16.63    1.79
  -1   2  -5  191.45    5.27
   1   2   5  205.07    4.36
  -1  -2  -5  195.70    6.24
  -1   2  -6   12.48    1.49
  -1  -2  -6    9.45    1.59
  -1  -2  -7    0.62    0.99
  -1   2  -7    1.60    0.88
  -1  -2  -8    1.48    0.93
  -1   2  -8   -0.13    0.81
   1  -3  -8    1.54    1.23
   1  -3  -7    5.42    1.59
   1   3  -7    5.28    1.21
   1  -3  -6   11.30    1.76
   1   3  -6   11.96    1.50
   1  -3  -5  106.78    4.46
   1   3  -5  110.37    3.69
   1   3  -4  828.85   10.84
  -1   3   4  844.63   10.32
   1  -3  -4  830.98   12.84
  -1   3   3  513.06    7.18
   1   3  -3  528.34    6.95
   1  -3  -3  508.14    8.56
   1   3  -2  423.42    5.40
   1  -3  -2  424.71    6.80
  -1   3   2  415.09    6.07
   1   3  -2  430.40    5.10
  -1   3   1 6060.95   51.27
   1   3  -1 6023.92   50.85
   1  -3  -1 5983.19   51.00
   1   3  -1 6045.44   49.01
   1   3   0    2.93    0.57
  -1  -3   0    3.87    0.39
  -1   3   0    4.81    0.61
   1  -3   0    4.20    0.32
   1   3   1  657.89    8.04
  -1  -3  -1  627.16    7.69
  -1   3  -1  646.93    7.50
  -1  -3  -2   79.08    2.74
  -1   3  -2   77.27    1.79
   1   3   2   79.44    2.42
   1   3   3   92.30    2.78
  -1   3  -3   95.05    2.57
  -1  -3  -3   95.72    3.48
  -1   3  -4  172.37    4.18
  -1  -3  -4  179.55    5.50
   1   3   4  177.02    4.16
  -1   3  -5   85.48    3.26
   1   3   5   89.29    3.03
  -1  -3  -5   89.10    4.22
  -1  -3  -6    1.52    1.09
  -1   3  -6    0.90    0.65
  -1   3  -7    1.17    0.72
  -1  -3  -7    0.29    1.01
  -1  -3  -8    0.20    1.12
   1  -4  -8    3.02    1.57
   1  -4  -7   -0.94    1.01
   1  -4  -6   33.12    2.80
   1   4  -6   35.39    2.25
   1   4  -5    0.81    0.64
   1  -4  -5   -0.96    1.17
   1  -4  -4  136.75    4.76
   1   4  -4  135.70    3.42
  -1   4   4  139.89    3.80
  -1   4   3  618.74    8.75
   1  -4  -3  626.23   10.00
   1   4  -3  597.67    7.35
   1   4  -3  601.19    7.35
   1  -4  -2  221.84    4.82
   1   4  -2  214.33    3.04
   1   4  -2  211.67    3.96
  -1   4   2  218.22    4.52
   1   4  -1 1969.07   19.39
  -1  -4   1 1972.36   16.66
  -1   4   1 2026.51   19.90
   1  -4  -1 1963.46   19.04
   1   4  -1 1973.45   17.02
   1   4   0 2634.45   25.18
   1  -4   0 2655.60   22.56
  -1   4   0 2665.43   25.05
  -1  -4   0 2644.83   23.08
  -1   4  -1  446.01    6.42
   1   4   1  451.13    6.92
  -1   4  -2   35.85    0.97
  -1  -4  -2   35.62    1.99
   1   4   2   36.01    1.84
  -1   4  -2   39.24    1.62
  -1  -4  -3  292.34    6.66
  -1   4  -3  285.78    4.47
   1   4   3  295.91    5.72
  -1  -4  -4   78.75    3.75
  -1   4  -4   78.11    2.58
   1   4   4   78.68    2.94
  -1   4  -5   37.87    2.06
  -1  -4  -5   34.71    2.83
   1   4   5   37.53    2.11
  -1  -4  -6    1.92    1.34
  -1   4  -6    0.11    0.53
  -1  -4  -7    3.71    1.36
  -1  -4  -8   -0.70    1.08
   1  -5  -8    2.89    1.47
   1  -5  -7    0.26    1.15
   1  -5  -6  186.56    6.64
   1  -5  -5   22.98    2.27
   1   5  -5   20.83    1.45
   1  -5  -4   18.84    1.92
  -1   5   4   20.96    1.62
   1   5  -4   18.99    1.18
   1   5  -3  150.85    2.83
   1  -5  -3  158.02    4.75
  -1   5   3  156.35    4.27
   1   5  -3  153.06    3.47
   1  -5  -2    5.48    1.01
   1   5  -2    3.82    0.37
  -1   5   2    3.55    0.85
   1   5  -2    3.32    0.62
  -1  -5   1  165.79    2.30
  -1   5   1  169.64    4.20
   1   5  -1  175.02    4.10
   1  -5  -1  186.01    3.79
   1   5   0   23.14    1.52
  -1   5   0   25.11    1.60
   1  -5   0   20.77    0.85
  -1  -5   0   22.29    1.04
   1   5   1  800.31   10.77
  -1   5  -1  784.71   10.18
  -1  -5  -1  790.90    9.93
  -1  -5  -2  252.34    5.54
   1   5   2  248.97    5.49
  -1   5  -2  250.98    4.83
   1   5   3   42.79    2.30
  -1  -5  -3   42.21    2.54
  -1   5  -3   41.92    1.33
   1   5   4    4.23    0.89
  -1   5  -4    3.31    0.55
  -1  -5  -4    2.49    1.02
  -1  -5  -5    0.44    0.96
   1   5   5    0.62    0.70
  -1  -5  -6   -0.46    1.04
  -1  -5  -7    0.69    1.05
  -1  -5  -8    1.40    1.01
   1  -6  -7    1.93    1.37
   1  -6  -6   -1.23    1.00
   1  -6  -5   14.79    2.15
  -1   6   5   14.85    1.61
  -1   6   4   14.08    1.51
   1  -6  -4   15.54    1.72
   1   6  -3   42.32    1.32
   1  -6  -3   45.90    2.64
  -1   6   3   44.78    2.46
   1   6  -3   43.79    2.00
   1  -6  -2   53.35    2.49
   1   6  -2   46.20    1.18
  -1  -6   2   52.00    1.10
  -1   6   2   50.22    2.52
   1   6  -2   48.01    2.22
  -1   6   1  108.99    3.59
  -1  -6   1  105.41    1.85
   1   6  -1  107.85    3.47
   1  -6  -1  116.26    3.08
   1   6   0  103.72    3.49
  -1  -6   0  102.91    2.36
  -1   6   0  104.22    3.42
   1  -6   0  102.32    2.11
   1   6   1  385.61    7.30
  -1   6  -1  376.40    6.83
  -1  -6  -1  384.61    6.45
  -1   6  -2   33.33    1.82
   1   6   2   31.81    2.06
  -1  -6  -2   35.33    2.08
  -1  -6  -3   11.43    1.47
  -1   6  -3   15.87    1.24
   1   6   3   13.59    1.45
  -1  -6  -4    0.55    0.93
   1   6   4    1.89    0.72
  -1  -6  -5    7.08    1.58
   1   6   5    6.06    1.09
  -1  -6  -6    3.57    1.35
  -1  -6  -7    1.95    1.27
   1  -7  -7    5.28    1.59
   1  -7  -6    1.92    1.04
  -1   7   5    2.29    0.97
   1  -7  -5   -0.25    0.97
  -1   7   4    2.87    0.98
   1  -7  -4    1.25    0.87
   1   7  -4    1.63    0.50
   1   7  -3   57.46    2.52
   1  -7  -3   62.07    3.10
  -1   7   3   63.82    3.10
   1  -7  -2   54.27    2.58
   1   7  -2   49.12    2.45
  -1   7   2   46.13    2.65
  -1  -7   1   21.77    0.80
   1   7  -1   22.98    1.68
  -1   7   1   24.81    1.99
   1  -7  -1   23.30    1.43
  -1   7   0   61.28    2.86
   1   7   0   53.60    2.74
   1  -7   0   56.55    1.61
  -1  -7   0   60.63    1.99
  -1   7  -1   44.55    2.35
  -1  -7  -1   44.62    2.10
   1   7   1   44.30    2.59
  -1   7  -2    1.91    0.73
  -1  -7  -2    2.21    0.80
   1   7   2    1.25    0.92
  -1  -7  -3   20.81    1.92
   1   7   3   20.98    1.92
  -1   7  -3   18.84    1.45
  -1  -7  -4   -0.10    0.94
   1   7   4   -0.44    0.96
   1   7   5   13.39    1.65
  -1  -7  -5   18.11    2.16
  -1  -7  -6    4.56    1.52
  -1  -7  -7   -0.30    1.33
   1  -8  -7    2.74    1.63
   1  -8  -6    3.06    1.27
   1  -8  -5    5.59    1.44
  -1   8   5   10.55    1.59
  -1   8   4    1.26    0.97
   1   8  -4    0.60    0.54
   1  -8  -4    0.97    0.90
   1  -8  -3    2.12    0.89
   1   8  -3    1.47    0.66
  -1   8   3    2.22    0.98
  -1   8   2    1.32    0.83
   1  -8  -2    0.59    0.61
   1   8  -2    1.31    0.76
   1   8  -1   62.50    2.98
   1  -8  -1   67.66    2.47
  -1   8   1   67.01    3.21
   1   8   0    3.68    1.01
  -1   8   0    3.66    1.03
  -1  -8   0    4.22    0.63
  -1  -8  -1   31.42    1.87
   1   8   1   27.24    2.22
  -1   8  -1   32.29    2.16
   1   8   2   -0.20    0.78
  -1  -8  -2    0.30    0.61
  -1   8  -2    0.11    0.60
   1   8   3    1.33    0.84
  -1   8  -3    2.64    0.72
  -1  -8  -3    3.59    1.06
  -1  -8  -4    9.92    1.68
   1   8   4    9.00    1.44
   1   8   5   -1.01    1.00
  -1  -8  -5    1.23    1.11
  -1  -8  -6    6.97    1.74
  -1  -8  -7    6.88    2.26
   1  -9  -6   10.04    1.94
  -1   9   5    8.25    1.46
   1  -9  -5    7.08    1.48
   1  -9  -4   11.63    1.69
  -1   9   4   13.34    1.76
   1   9  -4   15.88    1.53
  -1   9   3    2.38    1.02
   1   9  -3    1.92    0.79
   1  -9  -3   -0.36    0.79
   1  -9  -2   -0.05    0.68
   1   9  -2    0.42    0.73
  -1   9   2    0.32    0.72
  -1   9   1   16.31    1.80
   1   9  -1   13.31    1.57
  -1   9   0   16.49    1.77
   1   9   0   17.91    1.83
  -1   9  -1    3.97    1.00
   1   9   1    5.75    1.25
  -1  -9  -1    6.12    0.93
  -1  -9  -2   11.99    1.43
  -1   9  -2   13.30    1.52
   1   9   2   13.63    1.74
  -1  -9  -3    8.73    1.44
  -1   9  -3   10.68    1.36
   1   9   3    8.18    1.49
  -1  -9  -4    5.30    1.48
   1   9   4    2.87    1.14
   1   9   5   -0.42    0.92
  -1  -9  -5    0.40    0.99
  -1  -9  -6    1.12    1.20
   1 -10  -6    7.74    1.80
  -1  10   5    9.37    1.67
   1 -10  -5    8.38    1.60
   1 -10  -4   33.25    2.69
   1  10  -4   32.58    2.28
  -1  10   4   38.96    2.97
   1 -10  -3   71.23    3.55
   1  10  -3   65.89    3.32
  -1  10   3   67.86    3.75
  -1  10   2   11.85    1.72
   1  10  -2   13.80    1.68
  -1  10   1    0.83    0.98
   1  10  -1   -0.74    0.97
   1  10   0   -0.34    0.93
  -1  10   0   -0.59    1.04
  -1  10  -1   33.23    2.52
   1  10   1   33.93    2.70
   1  10   2    0.63    0.93
  -1  10  -2    1.24    0.83
   1  10   3   -0.16    0.88
  -1  10  -3    1.22    0.83
  -1 -10  -3    0.85    0.74
   1  10   4   21.55    2.39
  -1 -10  -4   20.79    2.33
  -1 -10  -5    2.05    1.12
   1  10   5    0.68    0.90
  -1 -10  -6    4.30    1.54
   1 -11  -5    0.10    1.02
  -1  11   5    2.23    1.22
  -1  11   4    3.29    1.25
   1  11  -3   36.66    2.63
  -1  11   3   46.36    3.35
   1  11  -2   12.07    1.64
  -1  11   2   15.52    2.03
   1  11  -1   13.45    1.75
  -1  11   1   10.00    1.65
  -1  11   0   36.07    2.77
   1  11   0   33.03    2.72
   1  11   1   33.90    2.83
  -1  11  -1   37.84    2.80
  -1  11  -2    1.65    0.94
   1  11   2   -0.25    0.92
  -1  11  -3    1.11    0.78
   1  11   3   -0.61    0.96
  -1 -11  -4   -0.27    0.98
   1  11   4   -0.30    0.90
   1  11   5    5.83    1.39
  -1 -11  -5    4.69    1.44
  -1  12   4    0.20    0.93
  -1  12   3   17.76    2.27
   1  12  -3   15.56    1.86
   1  12  -2    2.00    1.13
  -1  12   2    0.88    1.23
  -1  12   1    4.69    1.37
   1  12  -1    2.02    1.10
   1  12   0    6.42    1.42
  -1  12   0    8.00    1.58
  -1  12  -1    1.75    0.98
   1  12   1    3.90    1.24
   1  12   2   26.69    2.66
  -1  12  -2   24.53    2.33
   1  12   3   37.95    3.16
  -1  12  -3   39.62    2.87
   1  12   4    3.13    1.33
  -1  13   3   -2.27    1.35
   1  13  -3    0.62    0.89
   1  13  -2    2.50    1.24
  -1  13   2    0.92    1.07
  -1  13   1   14.78    2.13
   1  13  -1   12.31    1.96
   1  13   0    0.31    1.14
  -1  13   0    0.41    0.94
   1  13   1    4.70    1.50
  -1  13  -1    6.99    1.50
  -1  13  -2   37.51    3.03
   1  13   2   34.61    3.20
   1  13   3    4.91    1.52
  -1  13  -3    9.44    1.65
  -1  14   2   24.99    2.82
   1  14  -2   30.60    2.91
  -1  14   1   11.87    2.05
   1  14  -1    9.95    1.88
  -1  14   0    4.97    1.53
   1  14   0    5.14    1.53
   1  14   1   -0.42    1.19
  -1  14  -1   -0.35    0.99
   1  14   2   15.57    2.40
  -1  14  -2   12.60    1.92
   2   0  -8    6.06    1.36
   2   0  -7    3.91    1.31
   2   0  -6  173.41    5.74
   2   0  -5    0.10    0.76
   2   0  -4    1.89    0.85
   2   0  -3    0.66    0.68
   2   0  -2  882.18   10.05
   2   0  -1   -0.33    0.29
   2   0   0 1502.00   13.09
  -2   0   0 1493.13   12.88
  -2   0  -1    0.00    0.31
  -2   0  -2  368.50    5.60
  -2   0  -3    0.59    0.64
  -2   0  -4  314.89    6.83
   2   0   4  318.59    4.72
   2   0   5    0.11    0.33
  -2   0  -5    0.15    0.72
  -2   0  -6   16.42    1.95
  -2   0  -7   -0.64    0.93
  -2   0  -8    0.79    1.01
   2   1  -8    4.22    1.30
   2  -1  -8    4.62    1.47
   2   1  -7    1.78    0.93
   2  -1  -7   -0.52    0.94
   2  -1  -6    3.09    1.04
   2   1  -6    7.04    1.33
   2  -1  -5    5.14    1.12
   2   1  -5    4.24    0.96
  -2   1   4    0.32    0.19
   2   1  -4    0.69    0.54
   2  -1  -4    0.77    0.68
  -2   1   3  258.99    3.29
   2   1  -3  281.03    5.19
   2  -1  -3  266.53    5.43
   2  -1  -2  721.67    9.08
  -2   1   2  750.87    7.19
   2   1  -2  781.04    8.73
  -2   1   1  408.09    4.36
   2  -1  -1  404.27    5.10
   2   1  -1  421.00    4.24
   2   1  -1  424.66    4.80
  -2  -1   0    2.42    0.28
   2  -1   0    2.24    0.25
   2   1   0    2.82    0.30
   2   1   0    2.78    0.34
   2   1   1   78.22    1.66
  -2   1  -1   83.83    1.74
  -2  -1  -1   77.06    1.95
  -2  -1  -2   22.60    1.39
   2   1   2   21.36    0.96
  -2   1  -2   23.99    1.25
  -2   1  -3  541.90    8.06
  -2  -1  -3  542.83    8.58
   2   1   3  528.52    6.65
  -2  -1  -4  177.93    5.18
  -2   1  -4  174.05    4.74
   2   1   4  171.08    3.56
  -2   1  -5    6.22    1.20
  -2  -1  -5    6.51    1.31
   2   1   5    6.78    0.82
  -2   1  -6    3.12    1.04
  -2  -1  -6    3.77    1.17
  -2  -1  -7    3.28    1.27
  -2   1  -7    5.65    1.32
  -2  -1  -8    0.18    0.99
  -2   1  -8    1.46    1.01
   2  -2  -8    8.85    1.83
   2   2  -8    8.87    1.57
   2  -2  -7    7.94    1.60
   2   2  -7    8.87    1.47
   2  -2  -6   49.89    3.28
   2   2  -6   55.01    3.03
   2   2  -5    0.80    0.69
   2  -2  -5   -1.07    0.94
   2   2  -4  435.07    7.35
   2  -2  -4  424.44    8.13
  -2   2   4  427.86    5.65
   2   2  -3   18.38    1.21
   2  -2  -3   17.02    1.44
  -2   2   3   19.82    0.97
  -2   2   2 2036.61   18.60
   2   2  -2 2048.43   18.91
   2   2  -2 2076.37   17.79
   2  -2  -2 2005.93   20.26
  -2   2   1 7712.13   63.83
   2  -2  -1 7711.32   64.32
   2   2  -1 7765.91   63.62
   2   2  -1 7814.22   63.21
   2  -2   0 1953.69   16.67
  -2  -2   0 1955.21   17.11
  -2   2   0 1961.53   17.64
   2   2   0 1995.10   17.88
  -2   2  -1   47.15    1.22
  -2  -2  -1   52.11    1.77
  -2  -2  -2  125.69    3.34
  -2   2  -2  131.73    2.76
   2   2   2  125.15    2.86
  -2   2  -3   19.13    1.32
  -2  -2  -3   21.88    1.75
   2   2   3   21.43    1.27
   2   2   4   53.90    2.13
  -2   2  -4   58.06    2.56
  -2  -2  -4   56.76    3.10
  -2   2  -5    3.60    0.91
   2   2   5    3.81    0.75
  -2  -2  -5    4.71    1.23
  -2  -2  -6   -0.26    0.93
  -2   2  -6   -0.15    0.76
  -2  -2  -7    0.98    1.04
  -2   2  -7   -0.19    0.79
  -2   2  -8    0.83    0.88
  -2  -2  -8    0.30    1.14
   2   3  -8    2.20    0.97
   2  -3  -8    4.83    1.67
   2  -3  -7    0.34    1.03
   2   3  -7    0.17    0.69
   2   3  -6   77.18    3.45
   2  -3  -6   75.61    4.12
   2   3  -5    2.22    0.72
   2  -3  -5    1.36    1.00
   2  -3  -4  231.66    5.95
  -2   3   4  228.95    4.33
   2   3  -4  225.89    4.85
   2  -3  -3  385.86    7.09
  -2   3   3  389.18    5.80
   2   3  -3  384.58    4.69
   2   3  -3  382.89    5.74
   2   3  -2  302.18    4.19
  -2   3   2  284.93    4.66
   2   3  -2  296.74    4.30
   2  -3  -2  282.02    5.20
   2  -3  -1 1599.47   15.49
   2   3  -1 1590.06   14.38
  -2   3   1 1600.33   15.78
   2   3  -1 1618.62   15.53
  -2  -3   1 1588.02   14.09
   2   3   0  997.30   10.96
  -2  -3   0 1014.04    9.80
   2  -3   0 1010.35    9.20
  -2   3   0  996.18   10.70
  -2  -3  -1  546.05    7.15
  -2   3  -1  544.79    5.31
   2   3   1  541.35    7.27
  -2   3  -1  564.75    6.78
  -2  -3  -2  888.65   11.21
   2   3   2  933.02   10.73
  -2   3  -2  866.53    9.18
  -2   3  -3  329.56    5.41
  -2  -3  -3  328.72    6.89
   2   3   3  329.71    5.81
   2   3   4    0.96    0.63
  -2   3  -4    1.48    0.67
  -2  -3  -4    1.90    1.04
  -2   3  -5    3.66    0.86
  -2  -3  -5    6.05    1.43
   2   3   5    7.05    1.00
  -2  -3  -6    3.92    1.35
  -2   3  -6    2.02    0.78
  -2   3  -7    7.39    1.35
  -2  -3  -7    4.86    1.63
  -2  -3  -8    6.78    1.83
   2  -4  -8    3.42    1.48
   2  -4  -7    0.65    1.02
   2   4  -6  110.89    3.90
   2  -4  -6  112.16    5.06
   2   4  -5  129.66    3.81
   2  -4  -5  135.49    5.05
   2   4  -4   54.22    2.15
   2  -4  -4   60.41    3.05
  -2   4   4   59.55    2.35
   2  -4  -3  403.51    7.52
  -2   4   3  396.75    6.55
   2   4  -3  404.89    5.54
   2   4  -3  403.63    5.71
   2   4  -2   11.13    0.67
   2  -4  -2   16.16    1.24
  -2   4   2   12.43    1.16
   2   4  -2   13.00    1.01
  -2   4   1  765.89    9.69
  -2  -4   1  773.59    7.55
   2  -4  -1  779.36    8.96
   2   4  -1  767.45    9.55
   2   4  -1  773.36    7.87
   2  -4   0   30.82    0.91
  -2  -4   0   31.22    1.19
  -2   4   0   30.52    1.53
   2   4   0   32.35    1.63
   2   4   1  226.86    4.69
  -2   4  -1  240.60    4.37
  -2  -4  -1  231.57    4.35
   2   4   2 1184.25   13.78
  -2   4  -2 1164.88   10.87
   2   4   3   25.29    1.74
  -2  -4  -3   23.08    1.88
  -2   4  -3   22.63    1.19
   2   4   4   28.09    1.83
  -2  -4  -4   27.64    2.26
  -2   4  -4   26.16    1.49
  -2  -4  -5    9.71    1.67
   2   4   5    8.24    1.15
  -2   4  -5    8.67    1.10
  -2  -4  -6    0.93    1.06
  -2   4  -6    0.86    0.68
  -2  -4  -7    2.36    1.33
  -2  -4  -8   -1.03    1.28
   2  -5  -7   -1.31    1.14
   2  -5  -6   38.16    3.07
   2   5  -5  108.85    3.36
   2  -5  -5  107.15    4.66
  -2   5   4   -0.16    0.52
   2   5  -4   -0.44    0.38
   2  -5  -4    0.71    0.81
   2  -5  -3   14.60    1.48
   2   5  -3   15.96    0.94
  -2   5   3   14.92    1.30
   2   5  -3   15.55    1.09
   2   5  -2  725.74    7.74
  -2   5   2  732.60   10.05
   2  -5  -2  733.31   10.09
   2   5  -2  738.64    9.53
   2  -5  -1   14.08    1.03
  -2  -5   1   15.15    0.75
  -2   5   1   14.50    1.24
   2   5  -1   14.96    1.22
  -2  -5   0  277.48    4.39
   2  -5   0  294.84    3.72
  -2   5   0  285.56    5.48
   2   5   0  285.95    5.64
  -2  -5  -1  234.41    4.57
  -2   5  -1  222.35    4.63
   2   5   1  225.25    5.07
   2   5   2   98.90    3.43
  -2   5  -2   99.22    2.89
  -2  -5  -2   98.22    3.48
  -2   5  -3    0.63    0.26
   2   5   3    1.40    0.69
  -2  -5  -3    1.73    0.91
  -2  -5  -4    3.31    1.02
  -2   5  -4    1.84    0.47
   2   5   4    1.93    0.79
  -2  -5  -5    0.98    0.97
   2   5   5    0.06    0.64
  -2  -5  -6    1.10    1.03
  -2  -5  -7    0.89    1.03
   2  -6  -7   16.06    2.30
   2  -6  -6   -0.16    1.11
   2  -6  -5  364.79    8.95
   2  -6  -4   28.43    2.25
   2   6  -4   26.47    1.46
  -2   6   4   26.07    1.86
   2   6  -3  139.92    3.70
   2   6  -3  137.99    2.79
   2  -6  -3  138.33    4.41
  -2   6   3  143.83    4.26
   2  -6  -2  171.61    4.41
   2   6  -2  169.39    4.27
  -2  -6   2  178.02    2.67
   2   6  -2  177.39    2.91
  -2   6   2  174.11    4.66
  -2  -6   1    8.97    0.60
   2  -6  -1    8.56    0.83
   2   6  -1    7.36    0.99
  -2   6   1    7.60    1.12
  -2   6   0   19.17    1.54
  -2  -6   0   17.28    1.06
   2  -6   0   19.56    0.84
   2   6   0   20.05    1.64
   2   6   1    8.58    1.21
  -2  -6  -1   10.91    1.04
  -2   6  -1    9.53    1.11
  -2  -6  -2  159.34    4.55
   2   6   2  163.37    4.75
  -2   6  -2  155.40    4.06
  -2  -6  -3   17.85    1.80
   2   6   3   19.33    1.77
  -2  -6  -4   10.10    1.57
   2   6   4    9.18    1.31
  -2  -6  -5    3.68    1.32
   2   6   5    4.37    1.05
  -2  -6  -6    7.34    1.57
  -2  -6  -7    3.68    1.54
   2  -7  -7   31.94    3.21
   2  -7  -6    3.49    1.30
   2  -7  -5   14.20    1.89
   2  -7  -4  161.95    5.46
   2   7  -4  162.77    4.11
  -2   7   4  164.71    5.00
  -2   7   3   71.72    3.21
   2   7  -3   68.20    2.77
   2  -7  -3   72.54    3.25
   2  -7  -2  323.81    6.46
  -2   7   2  350.37    7.27
   2   7  -2  316.96    6.58
  -2  -7   1  465.25    5.71
   2  -7  -1  456.56    6.83
   2   7  -1  449.61    8.29
  -2   7   1  480.82    8.57
  -2  -7   0   47.02    1.81
   2  -7   0   47.79    1.41
  -2   7   0   45.12    2.45
   2   7   0   46.88    2.56
  -2   7  -1  133.49    4.16
   2   7   1  136.01    4.53
   2   7   2    4.94    1.09
  -2  -7  -2    6.14    1.17
  -2   7  -2    7.33    1.08
  -2  -7  -3    9.92    1.43
   2   7   3    6.43    1.21
  -2  -7  -4    4.91    1.30
   2   7   4    3.91    1.09
   2   7   5    2.51    1.00
  -2  -7  -5    0.70    1.15
  -2  -7  -6    6.21    1.77
  -2  -7  -7    1.89    1.26
   2  -8  -7   30.46    3.21
   2  -8  -6    2.05    1.20
   2  -8  -5   24.25    2.48
  -2   8   4   70.11    3.50
   2   8  -4   69.20    2.87
   2  -8  -4   70.90    3.67
   2   8  -3   86.96    3.39
   2  -8  -3   85.15    3.62
  -2   8   3   88.88    3.84
   2  -8  -2  194.02    4.96
   2   8  -2  198.02    5.41
  -2   8   2  205.93    5.81
  -2   8   1    1.15    0.78
   2  -8  -1    0.37    0.52
   2   8  -1    0.35    0.71
  -2   8   0    3.61    0.97
   2   8   0    4.06    1.08
  -2   8  -1    9.55    1.27
   2   8   1    7.81    1.37
  -2  -8  -1    8.45    1.04
  -2  -8  -2    1.55    0.70
   2   8   2    1.39    0.90
  -2   8  -2    1.32    0.73
  -2  -8  -3    0.71    0.72
   2   8   3    0.86    0.76
  -2  -8  -4   20.99    2.23
   2   8   4   18.89    1.98
   2   8   5    3.81    1.04
  -2  -8  -5    5.32    1.32
  -2  -8  -6   -0.80    1.09
  -2  -8  -7    0.69    1.19
   2  -9  -6    3.96    1.27
   2  -9  -5    3.12    1.24
  -2   9   5    2.59    1.06
  -2   9   4    4.72    1.31
   2  -9  -4    1.92    1.05
   2   9  -3   54.10    2.83
   2  -9  -3   47.12    2.79
  -2   9   3   58.72    3.36
   2   9  -2   41.42    2.61
  -2   9   2   50.15    3.00
   2  -9  -2   45.84    2.45
   2   9  -1    5.02    1.13
  -2   9   1    5.48    1.22
   2   9   0   11.31    1.58
  -2   9   0   12.31    1.49
   2   9   1    2.01    0.94
  -2  -9  -1    2.03    0.68
  -2   9  -1    2.10    0.87
   2   9   2    3.90    1.27
  -2   9  -2    5.17    1.05
  -2  -9  -2    3.55    0.99
  -2  -9  -3    4.61    1.13
   2   9   3    3.68    0.98
  -2   9  -3    5.50    1.07
   2   9   4   12.21    1.72
  -2  -9  -4   14.58    2.04
  -2  -9  -5   22.05    2.54
   2   9   5   22.50    2.38
  -2  -9  -6    1.30    0.97
   2 -10  -6    1.44    1.29
  -2  10   5    0.14    0.84
   2 -10  -5    0.18    0.90
  -2  10   4   45.32    3.16
   2 -10  -4   41.62    3.01
  -2  10   3   51.87    3.31
   2  10  -3   47.22    2.85
   2 -10  -3   47.04    2.87
   2  10  -2   84.62    3.90
  -2  10   2   87.04    4.12
   2  10  -1    3.00    0.97
  -2  10   1    1.49    0.85
  -2  10   0   49.67    3.09
   2  10   0   46.66    3.03
   2  10   1    8.43    1.56
  -2  10  -1    8.60    1.42
   2  10   2    5.61    1.39
  -2  10  -2    5.18    1.17
  -2 -10  -2    4.20    1.01
   2  10   3    0.23    0.96
  -2  10  -3    0.97    0.86
  -2 -10  -3    0.26    0.84
  -2 -10  -4    7.33    1.57
   2  10   4    7.69    1.65
  -2 -10  -5    1.76    1.02
   2  10   5    2.32    1.07
  -2 -10  -6    5.03    1.72
   2 -11  -5    4.78    1.40
  -2  11   5    0.29    0.90
  -2  11   4    2.79    1.12
  -2  11   3   79.80    4.35
   2  11  -3   77.45    3.82
   2  11  -2    0.61    1.00
  -2  11   2    0.25    0.88
   2  11  -1   -0.48    0.84
  -2  11   1    0.94    1.00
  -2  11   0    0.56    0.90
   2  11   0    2.67    1.15
   2  11   1   -0.93    0.99
  -2  11  -1    1.32    1.12
   2  11   2   16.67    2.21
  -2  11  -2   13.14    1.69
  -2  11  -3   19.71    2.00
   2  11   3   22.35    2.51
  -2 -11  -4    9.63    1.80
   2  11   4    9.77    1.76
  -2 -11  -5    8.05    1.72
   2  11   5    8.42    1.77
  -2  12   4    9.11    1.78
   2  12  -3    3.32    1.06
  -2  12   3    4.01    1.37
  -2  12   2   10.23    1.77
   2  12  -2   12.67    1.80
  -2  12   1    4.22    1.35
   2  12  -1    1.24    0.94
  -2  12   0   50.50    3.37
   2  12   0   49.44    3.43
   2  12   1    3.85    1.21
  -2  12  -1    4.54    1.31
  -2  12  -2   27.88    2.49
   2  12   2   25.30    2.74
  -2  12  -3   12.06    1.67
   2  12   3   13.63    2.14
   2  12   4    7.73    1.89
  -2  13   3    1.69    1.33
   2  13  -3    0.20    0.81
  -2  13   2    5.83    1.58
   2  13  -2    5.73    1.35
   2  13  -1    3.07    1.29
  -2  13   1    1.61    1.10
   2  13   0    3.50    1.30
  -2  13   0    4.48    1.38
  -2  13  -1   18.07    2.15
   2  13   1   22.55    2.53
  -2  13  -2    3.68    1.31
   2  13   2    5.45    1.53
  -2  13  -3   33.06    2.77
   2  13   3   34.08    3.25
   2  14  -2    3.76    1.24
  -2  14   2    2.04    1.32
  -2  14   1    0.49    1.02
   2  14  -1   -0.82    1.27
  -2  14   0    2.56    1.27
   2  14   0    2.95    1.29
   2  14   1    9.23    1.87
  -2  14  -1    6.60    1.43
   2  14   2   19.60    2.56
  -2  14  -2   23.34    2.57
   3   0  -8    3.46    1.20
   3   0  -7    0.83    0.99
   3   0  -6    4.39    1.22
   3   0  -5   -0.87    0.73
   3   0  -4   31.88    2.06
   3   0  -3    0.36    0.53
   3   0  -2  136.73    3.14
   3   0  -1    0.61    0.35
   3   0   0   31.25    1.05
  -3   0   0   33.21    0.97
  -3   0  -1   -0.10    0.35
  -3   0  -2 2273.14   21.94
  -3   0  -3   -0.37    0.60
  -3   0  -4   17.45    1.62
   3   0   4   18.23    1.05
  -3   0  -5    0.33    0.87
   3   0   5    0.82    0.43
  -3   0  -6    1.32    0.93
  -3   0  -7    1.70    1.25
  -3   0  -8    3.74    1.32
   3   1  -8    3.19    1.12
   3  -1  -8    4.69    1.43
   3   1  -7   12.01    1.73
   3  -1  -7   14.03    2.05
   3  -1  -6    3.06    1.21
   3   1  -6    2.91    1.04
   3  -1  -5   -0.14    0.72
   3   1  -5    0.27    0.66
   3   1  -4    5.41    0.97
   3  -1  -4    6.15    1.11
   3   1  -3   10.94    1.02
   3  -1  -3   10.93    1.20
   3  -1  -2   68.74    2.22
   3   1  -2   64.00    1.97
   3   1  -2   67.24    1.13
   3   1  -1  518.45    6.01
   3  -1  -1  518.68    6.21
   3   1  -1  535.24    5.35
   3  -1   0  457.94    5.19
  -3  -1   0  477.89    5.24
   3   1   0  476.74    5.53
   3   1   1 1136.65   11.04
  -3   1  -1 1166.53   11.16
  -3  -1  -1 1115.97   11.69
   3   1   2   29.04    1.19
  -3  -1  -2   30.35    1.61
  -3   1  -2   33.36    1.53
  -3   1  -3   62.12    2.47
   3   1   3   60.78    1.92
   3   1   4   22.39    1.30
  -3   1  -4   19.70    1.66
  -3  -1  -4   18.31    1.79
  -3   1  -5   15.07    1.63
  -3  -1  -5   14.70    1.87
   3   1   5   14.34    1.18
  -3  -1  -6    6.08    1.35
  -3   1  -6    6.12    1.26
  -3   1  -7    2.14    1.09
  -3  -1  -7    3.05    1.16
  -3  -1  -8    2.53    1.36
  -3   1  -8    0.62    1.02
   3  -2  -8    0.92    1.16
   3   2  -8    0.66    0.92
   3  -2  -7    2.31    1.21
   3   2  -7    3.00    1.03
   3   2  -6   14.34    1.66
   3  -2  -6   15.46    1.96
   3   2  -5    1.06    0.68
   3  -2  -5    0.81    0.82
  -3   2   4   60.08    1.61
   3  -2  -4   57.61    2.87
   3   2  -4   57.13    2.48
  -3   2   3   14.51    0.79
   3   2  -3   15.58    1.13
   3  -2  -3   16.23    1.41
   3   2  -3   12.28    0.45
  -3   2   2   79.12    1.88
   3   2  -2   83.98    1.73
   3   2  -2   82.54    2.17
   3  -2  -2   76.23    2.51
  -3   2   1    3.51    0.48
   3   2  -1    3.74    0.45
   3   2  -1    4.41    0.50
   3  -2  -1    3.48    0.52
   3  -2   0  300.86    3.78
   3   2   0  326.17    4.44
  -3  -2   0  318.47    4.10
   3   2   0  315.88    4.45
  -3   2  -1  205.28    2.96
  -3  -2  -1  193.18    3.64
   3   2   1  200.01    3.55
   3   2   2  201.76    3.82
  -3   2  -2  211.24    3.79
  -3  -2  -2  199.94    4.43
  -3   2  -3  228.89    4.68
   3   2   3  227.60    4.42
   3   2   4   21.37    1.43
  -3   2  -4   20.36    1.63
  -3  -2  -4   19.81    1.88
  -3   2  -5   33.04    2.26
  -3  -2  -5   33.39    2.70
   3   2   5   35.21    1.94
  -3   2  -6    6.10    1.17
  -3  -2  -6    5.43    1.29
  -3  -2  -7    1.50    1.13
  -3   2  -7    2.15    1.04
  -3  -2  -8    0.26    1.10
  -3   2  -8   -0.97    0.97
   3   3  -8   -1.73    1.06
   3  -3  -8    1.16    1.11
   3  -3  -7   -0.01    0.92
   3   3  -7    0.63    0.69
   3  -3  -6    7.88    1.63
   3   3  -6    6.53    1.16
   3   3  -5   88.79    3.27
   3  -3  -5   96.45    4.14
  -3   3   4  107.07    2.67
   3  -3  -4  109.92    4.08
   3   3  -4  100.44    3.14
  -3   3   3  245.63    4.29
   3  -3  -3  249.95    5.57
   3   3  -3  249.59    4.54
   3   3  -3  242.73    3.51
  -3   3   2   19.76    1.13
   3   3  -2   20.79    1.03
   3   3  -2   20.47    1.05
   3  -3  -2   20.76    1.39
   3   3  -1 1167.45   11.60
  -3  -3   1 1173.23   11.21
   3  -3  -1 1187.34   12.16
   3   3  -1 1207.66   12.35
  -3   3   1 1195.12   12.34
  -3   3   0   36.44    1.45
   3   3   0   34.71    1.53
   3  -3   0   35.19    1.05
  -3  -3   0   36.26    1.27
  -3   3  -1  199.37    2.72
  -3  -3  -1  194.92    3.84
   3   3   1  185.49    3.86
  -3  -3  -2   74.62    2.75
  -3   3  -2   76.44    2.02
   3   3   2   72.19    2.46
  -3   3  -3  451.65    6.76
  -3  -3  -3  444.87    8.39
   3   3   3  451.05    7.22
   3   3   4    1.00    0.58
  -3   3  -4    0.84    0.48
  -3  -3  -4    0.31    0.85
  -3   3  -5   36.01    2.25
   3   3   5   37.82    2.16
  -3  -3  -5   32.57    2.71
  -3  -3  -6    6.50    1.53
  -3   3  -6    7.98    1.29
  -3  -3  -7    2.04    1.18
  -3   3  -7    1.61    0.83
  -3  -3  -8    0.63    1.11
   3  -4  -8    1.80    1.38
   3  -4  -7    1.01    1.17
   3  -4  -6    0.27    0.94
   3   4  -6    1.80    0.73
   3  -4  -5  233.19    6.79
   3   4  -5  214.31    5.12
   3   4  -4   -0.15    0.40
  -3   4   4    1.09    0.50
   3  -4  -4   -0.71    0.87
   3  -4  -3    3.46    0.77
   3   4  -3    3.65    0.48
  -3   4   3    3.80    0.67
   3   4  -3    4.38    0.60
   3   4  -2   66.90    1.85
   3  -4  -2   68.87    2.55
   3   4  -2   67.65    2.18
  -3   4   2   68.07    2.35
  -3   4   1   20.81    1.29
  -3  -4   1   18.68    0.84
   3   4  -1   18.66    1.25
   3  -4  -1   18.85    1.09
   3   4  -1   19.65    0.96
  -3   4   0  495.53    7.00
  -3  -4   0  478.97    6.14
   3   4   0  479.90    7.22
   3  -4   0  486.98    5.39
  -3   4  -1  366.90    5.73
  -3  -4  -1  369.21    5.90
   3   4   1  358.86    6.18
  -3  -4  -2  331.72    6.32
   3   4   2  329.47    6.04
  -3   4  -2  307.32    4.25
  -3   4  -2  319.09    4.19
  -3  -4  -3   70.28    3.25
   3   4   3   74.29    2.85
  -3   4  -3   68.16    2.15
   3   4   4    1.29    0.70
  -3  -4  -4   -1.15    1.02
  -3   4  -4   -0.03    0.42
   3   4   5   34.46    2.19
  -3   4  -5   32.42    2.04
  -3  -4  -5   33.24    2.79
  -3  -4  -6    4.58    1.44
  -3  -4  -7    0.97    1.23
  -3  -4  -8    0.79    1.26
   3  -5  -7   12.98    2.14
   3  -5  -6    0.55    0.98
   3   5  -5  228.27    5.09
   3  -5  -5  229.26    6.88
  -3   5   4   42.57    2.15
   3  -5  -4   44.53    2.72
   3   5  -4   44.96    1.92
  -3   5   3   46.66    2.19
   3   5  -3   46.95    1.89
   3   5  -3   42.72    1.65
   3  -5  -3   45.92    2.48
   3   5  -2   29.61    1.23
   3  -5  -2   27.86    1.70
  -3   5   2   28.24    1.71
   3   5  -2   30.18    1.66
  -3   5   1   28.66    1.68
   3  -5  -1   29.76    1.42
   3   5  -1   29.68    1.29
   3   5  -1   29.14    1.72
  -3  -5   1   27.97    1.10
   3   5   0    9.75    1.13
  -3  -5   0   11.57    0.87
  -3   5   0   11.05    1.09
   3  -5   0   10.82    0.63
  -3  -5  -1  128.59    3.37
   3   5   1  129.32    3.80
  -3   5  -1  115.98    1.63
  -3   5  -1  129.77    3.46
   3   5   2   46.21    2.36
  -3   5  -2   45.34    1.07
  -3  -5  -2   47.32    2.31
   3   5   3   19.48    1.60
  -3   5  -3   17.30    0.96
  -3  -5  -3   18.98    1.74
   3   5   4   28.56    2.04
  -3  -5  -4   29.51    2.43
  -3   5  -4   25.74    1.49
  -3  -5  -5    1.64    1.10
   3   5   5    0.24    0.65
  -3  -5  -6    0.24    1.08
  -3  -5  -7    1.76    1.40
   3  -6  -7   24.93    2.81
   3  -6  -6    6.52    1.56
   3  -6  -5    1.17    1.07
  -3   6   4   46.81    2.44
   3   6  -4   48.72    1.90
   3  -6  -4   49.44    2.94
   3   6  -3   24.05    1.52
  -3   6   3   25.66    1.82
   3   6  -3   22.44    1.19
   3  -6  -3   23.76    1.83
  -3  -6   2  775.55    8.22
  -3   6   2  777.58   11.10
   3   6  -2  765.13    8.63
   3  -6  -2  778.75   10.73
   3   6  -2  769.21   10.69
  -3  -6   1 1079.03   10.96
   3   6  -1 1073.34   13.65
  -3   6   1 1070.18   13.61
   3  -6  -1 1063.30   11.94
  -3  -6   0  128.78    3.08
  -3   6   0  125.59    3.78
   3   6   0  121.83    3.97
   3  -6   0  129.30    2.34
  -3   6  -1   35.39    1.95
   3   6   1   34.92    2.12
  -3  -6  -1   32.84    1.87
  -3  -6  -2  135.61    4.15
   3   6   2  137.18    4.41
   3   6   3    7.16    1.20
  -3  -6  -3   10.04    1.47
  -3  -6  -4    3.40    1.28
   3   6   4    2.54    0.94
  -3  -6  -5    4.34    1.50
   3   6   5    5.06    1.14
  -3  -6  -6    6.70    1.72
  -3  -6  -7    3.75    1.56
   3  -7  -7   16.64    2.44
   3  -7  -6   18.63    2.35
   3  -7  -5    1.30    1.08
   3  -7  -4  183.53    5.89
  -3   7   4  186.34    5.34
  -3   7   3  292.65    6.66
   3  -7  -3  294.73    6.81
   3   7  -3  286.62    6.04
  -3   7   2  585.49    9.83
   3   7  -2  560.14    7.17
  -3  -7   2  605.71    6.83
   3  -7  -2  592.25    9.20
   3   7  -2  581.10    9.47
   3  -7  -1    2.11    0.60
   3   7  -1    4.60    1.08
  -3   7   1    2.26    0.94
  -3  -7   1    2.92    0.48
  -3   7   0  117.41    3.87
  -3  -7   0  117.65    3.07
   3  -7   0  115.90    2.28
   3   7   0  119.97    4.14
  -3  -7  -1  212.89    4.92
   3   7   1  214.42    5.73
  -3   7  -1  205.61    5.16
   3   7   2   44.83    2.65
  -3   7  -2   44.74    2.36
  -3  -7  -3    8.81    1.49
   3   7   3    9.95    1.43
  -3  -7  -4    6.80    1.38
   3   7   4    3.93    1.10
  -3  -7  -5   18.78    2.32
   3   7   5   17.49    1.94
  -3  -7  -6    0.63    1.04
  -3  -7  -7    3.29    1.44
   3  -8  -7    1.23    1.28
   3  -8  -6    2.78    1.29
   3  -8  -5    6.21    1.50
   3  -8  -4    1.81    1.02
  -3   8   4    1.52    0.74
  -3   8   3  121.30    4.46
   3   8  -3  112.36    3.90
   3  -8  -3  126.55    4.45
  -3   8   2    1.00    0.81
   3   8  -2    0.74    0.65
   3  -8  -2    0.20    0.54
  -3   8   1   66.00    3.14
   3  -8  -1   65.17    2.28
   3   8  -1   58.83    3.07
   3   8   0   -0.07    0.81
  -3  -8   0    1.41    0.51
  -3   8   0    1.32    0.84
  -3   8  -1   70.51    3.13
  -3  -8  -1   64.35    2.70
   3   8   1   64.39    3.35
  -3   8  -2    8.70    1.26
  -3  -8  -2    7.16    1.24
   3   8   2    7.90    1.35
  -3  -8  -3    7.66    1.39
   3   8   3    6.05    1.25
   3   8   4   40.07    2.87
  -3  -8  -4   46.28    3.24
  -3  -8  -5   13.33    2.04
   3   8   5   10.88    1.67
  -3  -8  -6   -0.38    1.19
  -3  -8  -7    3.95    1.51
   3  -9  -6    4.54    1.56
   3  -9  -5    4.09    1.37
  -3   9   4  194.02    6.08
   3  -9  -4  183.39    6.12
   3   9  -3   13.77    1.60
  -3   9   3   14.36    1.80
   3  -9  -3   13.58    1.65
  -3   9   2   54.87    3.13
   3  -9  -2   61.04    2.80
   3   9  -2   53.65    3.00
  -3   9   1    6.19    1.19
   3   9  -1    8.04    1.47
  -3   9   0    0.54    0.79
   3   9   0    0.60    0.96
  -3  -9  -1   11.14    1.30
  -3   9  -1   10.67    1.47
   3   9   1   12.44    1.68
  -3  -9  -2    2.08    0.92
  -3   9  -2    0.31    0.74
   3   9   2    0.41    0.95
  -3  -9  -3    3.02    1.14
   3   9   3    1.12    0.98
  -3  -9  -4    4.09    1.44
   3   9   4    3.05    1.24
  -3  -9  -5   -0.06    1.09
   3   9   5    2.76    1.14
  -3  -9  -6    0.01    1.14
   3 -10  -6    3.28    1.42
   3 -10  -5   10.19    1.84
  -3  10   4    0.42    0.89
   3 -10  -4    0.14    0.83
  -3  10   3   27.72    2.46
   3  10  -3   23.78    2.10
  -3  10   2   23.89    2.29
   3  10  -2   22.62    2.16
  -3  10   1  105.70    4.52
   3  10  -1  101.86    4.48
  -3  10   0   88.99    4.02
   3  10   0   89.47    4.30
  -3  10  -1   19.52    1.97
   3  10   1   16.81    2.12
   3  10   2    1.19    1.14
  -3  10  -2    2.58    1.05
  -3 -10  -2    1.64    0.81
   3  10   3    3.08    1.28
  -3 -10  -3    3.51    1.18
   3  10   4    1.14    0.97
  -3 -10  -4    2.94    1.29
   3  10   5    2.02    1.15
  -3 -10  -5   -0.09    1.01
  -3 -10  -6   15.41    2.46
   3 -11  -5    2.24    1.27
  -3  11   4    0.34    0.85
  -3  11   3   84.57    4.41
   3  11  -3   92.76    4.24
  -3  11   2   12.77    1.78
   3  11  -2   10.01    1.62
  -3  11   1   10.60    1.60
   3  11  -1   12.23    1.69
  -3  11   0    3.19    1.15
   3  11   0    1.83    1.04
  -3  11  -1  130.72    5.09
   3  11   1  120.17    5.33
  -3  11  -2   49.82    3.06
   3  11   2   48.45    3.57
   3  11   3    5.94    1.50
   3  11   4    0.40    0.98
  -3 -11  -4    2.66    1.29
  -3 -11  -5    3.90    1.35
   3  11   5    2.51    1.21
  -3  12   4    4.56    1.40
   3  12  -3    3.74    0.98
  -3  12   3    2.41    1.08
  -3  12   2   26.40    2.58
   3  12  -2   22.32    2.35
  -3  12   1    4.72    1.31
   3  12  -1   -0.20    1.02
   3  12   0   15.63    2.03
  -3  12   0   14.65    1.94
   3  12   1   10.34    1.80
  -3  12  -1    8.41    1.55
   3  12   2   16.93    2.30
  -3  12  -2   20.17    2.16
   3  12   3    3.29    1.41
   3  12   4   15.59    2.27
  -3  13   3    0.51    1.24
   3  13  -3    4.73    1.40
  -3  13   2    3.08    1.26
   3  13  -2    2.27    0.98
  -3  13   1    0.50    1.13
   3  13  -1    1.27    1.04
   3  13   0    6.91    1.61
  -3  13   0   10.22    1.87
   3  13   1   17.18    2.36
  -3  13  -1   14.47    2.05
   3  13   2    7.94    1.81
  -3  13  -2    5.20    1.38
   3  13   3   32.47    3.21
   3  14  -1    0.71    0.96
  -3  14   1    2.84    1.31
   3  14   0    1.90    1.39
  -3  14   0   -0.14    0.91
   3  14   1    0.32    1.14
  -3  14  -1    0.07    0.93
   4   0  -8    2.36    1.20
   4   0  -7    1.37    1.06
   4   0  -6  108.14    4.47
   4   0  -5    1.37    0.83
   4   0  -4   54.53    2.67
   4   0  -3    0.66    0.55
   4   0  -2  749.27    9.12
   4   0  -1    0.06    0.36
   4   0   0  808.43    8.63
  -4   0   0  802.06    8.23
  -4   0  -1    0.11    0.38
  -4   0  -2   37.30    1.82
  -4   0  -3   -0.46    0.63
  -4   0  -4   41.20    2.50
   4   0   5    0.33    0.41
  -4   0  -5    0.29    0.73
  -4   0  -6   22.90    2.31
  -4   0  -7    0.98    0.98
  -4   0  -8    9.96    1.93
   4  -1  -8   -1.91    1.07
   4   1  -8   -1.53    1.17
   4  -1  -7   35.55    3.04
   4   1  -7   33.94    2.71
   4  -1  -6    1.03    0.96
   4   1  -6    0.39    0.76
   4  -1  -5   -0.51    0.76
   4   1  -5   -0.11    0.64
   4  -1  -4   35.15    2.18
   4   1  -4   35.89    2.01
   4   1  -3    1.96    0.62
   4  -1  -3    3.27    0.76
   4   1  -2  156.11    2.21
   4  -1  -2  142.33    3.39
   4   1  -2  155.68    3.35
   4   1  -1   72.40    1.52
   4   1  -1   69.51    1.88
   4  -1  -1   72.23    1.98
  -4  -1   0   12.25    0.75
  -4   1   0   14.09    0.72
   4  -1   0   13.07    0.81
   4   1   0   13.30    0.87
  -4  -1  -1    2.49    0.57
  -4   1  -1    2.12    0.42
  -4  -1  -2  600.55    8.51
   4   1   2  603.09    7.34
  -4   1  -2  614.53    8.05
   4   1   3    9.44    0.82
  -4   1  -3    9.27    1.13
  -4  -1  -3    8.24    1.13
   4   1   4    0.76    0.50
  -4  -1  -4   -0.76    0.81
  -4   1  -4   -0.66    0.64
   4   1   5    2.72    0.63
  -4  -1  -5    2.00    0.97
  -4   1  -5    1.79    0.90
  -4  -1  -6   23.43    2.46
  -4   1  -6   21.45    2.09
  -4   1  -7    4.74    1.35
  -4  -1  -7    7.63    1.67
  -4   1  -8    2.88    1.29
  -4  -1  -8    2.65    1.32
   4  -2  -8    0.66    1.10
   4   2  -8   -1.26    1.05
   4   2  -7    0.91    0.76
   4  -2  -7    6.66    1.55
   4   2  -6    6.66    1.16
   4  -2  -6   11.02    1.74
   4  -2  -5   29.61    2.32
   4   2  -5   23.20    1.83
   4   2  -4    7.36    0.96
   4  -2  -4    6.54    1.03
   4  -2  -3   76.00    2.89
   4   2  -3   80.13    2.61
   4   2  -3   70.00    1.36
   4   2  -2  178.56    3.49
   4   2  -2  171.75    2.83
   4  -2  -2  171.17    3.82
   4   2  -1 1844.27   17.23
   4   2  -1 1822.06   16.91
   4  -2  -1 1815.45   17.40
   4  -2   0  208.21    3.27
  -4  -2   0  208.47    3.41
   4   2   0  215.05    3.73
   4   2   0  214.00    3.58
  -4  -2  -1   10.73    0.98
   4   2   1    7.65    0.81
  -4   2  -1   14.02    0.83
  -4   2  -2  321.66    5.07
  -4  -2  -2  303.23    5.76
   4   2   2  299.29    5.03
  -4  -2  -3   95.54    3.48
  -4   2  -3   92.49    2.94
   4   2   3  100.61    2.88
  -4   2  -4   70.49    2.93
  -4  -2  -4   69.00    3.42
   4   2   4   74.48    2.68
  -4   2  -5    3.66    0.91
   4   2   5    3.58    0.80
  -4  -2  -5    3.27    1.16
  -4  -2  -6   22.10    2.42
  -4   2  -6   25.55    2.27
  -4  -2  -7    0.49    0.97
  -4   2  -7    2.62    1.12
  -4   2  -8   15.59    2.12
  -4  -2  -8   12.90    2.30
   4  -3  -8   -0.43    1.08
   4   3  -8   -0.75    0.92
   4  -3  -7    0.93    1.09
   4   3  -7    0.68    0.71
   4  -3  -6   21.92    2.38
   4   3  -6   19.92    1.81
   4  -3  -5   66.99    3.55
   4   3  -5   68.37    2.94
  -4   3   4   27.55    1.26
   4   3  -4   28.36    1.70
   4  -3  -4   27.31    2.06
  -4   3   3   30.41    1.35
   4  -3  -3   29.31    1.91
   4   3  -3   30.64    1.15
   4   3  -3   29.53    1.50
  -4   3   2  164.49    3.27
   4   3  -2  156.96    3.11
   4  -3  -2  153.24    3.80
   4   3  -2  156.11    3.19
   4   3  -1  103.61    2.57
  -4  -3   1  104.10    2.20
   4   3  -1  104.03    2.43
   4  -3  -1   98.99    2.48
  -4   3   1  100.87    2.52
   4   3   0    2.76    0.56
   4  -3   0    2.76    0.40
  -4  -3   0    2.73    0.50
  -4   3  -1   63.17    1.54
   4   3   1   56.21    2.10
  -4  -3  -1   59.15    2.12
  -4  -3  -2  225.62    5.07
   4   3   2  225.65    4.64
  -4   3  -2  225.82    3.99
  -4   3  -3   58.58    2.23
   4   3   3   61.85    2.46
  -4  -3  -3   58.39    2.73
  -4   3  -4   -0.02    0.49
   4   3   4   -0.64    0.58
  -4  -3  -4    0.20    0.79
  -4   3  -5   24.94    1.90
   4   3   5   28.89    1.95
  -4  -3  -5   23.23    2.35
  -4  -3  -6   12.17    2.03
  -4   3  -6    9.24    1.35
  -4  -3  -7    1.90    1.39
  -4   3  -7    2.41    1.00
  -4  -3  -8    2.07    1.43
   4  -4  -8    8.27    1.92
   4  -4  -7    1.97    1.07
   4   4  -7    0.36    0.68
   4   4  -6   24.67    1.93
   4  -4  -6   22.61    2.42
   4   4  -5  121.83    3.84
   4  -4  -5  126.98    5.00
  -4   4   4   75.41    2.45
   4  -4  -4   75.56    3.50
   4   4  -4   71.65    2.58
   4  -4  -3   25.22    1.88
   4   4  -3   26.82    1.41
  -4   4   3   27.39    1.48
   4   4  -3   25.11    1.24
   4   4  -2  263.53    4.39
   4  -4  -2  265.08    5.24
  -4   4   2  263.07    4.84
   4   4  -2  261.81    4.71
  -4   4   1  107.38    2.92
  -4  -4   1  109.74    2.33
   4   4  -1  108.07    2.57
   4   4  -1  107.78    2.97
   4  -4  -1  105.72    2.63
   4   4   0    0.83    0.55
   4  -4   0    0.99    0.31
  -4  -4   0    1.39    0.47
  -4   4   0    1.88    0.56
  -4  -4  -1  108.89    3.04
   4  -4   1   92.64    2.06
   4   4   1  104.40    3.17
  -4   4  -1  104.99    1.94
   4   4   2    1.37    0.63
  -4   4  -2    1.95    0.40
  -4  -4  -2    0.81    0.75
  -4   4  -3  184.36    3.86
  -4  -4  -3  189.26    5.28
   4   4   3  192.05    4.83
  -4  -4  -4   36.47    2.82
   4   4   4   27.31    2.03
  -4   4  -4   28.62    1.76
   4   4   5    0.91    0.75
  -4  -4  -5    1.63    1.13
  -4   4  -5    0.65    0.57
  -4  -4  -6   -0.25    1.21
  -4  -4  -7   26.50    2.99
  -4  -4  -8    8.69    1.95
   4  -5  -7   13.73    2.15
   4  -5  -6   10.53    1.83
   4  -5  -5   17.91    2.07
   4   5  -5   17.45    1.42
   4   5  -4  101.33    3.00
  -4   5   4  104.80    3.26
   4  -5  -4   96.42    4.09
   4   5  -3   17.99    1.15
   4  -5  -3   18.89    1.64
   4   5  -3   19.24    1.25
  -4   5   3   18.82    1.39
  -4   5   2   19.64    1.42
   4   5  -2   19.35    1.11
   4   5  -2   18.43    1.35
  -4  -5   2   17.84    0.97
   4  -5  -2   16.55    1.32
  -4   5   1  151.57    3.85
   4   5  -1  146.54    3.90
   4   5  -1  150.49    3.28
   4  -5  -1  152.37    3.30
  -4  -5   1  153.82    2.97
   4  -5   0  239.15    3.56
  -4   5   0  240.17    4.94
  -4  -5   0  245.89    4.33
   4   5   0  228.18    5.20
  -4   5  -1    1.13    0.23
   4  -5   1    0.54    0.23
   4   5   1    1.08    0.72
  -4  -5  -1    0.70    0.55
  -4   5  -2  112.95    2.31
  -4  -5  -2  121.84    3.89
   4   5   2  123.65    3.88
  -4  -5  -3   40.02    2.48
  -4   5  -3   41.68    1.58
   4   5   3   43.76    2.44
   4   5   4   24.30    1.97
  -4  -5  -4   20.88    2.18
  -4  -5  -5    9.24    1.78
   4   5   5    7.66    1.29
  -4  -5  -6    5.56    1.53
  -4  -5  -7    5.42    1.77
   4  -6  -7    1.93    1.30
   4  -6  -6    3.83    1.32
   4  -6  -5   61.94    3.66
   4   6  -4   19.26    1.29
  -4   6   4   17.47    1.49
   4  -6  -4   22.20    2.04
  -4   6   3   15.74    1.44
   4  -6  -3   14.23    1.46
   4   6  -3   14.70    1.03
   4   6  -3   15.13    1.23
  -4   6   2    3.74    0.83
  -4  -6   2    3.94    0.53
   4   6  -2    3.80    0.77
   4  -6  -2    3.63    0.74
   4   6  -2    2.94    0.57
  -4   6   1  243.83    5.42
   4  -6  -1  240.90    4.41
  -4  -6   1  243.39    4.16
   4   6  -1  239.85    5.53
   4  -6   0  179.33    3.04
  -4  -6   0  191.93    3.99
  -4   6   0  182.29    4.58
   4   6   0  182.73    4.83
  -4   6  -1  191.95    4.60
  -4   6  -1  182.41    2.46
  -4  -6  -1  190.14    4.55
   4   6   1  179.42    4.96
  -4  -6  -2  364.71    7.37
   4   6   2  360.29    7.50
   4   6   3   13.39    1.53
  -4  -6  -4   -0.45    0.91
   4   6   4    0.96    0.78
  -4  -6  -5    0.39    0.96
   4   6   5    0.91    0.89
  -4  -6  -6   -1.06    1.12
  -4  -6  -7    5.21    1.57
   4  -7  -7    0.89    1.21
   4  -7  -6   16.35    2.26
   4  -7  -5   46.46    3.32
  -4   7   4  125.26    4.23
   4  -7  -4  125.60    4.85
   4  -7  -3    7.72    1.24
   4   7  -3    8.56    1.06
  -4   7   3    7.07    1.14
  -4   7   2  158.20    4.66
   4   7  -2  164.94    3.46
  -4  -7   2  159.02    3.15
   4   7  -2  155.74    4.57
   4  -7  -2  153.33    4.19
   4   7  -1    9.19    1.24
  -4   7   1    7.95    1.16
  -4  -7   1   10.01    0.86
   4  -7  -1    8.82    0.87
   4  -7   0   16.30    0.88
  -4  -7   0   18.35    1.27
   4   7   0   14.32    1.48
  -4   7   0   17.83    1.57
  -4  -7  -1   57.21    2.57
  -4   7  -1   63.43    2.78
   4   7   1   61.65    3.13
   4   7   2   15.60    1.71
  -4  -7  -2   14.69    1.52
   4   7   3    5.05    1.15
  -4  -7  -3    6.26    1.34
   4   7   4   15.90    1.87
  -4  -7  -4   17.87    2.15
   4   7   5   25.44    2.32
  -4  -7  -5   23.72    2.66
  -4  -7  -6    1.41    1.29
  -4  -7  -7   -0.03    1.20
   4  -8  -6   -0.17    0.97
   4  -8  -5    6.34    1.51
  -4   8   4    7.92    1.32
   4  -8  -4    8.30    1.44
  -4   8   3  322.52    7.45
   4  -8  -3  334.43    7.47
   4   8  -3  320.21    6.93
  -4   8   2   78.43    3.49
   4   8  -2   75.84    3.34
   4  -8  -2   79.55    3.06
  -4   8   1  166.50    5.06
   4  -8  -1  171.18    3.78
   4   8  -1  159.67    5.09
  -4   8   0   36.36    2.33
  -4  -8   0   34.08    1.82
   4   8   0   35.84    2.54
  -4   8  -1   62.67    3.03
  -4  -8  -1   63.34    2.80
   4   8   1   63.65    3.33
   4   8   2   10.92    1.56
  -4  -8  -2   10.73    1.36
  -4  -8  -3   23.34    2.27
   4   8   3   18.24    2.03
  -4  -8  -4   13.56    1.88
   4   8   4   13.26    1.87
  -4  -8  -5    0.75    1.12
   4   8   5   -0.64    0.96
  -4  -8  -6    2.39    1.36
   4  -9  -6   10.54    1.88
   4  -9  -5    9.04    1.68
   4  -9  -4    5.33    1.25
  -4   9   4    2.10    0.93
  -4   9   3  109.84    4.48
   4  -9  -3  121.60    4.42
   4   9  -3  117.83    4.30
   4  -9  -2    2.67    0.92
  -4   9   2    2.50    1.09
   4   9  -2    1.06    0.79
  -4   9   1    3.89    1.09
   4   9  -1    2.31    1.20
   4   9   0   19.60    2.03
  -4   9   0   18.04    1.86
  -4  -9  -1   28.20    1.89
  -4   9  -1   28.03    2.16
   4   9   1   26.55    2.36
  -4   9  -2   16.31    1.67
  -4  -9  -2   17.24    1.78
   4   9   2   14.83    1.86
  -4  -9  -3   17.40    1.97
   4   9   3   22.64    2.30
  -4  -9  -4   67.18    4.02
   4   9   4   76.31    4.18
  -4  -9  -5   -0.15    1.13
   4   9   5    1.46    1.11
  -4  -9  -6    2.69    1.52
   4 -10  -5    3.66    1.30
  -4  10   4   39.56    2.90
   4 -10  -4   40.52    2.90
   4  10  -3  177.22    5.65
  -4  10   3  180.47    6.06
  -4  10   2   21.65    2.14
   4  10  -2   20.26    1.98
  -4  10   1   36.88    2.74
   4  10  -1   47.73    3.11
   4  10   0   15.21    1.95
  -4  10   0   13.91    1.90
   4  10   1    4.16    1.29
  -4  10  -1    3.02    1.11
  -4  10  -2   40.79    2.68
  -4 -10  -2   41.84    2.80
   4  10   2   43.38    3.21
  -4 -10  -3   62.82    3.68
   4  10   3   65.04    3.99
   4  10   4    0.91    1.15
  -4 -10  -4    2.39    1.24
  -4 -10  -5    0.58    1.08
   4  10   5    0.00    0.97
  -4  11   4    1.21    1.00
   4  11  -3    5.67    1.33
  -4  11   3    8.38    1.58
  -4  11   2   24.10    2.36
   4  11  -2   20.00    2.15
  -4  11   1   68.26    3.77
   4  11  -1   62.97    3.71
   4  11   0    8.04    1.63
  -4  11   0    9.97    1.67
  -4  11  -1    5.54    1.35
   4  11   1    6.12    1.58
   4  11   2   50.94    3.65
  -4  11  -2   52.39    3.19
   4  11   3    0.83    1.16
   4  11   4    0.65    0.90
  -4 -11  -4    0.60    1.01
   4  11   5    1.10    1.06
  -4 -11  -5    1.74    1.24
  -4  12   4   12.21    1.97
   4  12  -3    1.08    0.86
  -4  12   3   -0.76    0.95
  -4  12   2    1.47    1.18
   4  12  -2    2.19    1.20
   4  12  -1    3.55    1.29
  -4  12   1    6.40    1.54
   4  12   0   10.55    1.83
  -4  12   0   10.76    1.72
   4  12   1    9.77    1.79
  -4  12  -1   16.30    2.03
  -4  12  -2   72.29    3.90
   4  12   2   75.96    4.55
   4  12   3    2.51    1.33
   4  12   4    7.55    1.96
   4  13  -3    8.41    1.62
  -4  13   3    8.75    1.75
   4  13  -2    6.20    1.47
  -4  13   2    5.94    1.49
  -4  13   1    1.01    1.05
   4  13  -1    0.70    1.00
   4  13   0    3.92    1.50
  -4  13   0    1.32    1.02
  -4  13  -1   23.11    2.42
   4  13   1   20.34    2.58
   4  13   2    3.65    1.47
  -4  13  -2    3.23    1.14
   4  13   3    1.61    1.40
   4  14  -1    0.27    1.17
  -4  14   1   -0.22    1.00
   4  14   0    6.37    1.76
  -4  14   0    6.59    1.57
  -4  14  -1    2.06    1.17
   4  14   1    1.62    1.22
   5   0  -8   -0.91    0.95
   5   0  -7   -0.84    1.04
   5   0  -6  115.59    4.62
   5   0  -5    0.06    0.72
   5   0  -4   19.70    1.70
   5   0  -3    0.26    0.52
   5   0  -2   80.31    2.51
   5   0  -1    0.03    0.37
  -5   0   0  108.34    2.31
   5   0   0  107.48    2.57
  -5   0  -1   -0.24    0.40
  -5   0  -2   13.26    1.16
  -5   0  -3   -0.84    0.80
  -5   0  -4  827.34   12.41
   5   0   5    0.28    0.47
  -5   0  -5    1.94    1.01
  -5   0  -6    5.01    1.33
  -5   0  -7    0.36    0.94
  -5   0  -8   16.70    2.46
   5   1  -8   -0.07    0.87
   5  -1  -8    0.22    0.92
   5   1  -7   11.35    1.65
   5  -1  -7   14.64    1.98
   5  -1  -6   14.22    1.84
   5   1  -6   13.68    1.66
   5   1  -5   35.29    2.32
   5  -1  -5   35.90    2.47
   5  -1  -4   20.96    1.74
   5   1  -4   22.22    1.69
   5   1  -3  250.41    2.97
   5  -1  -3  272.17    5.52
   5   1  -3  273.31    5.31
   5   1  -2    0.48    0.21
   5  -1  -2    0.09    0.47
   5   1  -2   -0.22    0.42
   5   1  -1    2.69    0.51
   5  -1  -1    2.75    0.52
   5  -1   0  554.23    6.90
   5   1   0  551.65    7.13
  -5   1   0  554.77    6.42
  -5  -1   0  555.28    6.68
  -5   1  -1   19.52    1.06
  -5  -1  -1   18.67    1.15
  -5   1  -2   27.37    1.51
  -5  -1  -2   26.07    1.59
  -5   1  -3   53.77    2.54
  -5  -1  -3   50.26    2.61
   5   1   3   49.13    1.91
  -5  -1  -4   29.02    2.28
   5   1   4   29.85    1.62
  -5   1  -4   27.95    2.09
  -5  -1  -5    0.02    0.82
   5   1   5   -0.23    0.51
  -5   1  -5    0.81    0.96
  -5  -1  -6    4.50    1.37
  -5   1  -6    1.57    1.03
  -5   1  -7   -0.25    0.94
  -5  -1  -7   -0.15    1.05
  -5  -1  -8    7.69    1.86
  -5   1  -8   10.10    1.89
   5  -2  -8   -1.59    1.22
   5   2  -8   -1.20    0.98
   5  -2  -7    7.66    1.83
   5   2  -7    7.45    1.34
   5  -2  -6   35.44    2.86
   5   2  -6   35.19    2.45
   5  -2  -5   25.22    2.19
   5   2  -5   22.23    1.80
   5  -2  -4   18.31    1.69
   5   2  -4   17.04    1.47
   5   2  -3    7.33    0.50
   5  -2  -3   10.47    1.21
   5   2  -3   10.35    1.04
   5   2  -2  156.22    3.44
   5   2  -2  162.96    2.91
   5  -2  -2  160.98    3.82
   5  -2  -1   20.16    1.13
  -5  -2   1   20.44    1.04
   5   2  -1   17.14    1.08
   5   2  -1   19.70    1.01
   5  -2   0  483.57    6.18
   5   2   0  486.38    6.73
  -5  -2   0  484.73    6.26
  -5   2   0  481.66    5.77
   5   2   0  483.02    6.30
  -5   2  -1  132.12    2.69
  -5  -2  -1  124.48    3.11
   5  -2   1  128.02    2.89
   5   2   1  127.14    2.94
   5   2   2    0.92    0.54
  -5   2  -2    0.33    0.45
  -5  -2  -2    0.68    0.66
  -5   2  -3  589.39    8.82
  -5  -2  -3  585.13    9.72
   5   2   3  567.52    8.23
  -5   2  -4   40.24    2.32
  -5  -2  -4   43.25    2.74
   5   2   4   43.72    2.13
  -5   2  -5   10.70    1.41
   5   2   5   10.97    1.24
  -5  -2  -5    8.40    1.51
  -5  -2  -6   49.52    3.54
  -5   2  -6   52.68    3.20
  -5   2  -7    2.20    1.08
  -5  -2  -7    1.17    1.25
  -5  -2  -8   11.53    2.27
   5  -3  -8    1.71    1.36
   5   3  -8    0.18    0.81
   5   3  -7    4.31    1.07
   5  -3  -7    6.35    1.62
   5  -3  -6    1.04    1.01
   5   3  -6    2.12    0.89
   5  -3  -5    3.15    1.10
   5   3  -5    2.35    0.74
   5  -3  -4   13.11    1.45
   5   3  -4   15.63    1.30
   5   3  -3   12.82    1.07
   5  -3  -3   12.66    1.29
   5   3  -3   11.91    0.78
   5   3  -2  729.84    8.99
   5  -3  -2  728.75    9.72
   5   3  -1  268.89    4.55
  -5  -3   1  271.86    4.21
   5   3  -1  265.44    4.60
   5  -3  -1  261.18    4.49
   5  -3   0   37.05    1.40
  -5  -3   0   35.45    1.49
   5   3   0   36.81    1.65
   5   3   0   33.75    1.60
   5  -3   1    1.63    0.47
  -5   3  -1    2.65    0.45
   5   3   1    1.39    0.62
  -5  -3  -1    1.49    0.60
  -5   3  -2   11.71    0.95
  -5  -3  -2   12.57    1.36
   5   3   2   12.99    1.18
   5   3   3    0.47    0.56
  -5   3  -3    0.17    0.43
  -5  -3  -3    0.09    0.77
   5   3   4   -0.33    0.60
  -5   3  -4    0.26    0.54
  -5  -3  -5   59.13    3.57
  -5   3  -5   50.64    2.76
   5   3   5   53.64    2.72
  -5  -3  -6    6.85    1.71
  -5   3  -6    5.73    1.16
  -5  -3  -7   12.23    2.09
  -5  -3  -8    1.38    1.39
   5  -4  -7    2.17    1.27
   5   4  -7    0.47    0.82
   5  -4  -6   19.22    2.20
   5   4  -6   21.21    1.82
   5  -4  -5   69.72    3.61
   5   4  -5   66.23    2.88
   5   4  -4  118.89    3.52
  -5   4   4  137.90    3.29
   5  -4  -4  125.89    4.44
   5   4  -3    4.62    0.66
   5  -4  -3    6.10    1.05
   5   4  -3    5.49    0.64
  -5   4   3    5.59    0.72
  -5   4   2   48.27    1.93
   5   4  -2   44.87    1.79
   5   4  -2   45.24    1.85
   5  -4  -2   42.78    2.01
   5   4  -1  276.88    4.76
  -5  -4   1  280.34    4.38
   5   4  -1  271.07    5.09
   5  -4  -1  270.33    4.71
   5  -4   0  120.53    2.55
  -5  -4   0  122.25    2.94
   5   4   0  114.81    3.30
   5   4   1    3.29    0.76
  -5   4  -1    3.48    0.45
  -5  -4  -1    2.83    0.74
   5  -4   1    2.68    0.46
   5   4   2    0.60    0.64
  -5  -4  -2    1.31    0.77
  -5   4  -2    0.88    0.38
   5   4   3   19.49    1.63
  -5  -4  -3   19.26    1.84
  -5   4  -3   18.70    1.29
   5   4   4    7.24    1.13
  -5   4  -4    8.80    1.04
   5   4   5    2.11    0.89
  -5  -4  -5    0.36    1.18
  -5   4  -5    2.02    0.83
  -5  -4  -6    0.38    1.12
  -5  -4  -7   19.06    2.58
   5  -5  -7   11.81    1.98
   5  -5  -6   12.33    1.91
   5   5  -6    9.09    1.21
   5  -5  -5    0.69    0.88
   5   5  -5    1.81    0.65
   5   5  -4  130.91    3.62
  -5   5   4  133.83    3.66
   5  -5  -4  132.61    4.66
  -5   5   3   16.22    1.28
   5   5  -3   14.56    1.13
   5  -5  -3   13.92    1.53
   5   5  -3   14.49    1.14
  -5   5   2  123.29    3.47
  -5  -5   2  122.41    2.77
   5   5  -2  113.66    2.96
   5   5  -2  114.22    3.34
   5  -5  -2  114.29    3.37
  -5  -5   1  239.94    4.20
   5   5  -1  246.98    4.59
  -5   5   1  246.44    5.04
   5   5  -1  231.69    5.13
   5  -5  -1  226.93    4.39
   5  -5   0  125.67    2.64
  -5  -5   0  134.56    3.25
   5   5   0  122.30    3.74
   5  -5   1  139.25    2.73
  -5   5  -1  150.18    2.59
  -5  -5  -1  145.07    3.90
   5   5   1  149.23    4.23
  -5   5  -2   28.66    1.24
  -5  -5  -2   29.70    2.00
   5   5   2   29.72    1.99
  -5  -5  -3   94.24    3.96
  -5   5  -3   92.16    2.54
   5   5   3   96.27    3.67
   5   5   4    2.35    0.95
  -5  -5  -4    2.93    1.22
   5   5   5    2.24    0.95
  -5  -5  -5    0.14    0.97
  -5  -5  -6    2.54    1.27
  -5  -5  -7    0.84    1.27
   5  -6  -7   -0.69    1.11
   5  -6  -6   28.18    2.72
   5  -6  -5    0.30    0.88
   5  -6  -4    3.54    0.95
  -5   6   4    4.74    0.88
   5   6  -4    5.18    0.80
  -5   6   3    2.37    0.73
   5  -6  -3    2.46    0.76
   5   6  -3    2.58    0.70
   5   6  -3    1.99    0.51
   5   6  -2    4.45    0.77
  -5  -6   2    4.49    0.60
   5  -6  -2    4.57    0.81
   5   6  -2    4.67    0.70
  -5   6   2    4.46    0.88
  -5   6   1    3.36    0.76
  -5  -6   1    2.44    0.54
   5   6  -1    2.19    0.75
   5  -6  -1    2.19    0.58
   5  -6   0  101.13    2.30
  -5   6   0  103.78    3.42
  -5  -6   0  106.07    3.03
   5   6   0   97.79    3.58
  -5  -6  -1  261.57    5.59
   5  -6   1  244.68    3.69
  -5   6  -1  270.14    3.58
   5   6   1  262.76    6.17
  -5   6  -2  194.82    3.24
  -5  -6  -2  206.79    5.49
   5   6   2  209.72    5.59
  -5  -6  -3  171.75    5.40
   5   6   3  168.60    5.25
  -5  -6  -4   29.21    2.53
   5   6   4   31.29    2.38
   5   6   5    7.57    1.37
  -5  -6  -5    4.83    1.45
  -5  -6  -6    3.68    1.48
  -5  -6  -7    0.29    1.10
   5  -7  -7    0.42    1.32
   5  -7  -6    4.43    1.48
   5  -7  -5    2.49    1.25
  -5   7   4  135.18    4.31
   5  -7  -4  139.07    4.98
   5   7  -3    3.00    0.60
   5  -7  -3    3.09    0.83
  -5   7   3    3.47    0.89
   5   7  -3    4.36    0.87
  -5  -7   2    5.06    0.66
  -5   7   2    5.75    1.07
   5   7  -2    4.75    0.73
   5  -7  -2    6.55    0.94
   5   7  -2    4.03    0.91
  -5   7   1   10.96    1.30
   5   7  -1   12.64    1.45
  -5  -7   1   12.37    1.02
   5  -7  -1   13.91    1.08
   5  -7   0   30.87    1.25
  -5   7   0   30.24    2.03
  -5  -7   0   28.41    1.66
   5   7   0   31.39    2.23
   5   7   1   50.28    2.84
  -5  -7  -1   49.78    2.48
  -5  -7  -2  186.09    5.41
   5   7   2  186.19    5.73
  -5  -7  -3   37.98    2.66
   5   7   3   36.16    2.62
   5   7   4    4.40    1.15
  -5  -7  -4    3.12    1.33
   5   7   5    7.49    1.40
  -5  -7  -5   11.73    1.93
   5   7   6    2.14    1.10
  -5  -7  -6    1.01    1.25
  -5  -7  -7    3.20    1.58
   5  -8  -6    0.93    0.86
   5  -8  -5   14.90    1.93
  -5   8   4   20.87    1.87
   5  -8  -4   21.94    2.10
  -5   8   3   15.67    1.60
   5  -8  -3   16.31    1.66
   5   8  -3   14.76    1.49
  -5   8   2  432.85    8.60
   5  -8  -2  424.45    7.51
   5   8  -2  429.42    8.56
  -5   8   1  275.67    6.60
   5   8  -1  259.35    6.73
  -5  -8   1  290.19    5.21
   5  -8  -1  272.49    5.12
  -5   8   0  159.32    4.87
  -5  -8   0  158.62    4.17
   5   8   0  141.27    4.98
   5   8   1    1.09    0.82
  -5   8  -1    3.71    0.94
  -5  -8  -1    1.40    0.70
  -5  -8  -2   22.13    1.98
   5   8   2   27.46    2.32
  -5  -8  -3    8.74    1.61
   5   8   3    7.88    1.46
   5   8   4    6.45    1.35
  -5  -8  -4    9.25    1.74
   5   8   5   60.85    3.78
  -5  -8  -5   53.42    3.94
   5   8   6    4.68    1.38
  -5  -8  -6    4.73    1.65
   5  -9  -6    1.60    1.26
   5  -9  -5    2.08    1.18
  -5   9   4   18.89    1.91
   5  -9  -4   19.78    2.01
   5  -9  -3    3.57    0.97
   5   9  -3    3.87    1.02
  -5   9   3    2.21    0.91
  -5   9   2  432.74    9.07
   5   9  -2  421.80    9.03
   5  -9  -2  443.56    7.80
  -5   9   1   26.69    2.22
   5   9  -1   27.55    2.33
  -5   9   0  310.96    7.37
   5   9   0  303.47    7.87
   5   9   1    4.55    1.27
  -5   9  -1    6.39    1.27
  -5  -9  -1    6.11    1.14
   5   9   2    4.18    1.25
  -5  -9  -2    1.05    0.82
  -5  -9  -3    1.88    1.04
   5   9   3    0.98    0.91
  -5  -9  -4    8.27    1.76
   5   9   4    9.89    1.71
  -5  -9  -5    7.31    1.74
   5   9   5    7.60    1.69
  -5  -9  -6   -0.25    1.15
   5   9   6   -2.39    1.28
   5 -10  -5    7.49    1.58
   5 -10  -4    2.39    1.09
  -5  10   4    2.19    0.95
   5  10  -3    3.16    1.03
  -5  10   3    1.04    0.91
  -5  10   2   20.15    2.08
   5  10  -2   18.54    2.02
   5  10  -1    9.10    1.50
  -5  10   1   10.03    1.54
  -5  10   0  396.04    8.88
   5  10   0  399.32    9.45
  -5  10  -1    2.21    1.02
   5  10   1    1.40    1.17
   5  10   2    4.07    1.34
  -5 -10  -2    4.65    1.19
  -5 -10  -3    3.45    1.16
   5  10   3    3.84    1.44
   5  10   4    6.29    1.48
  -5 -10  -4    3.40    1.36
  -5 -10  -5    1.34    1.28
   5  10   5    3.93    1.35
  -5  11   4   29.99    2.68
   5  11  -3   24.22    2.25
  -5  11   3   20.74    2.25
   5  11  -2   14.53    1.91
  -5  11   2   14.26    1.88
   5  11  -1    4.30    1.25
  -5  11   1    5.51    1.36
  -5  11   0   58.78    3.50
   5  11   0   57.72    3.71
   5  11   1    1.72    1.18
  -5  11  -1    2.18    1.03
   5  11   2   19.07    2.46
  -5 -11  -3   21.98    2.39
   5  11   3   19.53    2.44
  -5 -11  -4    2.61    1.18
   5  11   4    3.27    1.33
   5  11   5    0.46    1.01
  -5 -11  -5    3.09    1.33
  -5  12   4   36.48    3.04
  -5  12   3    5.97    1.36
   5  12  -3    6.22    1.43
   5  12  -2    2.52    1.11
  -5  12   2    2.91    1.23
   5  12  -1    2.26    1.09
  -5  12   1    3.78    1.13
   5  12   0   17.45    2.29
  -5  12   0   17.92    2.11
  -5  12  -1   10.69    1.72
   5  12   1    9.26    1.90
   5  12   2   30.92    3.07
   5  12   3   20.08    2.62
   5  12   4    4.76    1.49
  -5  13   3   24.71    2.62
   5  13  -3   20.07    2.34
  -5  13   2    5.42    1.44
   5  13  -2    5.71    1.38
  -5  13   1    9.48    1.78
   5  13  -1   11.94    2.05
   5  13   0    6.72    1.58
  -5  13   0    8.07    1.61
   5  13   1    2.04    1.31
  -5  13  -1    3.87    1.33
   5  13   2    2.64    1.41
   5  13   3    3.77    1.51
   5  14   0    0.51    1.08
  -5  14   0   -0.47    1.06
   6   0  -8    0.49    0.95
   6   0  -7    0.06    0.85
   6   0  -6  121.83    4.77
   6   0  -5   -0.80    0.74
   6   0  -4   54.98    2.71
   6   0  -3    0.74    0.62
   6   0  -2    4.30    0.72
   6   0  -1   -0.04    0.46
   6   0   0  278.37    4.80
  -6   0   0  276.98    4.38
  -6   0  -1    0.42    0.47
  -6   0  -2  616.91    8.88
  -6   0  -3    0.00    0.71
  -6   0  -4  610.56   10.66
   6   0   5    0.61    0.56
  -6   0  -5    0.97    1.00
  -6   0  -6    3.06    1.24
  -6   0  -7   -0.34    0.88
  -6   0  -8   31.39    3.17
   6  -1  -8   -0.16    0.92
   6   1  -8   -0.34    0.90
   6   1  -7    1.75    1.09
   6  -1  -7    1.64    1.17
   6   1  -6   19.95    2.03
   6  -1  -6   20.43    2.08
   6   1  -5    6.50    1.12
   6  -1  -5    5.72    1.09
   6   1  -4    4.20    0.88
   6  -1  -4    2.68    0.77
   6   1  -3  107.09    1.95
   6  -1  -3  107.15    3.44
   6   1  -3  101.69    3.29
   6   1  -2   64.23    2.32
   6   1  -2   61.38    1.56
   6  -1  -2   68.48    2.43
   6  -1  -1   47.83    1.81
   6   1  -1   49.97    1.91
   6  -1   0   75.89    2.28
   6   1   0   80.17    2.45
  -6  -1   0   77.02    2.18
  -6   1   0   79.26    2.09
  -6  -1  -1  429.96    6.41
  -6   1  -1  422.09    6.03
  -6   1  -2 1253.89   14.25
  -6  -1  -2 1251.32   14.74
  -6  -1  -3   75.35    3.18
  -6   1  -3   76.67    3.03
   6   1   3   77.73    2.55
  -6  -1  -4   12.39    1.68
  -6   1  -4   11.54    1.39
   6   1   4   12.33    1.19
   6   1   5    3.31    0.76
  -6  -1  -5    2.82    1.21
  -6   1  -5    4.35    1.18
  -6  -1  -6    0.81    1.10
  -6   1  -6    0.50    0.92
  -6  -1  -7    0.17    1.01
  -6   1  -7    0.89    1.04
  -6  -1  -8    8.08    1.92
  -6   1  -8    3.49    1.36
   6  -2  -8   18.49    2.39
   6   2  -8   20.11    2.25
   6  -2  -7   33.84    2.93
   6   2  -7   30.33    2.54
   6   2  -6   14.49    1.68
   6  -2  -6   13.06    1.82
   6  -2  -5   17.21    1.86
   6   2  -5   18.06    1.66
   6  -2  -4   25.38    1.91
   6   2  -4   24.63    1.71
   6   2  -3   64.79    2.51
   6   2  -3   62.31    1.64
   6  -2  -3   62.96    2.71
   6   2  -2  104.88    2.95
   6   2  -2  109.25    2.45
   6  -2  -2  103.56    3.12
   6  -2  -1  547.46    7.42
  -6  -2   1  560.02    7.06
   6   2  -1  540.62    7.51
   6   2  -1  544.63    6.87
  -6  -2   0  500.97    6.78
   6  -2   0  501.25    6.78
   6   2   0  499.94    6.74
   6   2   0  509.36    7.29
  -6   2   0  500.69    6.29
   6  -2   1 1017.94   11.63
  -6   2  -1 1029.14   11.12
   6   2   1 1034.36   11.57
  -6   2  -2  673.37    8.95
  -6  -2  -2  651.91    9.70
   6   2   2  663.77    8.86
  -6  -2  -3   23.07    1.81
  -6   2  -3   20.88    1.55
   6   2   3   22.48    1.48
  -6  -2  -4   91.62    3.99
  -6   2  -4   89.26    3.51
   6   2   4  100.09    3.34
   6   2   5    7.00    1.08
  -6   2  -5    6.30    1.15
  -6  -2  -5    7.56    1.49
  -6   2  -6  113.28    4.89
  -6  -2  -6  118.69    5.46
  -6  -2  -7    1.66    1.16
  -6   2  -7    0.91    0.91
  -6  -2  -8    5.48    1.76
   6  -3  -7    3.03    1.38
   6   3  -7    3.96    1.16
   6  -3  -6   19.55    2.11
   6   3  -6   18.08    1.78
   6  -3  -5    3.85    1.09
   6   3  -5    3.53    0.90
   6  -3  -4    2.25    0.84
   6   3  -4    0.92    0.67
   6   3  -3   21.74    1.45
   6   3  -3   21.06    1.12
   6  -3  -3   22.58    1.69
   6   3  -2  103.11    2.95
   6   3  -2  105.23    2.70
   6  -3  -2  109.21    3.23
   6  -3  -1   41.20    1.76
   6   3  -1   41.16    1.80
  -6  -3   1   39.68    1.58
   6   3  -1   43.50    1.79
  -6   3   0 1071.16   10.88
   6  -3   0 1033.61   11.38
   6   3   0 1059.85   12.45
  -6  -3   0 1023.42   11.66
   6   3   0 1058.16   12.15
  -6   3  -1  758.75    8.67
   6  -3   1  772.88    9.19
  -6  -3  -1  736.13    9.87
   6   3   1  759.64    9.93
  -6   3  -2  130.86    3.23
  -6  -3  -2  129.60    3.93
   6   3   2  129.50    3.61
  -6   3  -3   36.35    1.96
  -6  -3  -3   36.57    2.48
   6   3   3   35.21    2.03
  -6  -3  -4   82.18    3.83
  -6   3  -4   80.11    3.22
   6   3   4   85.11    3.31
   6   3   5    3.72    0.89
  -6  -3  -5    5.16    1.49
  -6   3  -5    4.50    1.06
  -6  -3  -6   16.48    2.21
  -6   3  -6   22.04    2.11
  -6  -3  -7   10.05    2.02
   6  -4  -7    8.28    1.74
   6   4  -7    7.55    1.36
   6  -4  -6    1.52    1.20
   6   4  -6    1.98    0.88
   6  -4  -5    6.70    1.44
   6   4  -5    4.55    0.94
   6   4  -4   15.02    1.36
   6  -4  -4   14.24    1.68
   6   4  -3   93.33    2.95
   6   4  -3   93.95    2.68
   6  -4  -3   93.30    3.41
   6   4  -2  351.91    5.94
   6   4  -2  357.24    5.96
   6  -4  -2  367.18    6.49
   6  -4  -1 1103.10   12.36
   6   4  -1 1103.75   12.64
  -6  -4   1 1075.94   11.91
   6   4  -1 1099.86   12.99
   6  -4   0  166.97    3.34
  -6  -4   0  158.52    3.64
   6   4   0  159.85    4.05
   6   4   1   10.11    1.14
   6  -4   1    8.01    0.80
  -6  -4  -1    9.55    1.10
  -6   4  -1   12.08    0.83
   6   4   2    1.91    0.82
  -6   4  -2    1.06    0.46
  -6  -4  -2    2.69    1.05
   6   4   3   11.64    1.31
  -6   4  -3   11.22    1.06
  -6  -4  -3   12.53    1.50
  -6   4  -4  150.15    4.23
  -6  -4  -4  152.96    5.37
   6   4   4  154.45    4.78
  -6   4  -5   94.44    3.77
  -6  -4  -5  102.10    4.96
   6   4   5   99.18    4.05
  -6  -4  -6   61.99    4.23
   6   4   6   68.98    3.56
  -6  -4  -7   10.12    2.07
   6  -5  -7    4.56    1.48
   6   5  -6   94.65    3.77
   6  -5  -6   96.45    4.79
   6   5  -5   57.42    2.66
   6  -5  -5   56.38    3.41
   6   5  -4   38.92    2.02
  -6   5   4   47.90    2.10
   6  -5  -4   45.80    2.77
  -6   5   3   11.16    1.06
   6   5  -3    9.91    1.00
   6  -5  -3    8.91    1.15
   6   5  -3   12.37    1.13
  -6  -5   2  159.27    3.44
   6   5  -2  153.13    3.72
   6   5  -2  145.36    3.90
   6  -5  -2  156.32    4.10
  -6  -5   1   48.02    1.86
   6   5  -1   46.83    2.04
   6   5  -1   45.83    2.28
   6  -5  -1   46.76    1.93
   6  -5   0    2.32    0.51
   6   5   0    1.65    0.69
  -6  -5   0    2.08    0.64
   6  -5   1  330.66    4.97
  -6   5  -1  330.33    4.67
  -6  -5  -1  324.05    6.32
   6   5   1  337.55    6.82
  -6  -5  -2  145.64    4.52
  -6   5  -2  145.71    3.20
   6   5   2  155.60    4.66
  -6  -5  -3  218.56    6.16
  -6   5  -3  210.24    4.43
   6   5   3  213.00    5.76
  -6  -5  -4  130.59    5.07
   6   5   4  139.31    4.78
  -6  -5  -5   45.80    3.43
   6   5   5   43.23    2.86
   6   5   6   11.61    1.68
  -6  -5  -6   10.12    1.98
  -6  -5  -7    1.73    1.45
   6  -6  -7   12.66    2.08
   6  -6  -6   17.29    2.22
   6  -6  -5    6.49    1.55
  -6   6   4   66.68    2.75
   6   6  -4   66.55    2.63
   6  -6  -4   63.62    3.34
   6   6  -3   95.39    3.03
  -6  -6   3  100.17    2.87
  -6   6   3  103.39    3.45
   6  -6  -3   95.48    3.63
   6   6  -3   99.36    3.32
  -6   6   2   34.19    1.99
   6   6  -2   29.42    1.64
  -6  -6   2   34.26    1.58
   6   6  -2   31.12    1.95
   6  -6  -2   37.04    2.01
   6   6  -1    0.28    0.61
  -6   6   1   -0.17    0.57
  -6  -6   1    0.91    0.48
   6  -6  -1    0.47    0.39
   6  -6   0   75.83    2.20
  -6  -6   0   74.40    2.66
   6   6   0   71.29    3.13
  -6   6  -1   95.18    2.16
   6  -6   1   93.93    2.32
  -6  -6  -1   94.53    3.34
   6   6   1   90.13    3.64
   6   6   2    1.85    0.89
  -6   6  -2    0.40    0.31
  -6  -6  -2    1.97    0.84
   6   6   3    2.14    1.02
  -6  -6  -3    1.38    1.14
   6   6   4   15.92    1.78
  -6  -6  -5   74.94    4.39
   6   6   5   67.74    3.68
  -6  -6  -6    0.41    1.21
   6   6   6    1.75    1.06
  -6  -6  -7    2.15    1.48
   6  -7  -7   -0.03    1.60
   6  -7  -6    2.63    1.29
   6  -7  -5    8.55    1.55
  -6   7   4  115.22    3.95
   6  -7  -4  118.80    4.64
  -6   7   3  193.46    5.20
   6   7  -3  197.18    4.50
  -6  -7   3  213.25    4.24
   6  -7  -3  200.17    5.43
   6   7  -3  203.02    5.23
  -6   7   2   71.76    3.09
   6   7  -2   65.83    2.56
  -6  -7   2   73.12    2.38
   6  -7  -2   68.56    2.79
   6   7  -2   72.65    3.18
  -6   7   1  178.75    4.88
  -6  -7   1  178.55    4.02
   6   7  -1  171.05    5.03
   6  -7  -1  169.62    3.88
   6   7   0    0.02    0.74
   6  -7   0    1.21    0.42
  -6  -7   0    1.16    0.55
  -6  -7  -1   28.79    1.98
   6   7   1   30.71    2.32
  -6  -7  -2   24.45    2.02
   6   7   2   24.36    2.09
  -6  -7  -3  195.62    6.13
   6   7   3  192.08    6.03
   6   7   4    9.61    1.55
  -6  -7  -4    7.97    1.69
   6   7   5    5.25    1.38
  -6  -7  -5    2.71    1.22
   6   7   6   13.09    1.92
  -6  -7  -6   17.13    2.47
  -6  -7  -7    2.40    1.54
   6  -8  -6    3.96    1.37
   6  -8  -5    6.08    1.40
  -6   8   4   13.73    1.54
   6  -8  -4   12.43    1.60
  -6   8   3   33.87    2.31
   6  -8  -3   33.05    2.26
   6   8  -3   33.92    2.22
  -6   8   2   34.39    2.33
   6  -8  -2   33.84    2.00
   6   8  -2   28.63    2.21
  -6   8   1  123.15    4.29
  -6  -8   1  115.95    3.37
   6   8  -1  112.21    4.34
   6  -8  -1  115.62    3.19
  -6  -8   0    0.88    0.59
   6   8   0    1.35    0.88
  -6   8   0    1.87    0.90
   6   8   1   10.12    1.53
  -6  -8  -1   11.76    1.38
   6   8   2   16.63    1.86
  -6  -8  -2   15.02    1.68
   6   8   3    5.01    1.30
  -6  -8  -3    5.13    1.28
   6   8   4    2.62    1.19
  -6  -8  -4    1.03    0.94
   6   8   5    3.44    1.30
  -6  -8  -5    3.52    1.35
   6   8   6    3.51    1.18
  -6  -8  -6    3.08    1.38
   6  -9  -6   -0.19    0.93
   6  -9  -5   -1.22    0.98
   6  -9  -4    5.72    1.23
  -6   9   4    4.08    1.01
   6  -9  -3   12.91    1.49
  -6   9   3   15.05    1.73
   6   9  -3   16.58    1.73
  -6   9   2   56.13    3.08
   6   9  -2   53.61    3.13
  -6   9   1   41.69    2.66
   6   9  -1   38.76    2.80
   6   9   0    4.48    1.28
  -6   9   0    3.32    1.07
  -6  -9  -1   97.84    3.86
   6   9   1   99.86    4.55
   6   9   2    7.45    1.44
  -6  -9  -2    5.12    1.21
   6   9   3    1.54    1.01
  -6  -9  -4   12.38    1.94
   6   9   4   12.78    1.92
   6   9   5    7.27    1.74
  -6  -9  -5    6.82    1.85
  -6  -9  -6    2.07    1.23
   6   9   6    0.93    1.05
   6 -10  -5    1.67    1.04
   6 -10  -4    0.89    0.85
  -6  10   4    0.92    0.90
  -6  10   3   -1.32    0.93
   6  10  -3   -0.44    0.67
  -6  10   2    1.78    0.92
   6  10  -2    1.61    0.84
  -6  10   1    4.54    1.13
   6  10  -1    2.30    1.06
   6  10   0    2.46    1.11
  -6  10   0    6.04    1.45
   6  10   1  144.89    5.72
   6  10   2    6.88    1.53
  -6 -10  -2    9.24    1.44
   6  10   3   10.07    1.81
  -6 -10  -3    7.61    1.53
  -6 -10  -4    0.58    1.14
   6  10   4    1.20    1.19
   6  10   5    1.97    1.16
  -6 -10  -5    3.07    1.51
  -6  11   4    1.19    1.04
   6  11  -3    0.98    0.80
  -6  11   3    2.75    1.13
  -6  11   2    3.61    1.14
   6  11  -2    2.78    1.10
  -6  11   1   13.02    1.84
   6  11  -1   11.53    1.83
  -6  11   0   22.54    2.25
   6  11   0   24.24    2.56
   6  11   1   39.23    3.22
   6  11   2   -0.81    1.26
   6  11   3    1.83    1.09
  -6 -11  -3    0.65    0.91
  -6 -11  -4    5.22    1.67
   6  11   4    4.56    1.34
  -6  12   4    1.68    1.01
   6  12  -3   15.00    1.94
  -6  12   3   15.43    2.01
   6  12  -2    5.18    1.29
  -6  12   2    4.84    1.33
  -6  12   1    2.12    1.18
   6  12  -1    3.70    1.38
  -6  12   0    4.48    1.35
   6  12   0    4.86    1.50
   6  12   1    0.97    1.06
   6  12   2    4.71    1.52
   6  12   3    1.04    1.29
   6  12   4    8.18    1.98
  -6  13   2    5.33    1.54
   6  13  -2    6.48    1.60
   6  13  -1   11.43    2.01
  -6  13   1   13.29    2.04
   6  13   0   -0.99    1.08
  -6  13   0    0.83    1.07
   6  13   1    2.83    1.48
   6  13   2    2.79    1.53
   7   0  -8    5.82    1.45
   7   0  -7    2.75    1.22
   7   0  -6    8.42    1.44
   7   0  -5   -0.08    0.68
   7   0  -4  464.48    8.54
   7   0  -3   -0.15    0.81
   7   0  -2  490.68    7.57
   7   0  -1   -0.32    0.47
   7   0   0  376.77    6.25
  -7   0   0  390.37    5.74
  -7   0  -1   -0.51    0.54
  -7   0  -2 1112.61   13.53
  -7   0  -3    1.62    0.79
  -7   0  -4   36.22    2.53
   7   0   5    0.90    0.58
  -7   0  -5    1.52    1.01
  -7   0  -6   23.56    2.54
  -7   0  -7   -0.22    0.91
   7  -1  -8    6.23    1.55
   7   1  -8    3.73    1.24
   7  -1  -7   23.38    2.44
   7   1  -7   21.32    2.25
   7  -1  -6   47.41    3.09
   7   1  -6   43.22    2.85
   7  -1  -5  122.50    4.61
   7   1  -5  129.52    4.50
   7  -1  -4    8.87    1.35
   7   1  -4   10.28    1.34
   7   1  -3  364.31    6.72
   7   1  -3  361.87    4.64
   7  -1  -3  369.75    6.95
   7  -1  -2  981.98   12.07
   7   1  -2  922.95   11.65
   7   1  -2  983.70   10.04
  -7  -1   1    2.46    0.57
   7   1  -1    3.60    0.69
   7  -1  -1    2.16    0.60
  -7  -1   0  644.88    8.17
   7  -1   0  633.53    8.53
   7   1   0  632.09    8.74
  -7   1   0  639.54    7.90
   7  -1   1   23.12    1.53
  -7   1  -1   23.11    1.36
  -7  -1  -1   22.94    1.43
  -7   1  -2    3.36    0.83
  -7  -1  -2    4.48    1.03
  -7   1  -3  135.85    4.18
  -7  -1  -3  131.61    4.39
  -7   1  -4  123.43    4.43
  -7  -1  -4  117.30    4.54
   7   1   4  120.53    3.60
   7   1   5   84.16    3.23
  -7   1  -5   82.43    3.96
   7   1   6    5.04    1.01
  -7   1  -6    4.21    1.28
  -7  -1  -6    3.74    1.29
  -7   1  -7    7.03    1.71
  -7  -1  -7    5.77    1.66
   7  -2  -7   33.83    2.95
   7   2  -7   30.14    2.56
   7  -2  -6    1.34    1.04
   7   2  -6    0.53    0.80
   7  -2  -5   10.60    1.55
   7   2  -5    8.15    1.23
   7   2  -4   43.41    2.36
   7  -2  -4   44.20    2.59
   7   2  -3   -0.01    0.28
   7   2  -3    0.50    0.57
   7   2  -2    2.14    0.43
   7   2  -2    1.15    0.62
   7  -2  -2    1.35    0.69
   7  -2  -1  130.24    3.31
   7   2  -1  139.70    3.55
   7   2  -1  135.27    3.03
  -7  -2   1  134.19    3.17
   7  -2   0   17.34    1.20
  -7  -2   0   16.71    1.20
   7   2   0   17.06    1.28
  -7   2   0   17.97    1.05
   7   2   0   16.39    1.10
  -7   2  -1  428.54    6.28
   7  -2   1  429.55    6.76
   7   2   1  434.23    6.62
  -7  -2  -1  417.33    6.83
   7   2   2    5.22    0.78
  -7  -2  -2    4.32    0.94
  -7   2  -2    5.19    0.79
  -7   2  -3   59.58    2.65
  -7  -2  -3   61.54    3.05
   7   2   3   59.70    2.51
   7   2   4    1.89    0.75
  -7  -2  -4    4.87    1.33
  -7   2  -4    1.66    0.74
   7   2   5   48.96    2.64
  -7   2  -5   47.05    2.89
  -7  -2  -6   73.40    4.41
  -7   2  -6   64.87    3.66
   7   2   6   82.44    3.65
  -7  -2  -7   14.43    2.31
  -7   2  -7   19.59    2.38
   7  -3  -7   87.29    4.69
   7   3  -7   83.84    4.09
   7  -3  -6    3.74    1.34
   7   3  -6    0.72    0.77
   7   3  -5   37.78    2.36
   7  -3  -5   29.35    2.39
   7   3  -4   48.28    2.44
   7  -3  -4   49.62    2.79
   7   3  -3    4.16    0.81
   7   3  -3    5.79    0.67
   7  -3  -3    4.67    1.00
   7   3  -2  190.48    4.34
   7   3  -2  187.17    3.92
   7  -3  -2  196.08    4.58
   7  -3  -1  177.21    3.94
  -7  -3   1  175.77    3.73
   7   3  -1  176.11    4.13
   7   3  -1  186.50    4.04
   7  -3   0 1899.60   18.87
  -7   3   0 1885.62   18.05
  -7  -3   0 1860.00   19.03
   7   3   0 1883.13   19.31
  -7   3  -1   20.44    1.19
  -7  -3  -1   17.89    1.37
   7  -3   1   19.75    1.31
   7   3   1   20.36    1.45
  -7   3  -2   88.07    2.74
  -7  -3  -2   92.22    3.45
   7   3   2   94.39    3.16
  -7   3  -3   68.00    2.73
  -7  -3  -3   75.30    3.44
   7   3   3   73.38    2.93
   7   3   4    5.09    1.04
  -7  -3  -4    3.90    1.30
  -7   3  -4    5.44    1.08
  -7  -3  -5   56.00    3.76
  -7   3  -5   53.04    3.00
   7   3   5   47.64    2.77
   7   3   6    0.50    0.75
  -7  -3  -6    2.78    1.48
  -7   3  -6    0.89    0.82
  -7  -3  -7   71.44    4.76
   7  -4  -7   47.56    3.51
   7   4  -7   44.89    2.93
   7  -4  -6    5.18    1.44
   7   4  -6    6.12    1.19
   7   4  -5   58.46    2.88
   7  -4  -5   52.71    3.22
   7   4  -4   15.71    1.40
   7  -4  -4   20.10    1.89
   7   4  -3   96.14    3.18
   7   4  -3   94.44    2.79
   7  -4  -3  104.04    3.68
   7   4  -2  170.37    4.14
  -7  -4   2  165.66    3.75
   7   4  -2  166.97    3.98
   7  -4  -2  169.27    4.31
   7  -4  -1    6.33    0.83
   7   4  -1    6.76    0.95
  -7  -4   1    7.54    0.86
   7   4  -1    7.51    0.92
  -7   4   0    7.58    0.71
   7   4   0    6.48    0.92
  -7  -4   0    6.30    0.84
   7  -4   0    7.74    0.84
  -7  -4  -1  166.86    4.31
   7  -4   1  174.59    3.80
  -7   4  -1  171.02    3.45
   7   4   1  176.03    4.56
  -7  -4  -2  221.58    5.63
  -7   4  -2  214.24    4.36
   7   4   2  222.19    5.39
  -7  -4  -3   22.82    2.05
  -7   4  -3   22.81    1.55
   7   4   3   22.14    1.81
  -7   4  -4   21.40    1.66
  -7  -4  -4   26.53    2.43
   7   4   4   28.52    2.10
  -7  -4  -5  133.19    5.76
  -7   4  -5  128.97    4.44
   7   4   5  132.70    4.79
   7   4   6   10.46    1.58
  -7  -4  -6    8.56    1.85
  -7  -4  -7   24.58    2.90
   7  -5  -7    6.13    1.65
   7   5  -6   29.17    2.20
   7  -5  -6   25.83    2.53
   7   5  -5   65.64    2.94
   7  -5  -5   64.71    3.63
   7   5  -4   27.74    1.84
   7  -5  -4   26.83    2.17
   7   5  -3    4.85    0.75
   7  -5  -3    6.26    1.04
   7   5  -3    3.32    0.76
   7   5  -2   14.04    1.21
  -7  -5   2   15.23    1.16
   7   5  -2   13.82    1.25
   7  -5  -2   14.65    1.34
   7  -5  -1  481.66    7.26
   7   5  -1  476.76    7.65
  -7  -5   1  472.54    7.10
   7   5  -1  461.87    7.96
   7  -5   0   77.88    2.41
  -7  -5   0   75.98    2.70
  -7   5   0   78.06    2.14
   7   5   0   74.16    3.09
  -7   5  -1  134.53    2.94
  -7  -5  -1  136.09    4.06
   7  -5   1  139.32    3.30
   7   5   1  135.95    4.26
  -7  -5  -2  377.45    7.79
  -7   5  -2  367.22    5.85
   7   5   2  367.23    7.65
   7   5   3   16.01    1.63
  -7   5  -3   16.34    1.29
  -7  -5  -3   17.64    1.89
   7   5   4   19.09    1.88
  -7  -5  -4   18.92    2.08
  -7  -5  -5   64.76    4.11
   7   5   5   67.94    3.64
   7   5   6   63.55    3.64
  -7  -5  -6   57.94    4.24
  -7  -5  -7    9.88    2.14
   7  -6  -7    1.04    1.02
   7  -6  -6   20.90    2.34
   7   6  -5   58.52    2.78
   7  -6  -5   56.55    3.41
   7   6  -4   54.08    2.53
   7  -6  -4   57.04    3.16
  -7  -6   3   11.00    1.05
   7  -6  -3   10.64    1.36
   7   6  -3    9.55    1.12
   7   6  -3   10.45    1.11
   7   6  -2   55.95    2.42
  -7  -6   2   58.98    2.21
   7   6  -2   55.51    2.64
   7  -6  -2   56.76    2.56
   7  -6  -1   25.54    1.50
   7   6  -1   25.90    1.70
  -7  -6   1   25.21    1.51
   7   6  -1   26.45    1.92
   7  -6   0  216.20    4.17
  -7  -6   0  198.29    4.71
  -7   6   0  206.91    3.72
   7   6   0  209.71    5.46
  -7   6  -1   18.32    1.02
   7   6   1   15.87    1.63
   7  -6   1   17.10    1.10
  -7  -6  -1   15.07    1.47
  -7   6  -2    3.58    0.56
   7   6   2    4.42    1.07
  -7  -6  -2    2.95    1.07
  -7  -6  -3   47.66    3.01
   7   6   3   48.81    2.99
  -7  -6  -4   11.37    1.67
   7   6   4   14.14    1.84
   7   6   5   13.14    1.83
  -7  -6  -5   15.25    2.27
  -7  -6  -6   18.17    2.53
   7   6   6   21.86    2.31
  -7  -6  -7    8.12    2.06
   7  -7  -6   16.84    2.23
   7  -7  -5    1.67    0.99
  -7   7   4   18.39    1.59
   7  -7  -4   15.51    1.77
  -7   7   3  247.41    5.85
  -7  -7   3  249.81    4.98
   7   7  -3  243.34    5.38
   7  -7  -3  243.96    6.16
   7   7  -3  242.36    5.91
   7   7  -2   60.91    2.57
  -7  -7   2   67.20    2.42
   7   7  -2   63.18    3.01
   7  -7  -2   63.05    2.75
   7   7  -1    3.93    1.02
  -7  -7   1    5.23    0.83
   7  -7  -1    4.92    0.75
   7  -7   0   83.84    2.49
  -7  -7   0   81.51    3.07
  -7   7   0   83.84    2.21
   7   7   0   82.19    3.67
  -7  -7  -1   92.74    3.59
   7   7   1   92.78    3.94
   7   7   2    0.21    0.92
  -7  -7  -2    0.23    0.75
  -7  -7  -3  110.92    4.75
   7   7   3  110.42    4.62
   7   7   4   18.78    2.10
  -7  -7  -4   18.94    2.18
   7   7   5    1.37    1.01
  -7  -7  -5    1.52    1.17
   7   7   6   16.38    2.16
  -7  -7  -6   13.92    2.38
   7  -8  -6   -0.97    1.00
   7  -8  -5   24.57    2.40
  -7   8   4   51.23    2.78
   7  -8  -4   50.76    3.06
   7   8  -3    2.34    0.87
   7  -8  -3    0.72    0.73
  -7   8   3    1.25    0.75
   7   8  -2   -1.05    0.84
   7  -8  -2   -0.55    0.61
  -7   8   2    1.10    0.77
   7  -8  -1   53.53    2.21
  -7  -8   1   57.24    2.44
   7   8  -1   49.62    2.91
   7   8   0    6.42    1.31
  -7  -8   0    6.40    0.95
   7   8   1   18.15    1.96
  -7  -8  -1   22.76    1.88
   7   8   2    5.96    1.34
  -7  -8  -2    4.48    1.16
   7   8   3    0.56    0.90
  -7  -8  -3    0.09    0.82
   7   8   4    1.60    1.04
  -7  -8  -5    3.09    1.33
   7   8   5    1.44    0.98
   7   8   6    5.55    1.55
  -7  -8  -6    9.16    2.13
   7  -9  -6   11.94    2.01
   7  -9  -5    1.77    0.98
   7  -9  -4    2.00    0.82
  -7   9   4    2.48    0.94
  -7   9   3   18.12    1.87
   7  -9  -3   16.20    1.68
   7   9  -3   23.07    2.04
   7   9  -2    0.66    0.74
  -7   9   2    1.78    0.81
  -7   9   1   60.21    3.18
   7   9  -1   52.45    3.23
   7   9   0   12.93    1.81
  -7  -9   0   12.85    1.39
   7   9   1    3.10    0.96
  -7  -9  -1    3.83    1.04
   7   9   2   -0.35    1.02
  -7  -9  -2   -0.73    0.89
   7   9   3    3.50    1.22
  -7  -9  -3    3.62    1.11
  -7  -9  -4   26.63    2.83
   7   9   4   33.24    3.04
   7   9   5    6.05    1.61
  -7  -9  -5    2.67    1.35
   7 -10  -5    1.02    0.89
  -7  10   4    3.07    1.09
   7  10  -3    6.38    1.26
  -7  10   3    7.08    1.32
   7  10  -2    3.05    0.99
  -7  10   2    5.01    1.16
   7  10  -1    0.75    0.80
  -7  10   1    3.32    1.17
   7  10   0    4.51    1.37
   7  10   1    0.57    0.97
   7  10   2   13.58    2.01
  -7 -10  -2   15.17    1.83
   7  10   3    4.40    1.54
   7  10   4    2.77    1.04
  -7 -10  -4    5.61    1.42
  -7 -10  -5    6.89    1.71
   7  10   5    3.14    1.34
  -7  11   4    2.88    1.07
  -7  11   3    0.69    0.80
   7  11  -2    0.96    1.01
  -7  11   2    0.88    0.88
   7  11  -1    4.31    1.35
  -7  11   1    6.67    1.37
   7  11   0   19.03    2.34
   7  11   1    0.58    0.98
   7  11   2   -0.12    1.14
   7  11   3    1.74    1.24
  -7 -11  -3    2.50    1.16
   7  11   4    4.48    1.59
  -7 -11  -4    7.30    1.83
  -7  12   3    1.48    1.05
   7  12  -2    6.12    1.50
  -7  12   2    9.72    1.74
  -7  12   1    4.07    1.39
   7  12  -1    1.01    1.14
   7  12   0   13.08    2.06
   7  12   1   -0.63    1.13
   7  12   2    2.05    1.26
   7  12   3   -0.55    1.17
   7  13  -2   -0.45    0.97
  -7  13   2    0.41    0.93
  -7  13   1   10.45    1.77
   7  13  -1    9.17    1.81
   7  13   0    1.04    1.30
   7  13   1    0.98    1.16
   7  13   2    2.22    1.53
   8   0  -7    2.04    1.21
   8   0  -6   24.00    2.26
   8   0  -5   -1.36    0.75
   8   0  -4  177.57    5.10
   8   0  -3    0.56    0.70
   8   0  -2  415.59    7.00
   8   0  -1   -0.36    0.58
   8   0   0   48.53    2.16
  -8   0   0   48.47    1.95
  -8   0  -1    0.26    0.52
  -8   0  -2    3.42    0.98
  -8   0  -3    0.29    0.73
  -8   0  -4    5.02    1.18
   8   0   5   -0.80    0.60
  -8   0  -5   -0.45    0.95
  -8   0  -6   31.72    2.89
   8   0   6   29.12    2.08
  -8   0  -7    4.01    1.44
   8  -1  -7    5.49    1.43
   8   1  -7    4.75    1.28
   8  -1  -6    5.30    1.27
   8   1  -6    5.91    1.23
   8  -1  -5   20.17    1.99
   8   1  -5   20.59    1.88
   8   1  -4   65.93    3.12
   8  -1  -4   65.41    3.12
   8  -1  -3   46.01    2.43
   8   1  -3   41.79    2.25
   8   1  -3   43.95    1.46
   8  -1  -2    3.50    0.79
   8   1  -2    5.07    0.95
  -8  -1   1   39.24    1.75
   8  -1  -1   35.87    1.87
   8   1  -1   34.23    1.87
   8  -1   0   45.24    2.05
   8   1   0   44.73    2.13
  -8  -1   0   43.57    1.89
  -8   1   0   44.06    1.82
  -8   1  -1  352.06    5.97
  -8  -1  -1  362.94    6.38
   8  -1   1  377.81    6.71
  -8  -1  -2  417.86    7.56
  -8   1  -2  416.67    7.18
  -8   1  -3   10.01    1.22
  -8  -1  -3    9.91    1.38
  -8   1  -4   23.48    2.05
  -8  -1  -4   18.15    1.95
   8   1   4   21.25    1.64
  -8  -1  -5   22.46    2.31
  -8   1  -5   23.21    2.28
   8   1   5   20.84    1.70
   8  -1   6    0.85    0.65
   8   1   6   -0.55    0.70
  -8  -1  -6    1.84    1.38
  -8   1  -6   -1.02    0.83
  -8  -1  -7    0.53    1.14
  -8   1  -7    2.53    1.22
   8  -2  -7    1.00    1.00
   8   2  -7    1.96    1.07
   8  -2  -6   53.02    3.41
   8   2  -6   54.74    3.18
   8   2  -5    4.85    1.06
   8  -2  -5    4.03    1.15
   8   2  -4   38.88    2.28
   8  -2  -4   36.00    2.36
   8   2  -3  576.46    9.15
   8   2  -3  616.72    7.56
   8  -2  -3  595.37    9.69
   8  -2  -2  369.09    6.71
   8   2  -2  357.39    6.60
   8   2  -2  365.87    5.53
   8  -2  -1  147.08    3.77
   8   2  -1  145.63    3.87
  -8  -2   1  142.68    3.48
   8   2  -1  147.55    3.35
   8  -2   0  264.34    5.16
   8   2   0  270.04    5.59
  -8  -2   0  268.86    5.07
  -8   2   0  265.55    4.68
   8   2   0  260.22    4.86
  -8  -2  -1  363.48    6.58
  -8   2  -1  362.28    5.98
   8   2   1  375.67    6.26
   8  -2   1  376.24    6.62
   8   2   2    6.75    0.95
  -8   2  -2    6.87    0.95
  -8  -2  -2    8.28    1.22
  -8  -2  -3   58.04    3.01
  -8   2  -3   57.26    2.75
   8   2   3   61.96    2.62
  -8  -2  -4   21.52    2.15
  -8   2  -4   19.56    1.85
   8   2   4   22.63    1.76
  -8  -2  -5  148.64    5.68
  -8   2  -5  130.43    4.95
   8   2   5  146.47    4.67
   8   2   6    3.90    1.08
  -8  -2  -6    7.39    1.85
  -8   2  -6    4.05    1.18
  -8  -2  -7    3.96    1.55
  -8   2  -7    6.16    1.57
   8  -3  -7   15.86    2.14
   8   3  -7   18.33    2.02
   8   3  -6   20.28    1.95
   8  -3  -6   18.23    2.16
   8  -3  -5   -0.51    0.95
   8   3  -5    0.23    0.71
   8   3  -4    6.55    1.08
   8  -3  -4    5.46    1.17
   8   3  -3  301.22    6.21
   8   3  -3  300.91    5.16
   8  -3  -3  311.46    6.69
   8  -3  -2  260.04    5.56
   8   3  -2  250.38    5.38
   8   3  -2  258.77    4.87
   8  -3  -1   24.05    1.53
   8   3  -1   25.89    1.66
  -8  -3   1   26.32    1.48
   8   3  -1   26.17    1.51
   8  -3   0  744.82    9.78
  -8  -3   0  746.92    9.88
  -8   3   0  728.96    9.01
   8   3   0  731.20    9.97
   8   3   1    5.90    0.91
  -8   3  -1    6.19    0.76
  -8  -3  -1    7.21    1.05
   8  -3   1    6.54    0.89
  -8   3  -2   42.64    1.98
  -8  -3  -2   45.98    2.54
   8   3   2   44.31    2.26
  -8   3  -3   53.93    2.56
  -8  -3  -3   57.47    3.14
   8   3   3   55.25    2.68
  -8   3  -4   94.14    3.73
  -8  -3  -4   94.79    4.40
   8   3   4   96.65    3.72
   8   3   5    5.29    1.13
  -8   3  -5    6.43    1.34
  -8  -3  -5    8.05    1.72
   8   3   6    5.97    1.29
  -8  -3  -6    6.15    1.66
  -8   3  -6    5.31    1.35
  -8  -3  -7    9.87    2.09
   8   4  -7   44.79    2.99
   8  -4  -7   46.45    3.57
   8   4  -6   22.59    2.07
   8  -4  -6   21.45    2.41
   8   4  -5    0.18    0.73
   8  -4  -5    0.56    0.81
   8   4  -4   17.66    1.57
   8  -4  -4   22.37    2.02
   8   4  -3    4.33    0.70
   8   4  -3    4.26    0.87
   8  -4  -3    5.18    1.01
   8  -4  -2  616.61    9.41
   8   4  -2  613.82    9.25
  -8  -4   2  616.78    8.61
   8   4  -2  604.52    8.88
   8  -4  -1  119.55    3.36
   8   4  -1  124.27    3.68
  -8  -4   1  120.69    3.30
   8   4  -1  120.90    3.57
   8  -4   0  195.16    4.29
  -8   4   0  196.26    3.84
  -8  -4   0  187.68    4.43
   8   4   0  203.54    4.88
   8  -4   1   40.91    1.91
  -8  -4  -1   38.46    2.13
  -8   4  -1   39.63    1.70
   8   4   1   43.59    2.33
   8   4   2    4.49    1.12
  -8   4  -2    4.43    0.79
  -8  -4  -2    3.32    1.02
  -8   4  -3   24.83    1.71
  -8  -4  -3   30.58    2.36
   8   4   3   27.87    2.06
   8   4   4   18.16    1.80
  -8   4  -4   17.48    1.61
  -8  -4  -4   14.42    1.81
   8   4   5    1.06    0.97
  -8  -4  -5    1.77    1.05
  -8  -4  -6   22.15    2.73
   8   4   6   25.40    2.37
  -8  -4  -7    1.93    1.41
   8  -5  -7    7.14    1.73
   8   5  -6    2.46    0.95
   8  -5  -6    2.33    1.21
   8   5  -5   80.99    3.37
   8  -5  -5   80.59    4.08
   8   5  -4  117.69    3.94
   8  -5  -4  123.40    4.63
   8   5  -3   21.90    1.60
   8   5  -3   23.59    1.58
   8  -5  -3   23.14    1.87
   8  -5  -2   59.04    2.64
   8   5  -2   56.97    2.50
  -8  -5   2   58.27    2.29
   8   5  -2   55.59    2.49
   8  -5  -1   57.67    2.33
   8   5  -1   53.62    2.46
  -8  -5   1   56.13    2.30
   8   5  -1   56.51    2.64
   8  -5   0   21.44    1.37
  -8   5   0   18.80    1.12
  -8  -5   0   21.23    1.56
   8   5   0   20.34    1.67
   8  -5   1  147.63    3.71
  -8   5  -1  152.91    3.38
  -8  -5  -1  149.46    4.38
   8   5   1  156.57    4.68
  -8  -5  -2  143.05    4.75
  -8   5  -2  145.35    3.57
   8   5   2  138.89    4.62
  -8   5  -3   54.71    2.41
  -8  -5  -3   55.22    3.22
   8   5   3   52.88    2.98
  -8  -5  -4   31.36    2.71
   8   5   4   31.27    2.45
   8   5   5   34.03    2.63
   8   5   6    9.56    1.59
  -8  -5  -6    9.66    1.99
  -8  -5  -7    7.46    1.96
   8  -6  -7    8.73    1.77
   8  -6  -6   25.08    2.62
   8   6  -5   33.44    2.21
   8  -6  -5   36.18    2.78
   8  -6  -4    9.94    1.49
   8   6  -4   11.17    1.28
   8   6  -3    1.01    0.64
  -8  -6   3    1.15    0.57
   8  -6  -3    1.34    0.87
   8   6  -3    2.20    0.75
  -8  -6   2   21.59    1.45
   8   6  -2   22.60    1.63
   8   6  -2   21.66    1.71
   8  -6  -2   23.83    1.71
   8  -6  -1  112.84    3.31
   8   6  -1  106.88    3.74
  -8  -6   1  114.19    3.40
   8   6  -1  110.08    3.95
   8  -6   0   37.96    1.80
  -8  -6   0   37.08    2.06
  -8   6   0   37.74    1.58
   8   6   0   39.93    2.42
   8   6   1    2.72    1.09
   8  -6   1    1.38    0.53
  -8   6  -1    1.56    0.41
  -8  -6  -1    0.92    0.83
   8   6   2   10.46    1.62
  -8  -6  -2    9.94    1.47
  -8  -6  -3  120.57    4.93
   8   6   3  126.76    4.83
   8   6   4   15.84    1.97
  -8  -6  -4   12.87    1.96
   8   6   5    1.32    0.92
  -8  -6  -5   -1.08    1.15
  -8  -6  -6    1.38    1.36
   8   6   6   -1.08    1.03
   8  -7  -6    2.83    1.28
   8  -7  -5   18.89    2.16
   8  -7  -4    6.96    1.31
   8   7  -3   44.19    2.33
  -8  -7   3   47.34    2.17
   8   7  -3   46.46    2.55
   8  -7  -3   47.22    2.69
   8   7  -2    1.72    0.75
   8   7  -2   -0.04    0.56
  -8  -7   2    0.29    0.47
   8  -7  -2    0.43    0.53
   8  -7  -1   47.48    2.16
  -8  -7   1   46.84    2.27
   8   7  -1   47.82    2.74
   8   7   0   -0.17    0.78
  -8   7   0    0.38    0.32
  -8  -7   0    0.56    0.54
   8  -7   0    0.86    0.49
  -8  -7  -1  209.87    5.69
   8   7   1  199.66    6.00
  -8  -7  -2   29.96    2.36
   8   7   2   30.57    2.50
  -8  -7  -3   63.00    3.67
   8   7   3   56.37    3.42
  -8  -7  -4   28.27    2.66
   8   7   4   33.41    2.77
  -8  -7  -5   -0.54    1.06
   8   7   5    0.53    1.06
   8   7   6   -0.19    0.82
  -8  -7  -6    0.98    1.12
   8  -8  -6    5.07    1.51
   8  -8  -5    0.56    0.92
   8  -8  -4   15.62    1.91
   8   8  -3    7.07    1.20
   8  -8  -3    7.97    1.25
   8   8  -2    3.90    0.91
   8   8  -2    5.96    1.12
   8  -8  -2    7.62    1.06
   8   8  -1   15.90    1.80
  -8  -8   1   15.15    1.39
   8   8   0   15.51    1.86
  -8  -8   0   17.73    1.64
  -8  -8  -1  305.01    7.23
   8   8   1  294.93    7.83
   8   8   2    1.90    1.03
  -8  -8  -2    5.56    1.29
   8   8   3    1.83    1.08
  -8  -8  -3    1.18    0.97
  -8  -8  -4    0.03    0.96
   8   8   4    0.40    0.95
   8   8   5    1.62    1.15
  -8  -8  -5    0.62    1.19
   8   8   6    0.59    1.05
  -8  -8  -6   -0.78    1.23
   8  -9  -5    3.31    1.17
   8  -9  -4    9.35    1.51
   8  -9  -3    9.27    1.35
   8   9  -2    5.55    1.20
   8   9  -1   45.39    3.02
   8   9   0   -0.77    0.86
  -8  -9   0    0.50    0.68
   8   9   1    9.59    1.60
  -8  -9  -1    8.05    1.36
  -8  -9  -2   19.96    2.12
   8   9   2   22.98    2.46
   8   9   3    3.92    1.45
  -8  -9  -3   -0.10    0.93
   8   9   4    0.47    0.92
   8   9   5    2.79    1.29
  -8  -9  -5    5.29    1.71
   8 -10  -5    3.62    1.21
   8  10  -2   42.34    3.03
   8  10  -1   29.94    2.63
   8  10   0    1.43    0.95
   8  10   1   14.78    2.01
   8  10   2    1.32    1.03
  -8 -10  -2    1.12    0.94
   8  10   3    0.51    1.03
  -8 -10  -3    0.75    0.92
   8  10   4    7.85    1.78
  -8 -10  -4   10.59    1.95
   8  10   5    1.29    1.17
  -8 -10  -5    0.14    1.22
   8  11  -2    4.44    1.29
   8  11  -1    3.54    1.25
   8  11   0    1.94    1.22
   8  11   1    3.35    1.29
   8  11   2   -1.98    1.47
   8  11   3    2.11    1.32
  -8 -11  -4    1.86    1.21
   8  11   4   -0.01    1.18
   8  12  -2    7.53    1.63
   8  12  -1    1.32    1.11
   8  12   0    5.17    1.48
   8  12   1   19.94    2.59
   8  12   2    2.28    1.33
   8  12   3    1.02    1.31
   8  13  -1   17.79    2.42
   8  13   0    2.05    1.35
   8  13   1   14.28    2.38
   9   0  -7    0.08    0.90
   9   0  -6   31.09    2.55
   9   0  -5   -0.30    0.84
   9   0  -4  218.49    5.88
   9   0  -3    1.38    0.74
   9   0  -2    2.22    0.72
  -9   0   1    0.00    0.53
   9   0  -1    0.53    0.59
   9   0   0   35.22    2.00
  -9   0   0   31.36    1.66
  -9   0  -1    0.08    0.56
  -9   0  -2    0.27    0.60
  -9   0  -3   -0.12    0.71
  -9   0  -4  131.93    4.92
   9   0   5    0.10    0.66
  -9   0  -5    0.41    1.11
   9   0   6    4.67    1.08
  -9   0  -6    2.51    1.23
  -9   0  -7   -0.30    0.96
   9  -1  -7    3.00    1.27
   9   1  -7    3.86    1.16
   9  -1  -6   29.27    2.58
   9   1  -6   27.32    2.42
   9  -1  -5    2.85    1.03
   9   1  -5    2.09    0.82
   9  -1  -4    0.89    0.78
   9   1  -4    1.96    0.80
   9   1  -3    5.71    0.60
   9   1  -3    7.47    1.10
   9  -1  -3    8.37    1.12
   9  -1  -2   25.87    1.72
   9   1  -2   28.49    1.87
  -9  -1   1   38.36    1.88
   9  -1  -1   39.11    2.06
   9   1  -1   38.51    2.07
   9   1   0    6.69    1.05
  -9   1   0    5.85    0.80
   9  -1   0    7.08    0.98
  -9  -1   0    5.62    0.82
   9  -1   1  365.91    7.01
  -9   1  -1  362.38    6.35
  -9  -1  -1  350.92    6.56
  -9   1  -2    7.03    1.00
  -9  -1  -2    5.26    0.98
  -9   1  -3   61.15    2.97
  -9  -1  -3   61.07    3.08
  -9   1  -4   63.65    3.34
  -9  -1  -4   63.10    3.56
   9   1   4   62.21    2.81
   9   1   5    1.23    0.79
  -9  -1  -5    4.35    1.44
  -9   1  -5    4.12    1.21
   9   1   6   12.40    1.54
  -9   1  -6   12.73    1.82
  -9  -1  -6   13.86    2.07
  -9  -1  -7    6.06    1.74
  -9   1  -7    1.53    1.07
   9  -2  -7    0.96    0.94
   9   2  -7    4.89    1.34
   9  -2  -6   18.36    2.14
   9   2  -6   18.73    1.95
   9   2  -5   66.91    3.34
   9  -2  -5   70.72    3.69
   9   2  -4   36.32    2.30
   9  -2  -4   34.59    2.40
   9   2  -3    3.79    0.57
   9   2  -3    2.97    0.81
   9  -2  -3    3.43    1.00
   9  -2  -2  170.81    4.51
   9   2  -2  171.80    4.59
   9   2  -2  175.02    3.74
   9  -2  -1   15.21    1.33
   9   2  -1   16.33    1.39
  -9  -2   1   15.71    1.22
   9   2  -1   13.86    1.12
  -9  -2   0   84.20    2.87
   9  -2   0   88.23    3.02
   9   2   0   90.78    3.30
  -9   2   0   84.89    2.65
   9   2   0   84.23    2.76
   9   2   1    0.98    0.66
   9  -2   1    0.84    0.58
  -9   2  -1    0.61    0.48
  -9  -2  -1    1.42    0.75
   9   2   2    1.95    0.71
  -9   2  -2    2.25    0.74
  -9  -2  -2    1.21    0.79
  -9   2  -3   57.36    2.81
  -9  -2  -3   54.46    3.04
   9   2   3   51.46    2.53
  -9   2  -4   84.10    3.79
  -9  -2  -4   92.99    4.30
   9   2   4   89.47    3.52
  -9  -2  -5   36.14    3.01
  -9   2  -5   33.38    2.62
   9   2   5   34.96    2.38
   9   2   6    6.14    1.23
  -9  -2  -6    7.50    1.81
  -9   2  -6    6.40    1.48
  -9  -2  -7    3.55    1.50
  -9   2  -7    2.33    1.09
   9  -3  -7    1.66    1.17
   9   3  -7    0.48    0.82
   9  -3  -6    1.39    0.99
   9   3  -6    2.79    1.00
   9   3  -5    6.75    1.15
   9  -3  -5    9.03    1.61
   9   3  -4   14.10    1.44
   9  -3  -4   12.35    1.59
   9   3  -3    1.21    0.46
   9   3  -3    1.76    0.79
   9  -3  -3    0.62    0.76
   9  -3  -2    2.40    0.72
   9   3  -2    1.18    0.47
  -9  -3   2    0.95    0.59
   9   3  -2    1.41    0.61
   9  -3  -1  116.45    3.56
   9   3  -1  112.86    3.66
  -9  -3   1  117.73    3.36
   9   3  -1  113.60    3.33
   9  -3   0   58.44    2.46
  -9   3   0   64.44    2.25
  -9  -3   0   61.37    2.51
   9   3   0   68.12    2.98
   9   3   0   61.47    2.49
   9  -3   1   15.31    1.37
  -9   3  -1   15.81    1.20
  -9  -3  -1   15.30    1.50
   9   3   1   15.37    1.41
  -9   3  -2   46.94    2.22
  -9  -3  -2   47.83    2.68
   9   3   2   46.74    2.39
   9   3   3    1.43    0.78
  -9   3  -3    1.45    0.71
  -9  -3  -3    2.95    1.10
   9   3   4   16.99    1.70
  -9   3  -4   15.15    1.68
  -9  -3  -4   14.88    1.90
   9   3   5    2.28    0.90
  -9  -3  -5    4.06    1.43
  -9   3  -5    4.22    1.10
   9   3   6    2.70    1.08
  -9  -3  -6    0.01    1.19
  -9  -3  -7    0.54    1.09
   9  -4  -7    1.58    1.14
   9   4  -7    2.37    0.95
   9   4  -6    1.32    0.87
   9  -4  -6    2.26    1.23
   9   4  -5    3.34    0.96
   9  -4  -5    2.39    1.02
   9   4  -4    1.22    0.67
   9  -4  -4    1.66    0.82
   9   4  -3    1.04    0.48
   9   4  -3    1.49    0.74
   9  -4  -3    1.03    0.76
   9  -4  -2   16.44    1.51
   9   4  -2   19.54    1.60
  -9  -4   2   18.50    1.41
   9   4  -2   16.83    1.35
   9  -4  -1   86.98    3.05
   9   4  -1   88.68    3.32
  -9  -4   1   89.09    3.01
   9   4  -1   85.54    3.11
   9  -4   0   84.24    2.96
  -9   4   0   88.57    2.66
  -9  -4   0   84.66    3.04
   9   4   0   89.99    3.30
  -9  -4  -1   41.73    2.32
   9  -4   1   39.35    2.10
  -9   4  -1   41.76    1.88
   9   4   1   48.70    2.48
  -9   4  -2  121.35    3.52
  -9  -4  -2  125.64    4.39
   9   4   2  132.50    4.28
  -9   4  -3   18.49    1.54
  -9  -4  -3   20.51    2.05
   9   4   3   19.14    1.81
   9   4   4    2.44    0.97
  -9   4  -4    2.45    0.88
  -9  -4  -4    3.39    1.26
  -9   4  -5   23.53    2.06
  -9  -4  -5   24.50    2.56
   9   4   5   23.34    2.12
   9   4   6    1.99    1.09
  -9  -4  -6   -1.00    1.22
  -9  -4  -7    1.05    1.30
   9  -5  -7    0.66    1.20
   9   5  -6    0.23    0.68
   9  -5  -6    0.39    1.01
   9   5  -5    7.65    1.24
   9  -5  -5    5.69    1.27
   9   5  -4   48.30    2.66
   9  -5  -4   46.40    2.92
   9   5  -3   34.65    2.14
  -9  -5   3   35.76    1.98
   9   5  -3   35.51    1.97
   9  -5  -3   32.84    2.28
   9   5  -2    5.69    0.91
   9   5  -2    5.99    1.03
  -9  -5   2    5.74    0.91
   9  -5  -2    6.54    1.03
   9  -5  -1  257.89    5.50
   9   5  -1  264.38    6.02
  -9  -5   1  256.14    5.43
   9   5  -1  256.62    5.96
   9  -5   0  286.16    5.70
  -9   5   0  297.78    5.17
  -9  -5   0  285.55    6.07
   9   5   0  294.79    6.60
   9   5   1    2.56    0.90
   9  -5   1    2.17    0.62
  -9   5  -1    2.10    0.52
  -9  -5  -1    2.65    0.84
  -9   5  -2   39.85    1.96
  -9  -5  -2   35.78    2.50
   9   5   2   40.48    2.60
   9   5   3    7.24    1.34
  -9   5  -3    9.67    1.13
  -9  -5  -3    7.86    1.49
   9   5   4   13.62    1.73
  -9  -5  -4   15.92    2.08
   9   5   5    1.62    0.88
  -9  -5  -5   -1.32    1.03
   9   5   6    2.40    1.06
  -9  -5  -6   -0.86    1.24
  -9  -5  -7    3.19    1.58
   9  -6  -6   21.31    2.40
   9   6  -5   15.43    1.61
   9  -6  -5   18.99    2.21
   9  -6  -4   14.20    1.73
   9   6  -4   12.75    1.42
   9   6  -3  119.61    3.99
  -9  -6   3  118.45    3.63
   9   6  -3  122.55    3.99
   9  -6  -3  112.67    4.19
   9  -6  -2   20.79    1.66
   9   6  -2   21.59    1.70
  -9  -6   2   22.06    1.58
   9   6  -2   21.30    1.76
   9   6  -1   -0.46    0.68
   9  -6  -1    0.45    0.52
  -9  -6   1    0.06    0.56
   9   6  -1    1.31    0.79
   9  -6   0   25.16    1.60
  -9  -6   0   26.58    1.85
  -9   6   0   25.65    1.40
   9   6   0   25.68    2.05
   9   6   1    4.51    1.15
   9  -6   1    4.99    0.84
  -9   6  -1    6.85    0.80
  -9  -6  -1    5.66    1.00
  -9  -6  -2   40.24    2.72
   9   6   2   38.64    2.66
  -9  -6  -3   78.70    4.06
   9   6   3   80.16    3.95
  -9  -6  -4   86.35    4.56
   9   6   4   80.98    4.10
   9   6   5    2.46    1.11
  -9  -6  -5    0.78    1.06
   9   6   6    1.58    1.15
  -9  -6  -6    0.45    1.21
   9  -7  -6    0.12    0.96
   9  -7  -5    7.75    1.48
   9  -7  -4    3.25    0.98
   9   7  -3   24.97    1.87
  -9  -7   3   28.27    1.78
   9  -7  -3   24.73    2.05
   9   7  -2    9.28    1.35
  -9  -7   2    8.41    1.10
   9   7  -2    5.32    1.08
   9  -7  -2    7.04    1.03
   9  -7  -1   13.37    1.27
   9   7  -1   10.65    1.43
  -9  -7   1   12.94    1.30
   9   7   0    5.73    1.17
  -9   7   0    7.63    0.81
  -9  -7   0    6.08    1.08
   9  -7   0    7.07    0.95
  -9  -7  -1   53.10    2.92
   9   7   1   60.32    3.33
  -9  -7  -2  165.95    5.62
   9   7   2  184.73    6.01
   9   7   3   10.82    1.72
  -9  -7  -3   10.57    1.73
   9   7   4   10.99    1.70
  -9  -7  -4   12.31    1.88
   9   7   5    1.85    1.16
   9   7   6    5.84    1.55
  -9  -7  -6    3.71    1.51
   9  -8  -6    6.66    1.55
   9  -8  -5   23.91    2.42
   9  -8  -4    2.19    1.05
   9  -8  -3    1.61    0.83
   9  -8  -2   48.04    2.54
  -9  -8   2   48.82    2.41
   9   8  -2   43.54    2.64
   9   8  -2   51.34    2.99
  -9  -8   1  196.69    5.12
   9   8  -1  188.70    6.01
  -9  -8   0  150.05    4.73
   9   8   0  138.13    5.21
  -9  -8  -1  122.00    4.60
   9   8   1  133.84    5.24
  -9  -8  -2   47.26    3.08
   9   8   2   48.21    3.25
   9   8   3    1.58    0.99
  -9  -8  -3    2.91    1.21
   9   8   4    2.89    1.29
  -9  -8  -4   -0.46    1.13
   9   8   5    1.66    1.13
  -9  -8  -5    0.20    1.15
   9  -9  -5    5.59    1.38
   9  -9  -4    0.69    0.86
   9  -9  -3    1.48    0.85
   9   9  -2   68.89    3.69
   9   9  -1   52.74    3.33
  -9  -9   0  174.19    5.30
   9   9   0  153.11    5.83
   9   9   1   22.30    2.37
  -9  -9  -1   29.84    2.44
   9   9   2    3.12    1.27
  -9  -9  -2    7.18    1.43
   9   9   3   -0.93    1.19
  -9  -9  -3    2.20    1.15
   9   9   4    1.87    1.24
  -9  -9  -4    0.54    0.98
   9   9   5    0.54    1.13
  -9  -9  -5   -2.44    1.38
   9  10  -2   57.08    3.55
   9  10  -1   57.79    3.70
   9  10   0   35.34    2.99
   9  10   1    2.63    1.33
   9  10   2    0.80    1.05
  -9 -10  -2    0.84    0.83
   9  10   3    2.06    1.19
  -9 -10  -3    1.98    1.16
   9  10   4   14.29    2.23
   9  11  -2   16.54    2.15
   9  11  -1    5.94    1.39
   9  11   0   39.71    3.26
   9  11   1   -0.84    1.21
   9  11   2   40.90    3.47
   9  11   3   11.07    2.07
  -9 -11  -4    2.47    1.41
   9  11   4    2.59    1.42
   9  12  -2   24.67    2.63
   9  12  -1   14.64    2.23
   9  12   0    6.08    1.51
   9  12   1    7.69    1.90
   9  12   2   42.68    3.74
  10   0  -7    0.07    0.96
  10   0  -6   -0.02    0.84
  10   0  -5   -0.17    0.95
  10   0  -4    2.69    0.84
  10   0  -3    0.34    0.80
  10   0  -2  113.16    3.81
 -10   0   1    1.14    0.59
  10   0  -1    0.31    0.70
  10   0   0   99.82    3.52
 -10   0   0  100.79    3.18
 -10   0  -1    0.63    0.67
 -10   0  -2   48.77    2.55
 -10   0  -3    0.64    0.92
 -10   0  -4  167.47    5.73
  10   0   5   -0.47    0.67
 -10   0  -5   -1.67    1.14
  10   0   6    1.13    0.80
 -10   0  -6    0.31    0.87
 -10   0  -7    0.66    1.20
  10  -1  -7    1.97    1.06
  10   1  -7    2.40    1.00
  10  -1  -6    5.89    1.28
  10   1  -6    5.60    1.23
  10  -1  -5    3.12    1.04
  10   1  -5    1.47    0.83
  10  -1  -4   22.01    1.99
  10   1  -4   25.33    2.06
  10  -1  -3   11.66    1.41
  10   1  -3    9.97    1.43
  10   1  -3   11.72    0.90
  10  -1  -2    2.39    0.76
  10   1  -2    0.76    0.68
  10   1  -1    1.81    0.82
 -10   1   1    1.94    0.70
 -10  -1   1    1.89    0.67
  10  -1  -1    0.49    0.67
  10  -1   0   78.80    3.09
  10   1   0   82.02    3.23
 -10   1   0   80.46    2.77
 -10  -1   0   84.00    2.94
  10  -1   1    2.88    0.96
 -10   1  -1    4.90    0.89
 -10  -1  -1    2.59    0.87
 -10   1  -2   22.71    1.73
 -10  -1  -2   19.60    1.66
 -10   1  -3    1.67    0.89
 -10  -1  -3    1.00    0.82
  10   1   4   12.84    1.49
 -10   1  -4   13.87    1.78
 -10  -1  -4   14.29    1.90
 -10  -1  -5   67.80    3.98
 -10   1  -5   54.77    3.51
  10   1   5   60.62    3.09
  10   1   6    1.06    0.77
 -10   1  -6   -0.49    0.92
 -10  -1  -6    0.46    1.00
 -10  -1  -7    4.71    1.72
 -10   1  -7    2.29    1.37
  10  -2  -7   -0.58    1.05
  10   2  -7    2.01    1.09
  10  -2  -6    2.18    1.05
  10   2  -6    0.28    0.89
  10   2  -5   21.34    1.99
  10  -2  -5   21.72    2.15
  10   2  -4   10.00    1.33
  10  -2  -4   10.55    1.52
  10  -2  -3   28.61    2.08
  10   2  -3   28.49    2.01
  10   2  -3   28.09    1.49
  10   2  -2    0.22    0.35
  10  -2  -2    0.93    0.69
 -10  -2   2    0.48    0.59
  10   2  -2   -0.46    0.63
  10  -2  -1  123.15    3.87
  10   2  -1  129.80    4.09
 -10   2   1  126.30    3.54
 -10  -2   1  125.02    3.61
  10   2  -1  122.32    3.35
  10   2   0    8.11    0.94
  10  -2   0    9.82    1.20
 -10  -2   0    9.22    1.14
  10   2   0   10.07    1.28
 -10   2   0   10.65    1.07
  10   2   1   11.42    1.19
 -10   2  -1   10.24    1.09
  10  -2   1   11.15    1.27
 -10  -2  -1   12.22    1.38
  10   2   2    4.11    0.81
 -10   2  -2    3.28    0.81
 -10  -2  -2    5.12    1.12
  10   2   3    1.75    0.74
 -10   2  -3    2.37    0.88
 -10  -2  -3    2.08    1.13
 -10   2  -4   36.80    2.59
 -10  -2  -4   36.27    2.83
  10   2   4   35.02    2.32
  10   2   5    1.29    0.83
 -10  -2  -5    2.31    1.16
 -10   2  -5    3.05    1.18
  10   2   6    0.94    0.88
 -10   2  -6    1.18    0.99
 -10  -2  -6    0.70    1.00
 -10  -2  -7    0.44    1.20
  10  -3  -7    0.19    1.10
  10   3  -7    3.49    1.15
  10   3  -6   -0.51    0.77
  10  -3  -6    0.59    0.90
  10   3  -5   11.26    1.52
  10  -3  -5   13.90    1.83
  10   3  -4    8.70    1.27
  10  -3  -4   11.67    1.58
  10  -3  -3   42.92    2.55
  10   3  -3   43.28    2.49
  10   3  -3   49.07    2.12
  10   3  -2    1.42    0.56
  10  -3  -2    3.66    0.81
 -10  -3   2    2.45    0.73
  10   3  -2    2.79    0.90
  10  -3  -1   37.03    2.13
  10   3  -1   38.17    2.29
 -10  -3   1   39.22    2.05
  10   3  -1   37.07    2.00
  10   3   0   34.85    2.27
  10  -3   0   37.98    2.09
 -10   3   0   37.76    1.84
 -10  -3   0   35.13    2.02
  10   3   0   38.30    2.06
  10  -3   1   29.68    1.97
 -10   3  -1   33.08    1.82
 -10  -3  -1   33.67    2.11
  10   3   1   34.44    2.08
 -10   3  -2   22.92    1.67
 -10  -3  -2   23.81    2.01
  10   3   2   20.63    1.75
 -10   3  -3   35.98    2.30
 -10  -3  -3   36.17    2.62
  10   3   3   35.85    2.34
  10   3   4    1.28    0.83
 -10   3  -4    2.20    0.87
 -10  -3  -4    1.52    1.18
  10   3   5    4.96    1.28
 -10  -3  -5    6.08    1.55
 -10   3  -5    6.28    1.23
  10   3   6    2.87    1.03
 -10  -3  -6    4.30    1.53
 -10  -3  -7    0.81    1.14
  10   4  -7    2.86    1.13
  10  -4  -7    3.96    1.39
  10   4  -6    0.78    0.75
  10  -4  -6   -0.29    0.88
  10   4  -5    2.59    0.86
  10  -4  -5    2.88    1.12
  10   4  -4    3.14    0.95
  10  -4  -4    1.10    0.86
  10  -4  -3   29.31    2.20
  10   4  -3   28.15    2.03
 -10  -4   3   27.84    1.83
  10  -4  -2   19.65    1.70
  10   4  -2   15.64    1.55
 -10  -4   2   16.31    1.38
  10   4  -2   16.92    1.41
  10   4  -1   13.10    1.45
  10  -4  -1   13.75    1.41
 -10  -4   1   11.74    1.26
  10   4  -1   13.52    1.37
  10  -4   0   81.16    3.09
 -10  -4   0   76.68    3.08
 -10   4   0   83.23    2.71
  10   4   0   78.72    3.19
 -10   4  -1   81.16    2.79
 -10  -4  -1   75.11    3.22
  10  -4   1   80.98    3.15
  10   4   1   81.37    3.33
 -10   4  -2   19.64    1.52
 -10  -4  -2   22.12    2.00
  10   4   2   21.39    1.85
 -10   4  -3  163.92    4.77
 -10  -4  -3  158.17    5.54
  10   4   3  157.64    5.18
  10   4   4   10.23    1.57
 -10   4  -4    9.41    1.36
 -10  -4  -4    7.96    1.49
  10   4   5    1.11    0.94
 -10  -4  -5   -0.83    1.12
  10   4   6    1.24    1.01
 -10  -4  -6   -1.10    1.07
  10   5  -6    1.15    0.81
  10  -5  -6    0.16    1.02
  10   5  -5    7.87    1.30
  10  -5  -5    8.51    1.57
  10   5  -4    2.83    0.87
  10  -5  -4    1.33    0.81
 -10  -5   3    6.50    1.03
  10  -5  -3    6.06    1.21
  10   5  -3    4.84    1.01
  10  -5  -2   23.01    1.77
  10   5  -2   23.49    1.89
 -10  -5   2   24.80    1.67
  10   5  -2   23.14    1.76
  10  -5  -1   30.32    1.94
  10   5  -1   28.03    2.07
 -10  -5   1   26.43    1.79
  10   5  -1   30.28    2.06
  10  -5   0    4.75    0.92
  10   5   0    3.51    1.00
 -10   5   0    4.17    0.68
 -10  -5   0    3.28    0.81
 -10  -5  -1   26.05    2.03
  10  -5   1   23.96    1.76
 -10   5  -1   26.24    1.56
  10   5   1   24.56    1.99
 -10   5  -2   55.32    2.43
 -10  -5  -2   56.95    3.15
  10   5   2   56.81    3.08
 -10   5  -3  153.06    4.51
 -10  -5  -3  152.03    5.61
  10   5   3  157.24    5.38
  10   5   4   17.08    1.91
 -10  -5  -4   16.30    2.19
 -10  -5  -5   17.91    2.31
  10   5   5   26.35    2.52
  10   5   6    2.53    1.14
 -10  -5  -6    5.99    1.80
  10  -6  -6    0.42    0.88
  10   6  -5   -0.24    0.72
  10  -6  -5    1.58    1.10
  10   6  -4  115.56    4.28
 -10  -6   4  124.49    4.07
  10  -6  -4  121.20    4.81
  10   6  -3    1.40    0.70
 -10  -6   3    0.43    0.54
  10  -6  -3   -0.10    0.76
  10  -6  -2   80.04    3.32
  10   6  -2   76.30    3.30
 -10  -6   2   74.55    2.96
  10   6  -2   79.65    3.40
  10  -6  -1   24.93    1.78
  10   6  -1   23.01    1.95
 -10  -6   1   26.82    1.86
  10   6  -1   23.08    1.95
  10  -6   0    0.13    0.51
  10   6   0   -0.23    0.75
 -10   6   0    0.60    0.52
 -10  -6   0    0.48    0.61
  10   6   1    9.72    1.43
 -10   6  -1    9.61    0.95
 -10  -6  -1    9.24    1.28
  10  -6   1    9.30    1.17
 -10  -6  -2   21.18    2.04
  10   6   2   22.72    2.15
 -10  -6  -3  123.61    5.14
  10   6   3  117.99    4.83
  10   6   4    6.26    1.44
 -10  -6  -4    6.30    1.51
  10   6   5    2.89    1.35
 -10  -6  -5    4.64    1.57
  10   6   6    1.26    1.10
 -10  -6  -6    2.99    1.78
  10  -7  -6    1.70    1.01
  10  -7  -5    3.87    1.24
  10   7  -4    9.27    1.31
  10  -7  -4   10.66    1.61
 -10  -7   3    8.76    1.16
  10   7  -3    8.49    1.24
  10  -7  -3    9.89    1.42
  10  -7  -2    1.09    0.64
  10   7  -2    1.58    0.82
 -10  -7   2    0.58    0.67
  10   7  -2    0.51    0.71
  10  -7  -1   16.29    1.45
  10   7  -1   14.70    1.69
 -10  -7   1   15.68    1.51
  10   7   0    8.54    1.48
 -10   7   0    9.90    0.97
 -10  -7   0    9.42    1.37
  10   7   1    3.45    1.03
 -10  -7  -1    3.57    1.03
 -10  -7  -2  101.03    4.51
  10   7   2   99.20    4.53
  10   7   3   10.11    1.77
 -10  -7  -3    9.18    1.67
  10   7   4    2.12    0.99
 -10  -7  -4    1.66    1.14
  10   7   5    0.76    1.00
 -10  -7  -5    0.68    1.18
  10   7   6    3.69    1.49
 -10  -7  -6    2.67    1.58
  10  -8  -5   11.95    1.92
  10  -8  -4    0.97    0.86
  10  -8  -3    1.27    0.80
  10  -8  -2    0.05    0.62
  10   8  -2    1.85    0.87
  10   8  -2    2.09    0.93
 -10  -8   2    0.48    0.69
 -10  -8   1   48.03    2.63
  10   8  -1   44.68    2.98
  10   8   0    0.38    0.88
 -10  -8   0    0.83    0.74
 -10  -8  -1  105.31    4.38
  10   8   1  113.06    4.92
 -10  -8  -2   56.91    3.47
  10   8   2   51.43    3.46
  10   8   3    2.92    1.43
 -10  -8  -3    3.34    1.24
  10   8   4   -1.08    1.04
 -10  -8  -4    0.35    1.06
  10   8   5   -0.21    1.04
  10  -9  -5    0.23    0.83
  10  -9  -4    2.21    0.95
  10   9  -2   10.80    1.66
  10   9  -1    9.84    1.62
 -10  -9   0   58.99    3.22
  10   9   0   56.09    3.56
  10   9   1   17.56    2.22
 -10  -9  -1   18.40    2.00
  10   9   2   15.30    2.10
 -10  -9  -2   15.69    2.03
 -10  -9  -3   30.77    2.85
  10   9   3   31.61    2.99
  10   9   4    0.44    1.10
 -10  -9  -4   -0.64    1.07
  10   9   5   -0.23    1.15
 -10  -9  -5    1.35    1.32
  10  10  -2   11.18    1.77
  10  10  -1    2.05    1.13
  10  10   0    3.38    1.41
  10  10   1  165.24    6.53
  10  10   2   -0.78    1.13
 -10 -10  -2    1.78    1.14
  10  10   3    1.47    1.08
 -10 -10  -3   -0.33    1.14
  10  10   4   11.46    2.06
 -10 -10  -4   11.64    2.08
  10  11  -2   15.44    2.14
  10  11  -1   16.21    2.19
  10  11   0    5.23    1.53
  10  11   1    5.64    1.66
  10  11   2    2.21    1.27
  10  11   3    1.85    1.23
 -10 -11  -3    0.98    1.13
  10  12  -2    7.67    1.63
  10  12  -1    2.06    1.23
  10  12   0    0.43    1.03
  10  12   1    2.73    1.37
  10  12   2    0.71    1.28
  11   0  -7    3.80    1.42
  11   0  -6    1.65    0.91
  11   0  -5   -2.00    1.04
  11   0  -4   62.83    3.31
  11   0  -3    1.25    0.90
  11   0  -2   24.35    1.88
  11   0  -1   -0.33    0.72
 -11   0   1   -0.16    0.60
 -11   0   0   26.44    1.75
  11   0   0   28.44    2.02
 -11   0  -1   -0.19    0.70
 -11   0  -2    0.15    0.72
 -11   0  -3   -0.21    0.90
 -11   0  -4    0.16    0.86
  11   0   5    0.52    0.80
 -11   0  -5   -0.11    0.98
  11   0   6    2.67    0.93
 -11   0  -6    2.09    1.09
 -11   0  -7    2.50    1.46
  11  -1  -7    1.80    1.10
  11   1  -7    1.68    1.01
  11  -1  -6    3.65    1.29
  11   1  -6    5.71    1.25
  11   1  -5    1.78    0.89
  11  -1  -5    4.97    1.27
  11   1  -4    0.23    0.74
  11  -1  -4    0.35    0.80
  11  -1  -3  109.09    4.09
  11   1  -3  118.07    4.25
  11  -1  -2   19.66    1.73
  11   1  -2   21.20    1.77
 -11  -1   2   20.14    1.63
  11  -1  -1   76.94    3.23
  11   1  -1   76.76    3.29
 -11   1   1   76.65    2.83
 -11  -1   1   77.16    2.90
  11   1   0    4.67    1.02
 -11   1   0    2.52    0.70
 -11  -1   0    3.14    0.86
  11  -1   0    3.81    0.96
  11  -1   1   20.29    1.78
 -11   1  -1   18.04    1.50
 -11  -1  -1   19.00    1.63
 -11   1  -2    0.77    0.73
 -11  -1  -2    1.10    0.85
 -11   1  -3    1.07    0.83
 -11  -1  -3    0.79    0.77
  11   1   4    1.17    0.71
 -11   1  -4    1.36    0.93
 -11  -1  -4    0.58    0.91
 -11  -1  -5   42.14    3.30
 -11   1  -5   40.78    3.15
  11   1   5   40.48    2.62
  11  -1   6    2.72    0.98
  11   1   6    1.90    0.90
 -11  -1  -6    2.27    1.24
 -11   1  -6   -0.12    0.97
 -11  -1  -7    4.73    1.71
 -11   1  -7    2.85    1.37
  11  -2  -7    1.97    1.28
  11   2  -7    1.28    0.90
  11   2  -6    0.52    0.85
  11  -2  -6    1.74    1.11
  11   2  -5   17.78    1.91
  11  -2  -5   18.15    2.04
  11  -2  -4   46.05    2.94
  11   2  -4   48.08    2.83
  11  -2  -3   13.08    1.56
  11   2  -3   19.10    1.79
  11  -2  -2   19.46    1.73
  11   2  -2   16.87    1.64
 -11  -2   2   20.69    1.64
  11   2  -2   16.57    1.27
  11   2  -1    9.90    1.08
  11   2  -1   11.24    1.38
 -11   2   1   10.54    1.13
 -11  -2   1   10.59    1.17
  11  -2  -1   12.88    1.41
  11  -2   0   44.53    2.48
 -11   2   0   43.30    2.14
 -11  -2   0   42.23    2.30
  11   2   0   44.22    2.54
  11   2   0   42.49    2.18
  11   2   1    0.31    0.59
 -11   2  -1    0.43    0.59
 -11  -2  -1    0.92    0.82
  11  -2   1   -0.11    0.71
  11   2   2    1.22    0.63
 -11   2  -2    2.24    0.81
 -11  -2  -2    2.73    1.01
  11   2   3    3.78    0.89
 -11   2  -3    1.48    0.71
 -11  -2  -3    5.12    1.26
  11   2   4    8.11    1.30
 -11   2  -4    6.58    1.31
 -11  -2  -4    6.60    1.42
  11   2   5    2.16    0.94
 -11  -2  -5    1.51    1.11
 -11   2  -5    0.06    0.83
  11   2   6    0.84    0.84
 -11   2  -6    0.66    0.89
 -11  -2  -6    2.01    1.39
 -11  -2  -7    0.53    1.20
  11   3  -6   -0.59    0.78
  11  -3  -6    0.06    0.92
  11  -3  -5   23.41    2.37
  11   3  -5   21.62    2.04
  11   3  -4    1.31    0.71
  11  -3  -4    2.29    1.01
  11  -3  -3   30.40    2.25
  11   3  -3   31.23    2.20
  11   3  -2    0.96    0.68
  11   3  -2    2.07    0.60
  11  -3  -2    0.22    0.62
 -11  -3   2    0.52    0.58
  11   3  -1    4.28    0.82
 -11   3   1    5.07    0.89
 -11  -3   1    4.48    0.92
  11  -3  -1    4.81    1.00
  11   3  -1    4.75    1.08
  11   3   0    1.76    0.71
  11  -3   0    0.69    0.71
 -11   3   0    0.66    0.50
 -11  -3   0    0.18    0.65
  11   3   0    0.41    0.91
  11  -3   1   17.42    1.63
 -11   3  -1   18.36    1.45
 -11  -3  -1   16.95    1.66
  11   3   1   18.23    1.57
  11   3   2    0.09    0.67
 -11   3  -2    0.61    0.54
 -11  -3  -2   -1.14    0.90
 -11   3  -3   92.81    3.78
 -11  -3  -3   85.82    4.15
  11   3   3   85.49    3.65
  11   3   4    4.85    1.22
 -11   3  -4    4.79    1.19
 -11  -3  -4    3.64    1.26
  11   3   5    7.17    1.33
 -11  -3  -5    4.30    1.40
 -11   3  -5    3.12    1.07
  11   3   6    0.43    0.89
 -11  -3  -6    1.17    1.12
  11   4  -6    4.36    1.04
  11  -4  -6    6.40    1.62
  11   4  -5    2.50    0.90
  11  -4  -5    2.06    0.99
  11   4  -4   13.12    1.58
  11  -4  -4   12.75    1.71
 -11  -4   3    5.17    1.02
  11   4  -3    5.95    1.10
  11  -4  -3    7.30    1.24
  11   4  -2   12.61    1.30
  11  -4  -2   13.66    1.50
  11   4  -2   15.08    1.66
 -11  -4   2   11.90    1.28
  11   4  -1    5.41    0.92
  11   4  -1    5.97    1.13
 -11   4   1    5.77    0.89
 -11  -4   1    6.59    1.07
  11  -4  -1    7.04    1.13
  11   4   0    4.82    0.95
  11  -4   0    4.56    0.93
 -11   4   0    5.45    0.82
 -11  -4   0    5.84    1.03
  11  -4   1   16.27    1.58
 -11   4  -1   17.88    1.41
 -11  -4  -1   17.29    1.71
  11   4   1   17.98    1.68
  11   4   2   13.27    1.58
 -11   4  -2   14.65    1.41
 -11  -4  -2    9.57    1.52
 -11   4  -3  196.40    5.50
 -11  -4  -3  194.60    6.36
  11   4   3  197.08    5.94
  11   4   4   18.97    2.01
 -11   4  -4   18.01    1.84
 -11  -4  -4   18.48    2.24
  11   4   5   -0.51    0.88
 -11  -4  -5    1.37    1.10
  11   4   6    0.69    0.95
 -11  -4  -6    1.92    1.38
  11   5  -6    1.71    0.89
  11  -5  -6    0.55    0.97
  11   5  -5    1.98    0.94
  11  -5  -5    0.24    0.85
 -11  -5   4    1.03    0.68
  11   5  -4    1.47    0.92
  11  -5  -4    2.93    1.02
  11   5  -3    6.08    1.12
 -11  -5   3    6.91    1.11
  11  -5  -3    4.83    1.07
  11  -5  -2    2.47    0.82
  11   5  -2    5.26    0.96
 -11  -5   2    4.48    0.86
  11   5  -2    3.25    0.96
  11  -5  -1   22.50    1.78
 -11  -5   1   18.99    1.65
  11   5  -1   23.54    2.04
  11   5  -1   22.26    1.89
  11   5   0   12.03    1.52
  11  -5   0   13.70    1.36
 -11   5   0   13.36    1.17
 -11  -5   0   13.74    1.47
  11   5   1    7.92    1.27
 -11   5  -1   10.63    1.12
 -11  -5  -1   11.12    1.42
  11  -5   1    9.25    1.30
  11   5   2   14.88    1.79
 -11   5  -2   14.96    1.37
 -11  -5  -2   16.22    1.94
 -11   5  -3  158.01    4.77
 -11  -5  -3  151.13    5.72
  11   5   3  147.13    5.33
 -11  -5  -4   89.83    4.71
  11   5   4   85.67    4.30
 -11  -5  -5   44.13    3.64
  11   5   5   43.53    3.22
  11   5   6    4.05    1.34
  11  -6  -6   -1.37    1.10
  11   6  -5    1.81    0.90
  11  -6  -5    1.56    1.12
 -11  -6   4   10.64    1.33
  11  -6  -4   11.12    1.69
  11   6  -4    8.87    1.34
  11   6  -3   -0.40    0.76
 -11  -6   3    1.72    0.72
  11  -6  -3    1.39    0.88
  11   6  -2    3.08    0.96
  11  -6  -2    2.55    0.85
  11   6  -2    1.35    0.68
 -11  -6   2    1.31    0.72
  11  -6  -1  221.50    5.55
  11   6  -1  210.50    6.01
 -11  -6   1  210.93    5.53
  11   6  -1  213.45    6.06
  11  -6   0  139.00    4.26
 -11   6   0  130.60    3.62
 -11  -6   0  131.59    4.46
  11   6   0  129.45    4.78
  11  -6   1    3.03    0.87
  11   6   1    3.52    1.05
 -11   6  -1    4.82    0.77
 -11  -6  -1    4.03    1.11
  11   6   2    4.81    1.34
 -11  -6  -2    4.03    1.12
  11   6   3    0.61    0.94
 -11  -6  -3    0.74    0.98
  11   6   4   16.31    2.00
 -11  -6  -4   19.44    2.41
  11   6   5   11.76    1.92
 -11  -6  -5    9.36    2.06
  11   6   6    6.81    1.69
 -11  -6  -6    4.44    1.72
  11  -7  -5    0.71    0.98
  11   7  -4   12.30    1.59
  11  -7  -4   14.75    1.84
  11  -7  -3   56.35    3.16
  11   7  -3   54.42    2.98
 -11  -7   3   57.95    2.83
  11  -7  -2    4.08    0.97
  11   7  -2    3.04    0.96
 -11  -7   2    3.12    0.82
  11   7  -2    1.92    0.84
  11   7  -1    0.84    0.77
  11  -7  -1    2.04    0.81
 -11  -7   1    0.52    0.69
 -11  -7   0  206.00    5.82
  11   7   0  211.24    6.46
 -11  -7  -1   74.07    3.67
  11   7   1   72.86    3.93
 -11  -7  -2   89.37    4.33
  11   7   2   93.01    4.55
  11   7   3   21.18    2.35
 -11  -7  -3   25.12    2.53
 -11  -7  -4   36.10    3.24
  11   7   4   40.04    3.22
  11   7   5    5.99    1.66
 -11  -7  -5    2.45    1.40
  11  -8  -5    0.42    0.86
  11  -8  -4    2.65    1.10
  11  -8  -3   15.88    1.78
  11  -8  -2    2.20    0.83
  11   8  -2    5.82    1.23
 -11  -8   2    3.00    0.84
  11   8  -2    1.76    0.93
  11   8  -1   13.92    1.75
 -11  -8   1   13.42    1.54
  11   8   0   24.57    2.29
 -11  -8   0   23.93    2.06
 -11  -8  -1   58.23    3.34
  11   8   1   50.54    3.41
 -11  -8  -2   34.89    2.83
  11   8   2   34.05    2.95
  11   8   3   10.35    1.97
 -11  -8  -3    9.96    1.86
  11   8   4    9.45    1.88
 -11  -8  -4   13.97    2.22
  11   8   5    2.49    1.36
 -11  -8  -5    0.81    1.07
  11  -9  -4    2.22    1.04
  11   9  -2    7.73    1.53
  11   9  -1   -0.55    0.89
  11   9   0    2.64    1.28
 -11  -9   0    1.54    0.79
  11   9   1    1.24    1.12
 -11  -9  -1    2.68    1.12
 -11  -9  -2  270.90    8.05
  11   9   2  270.30    8.41
  11   9   3    0.64    1.16
 -11  -9  -3   -1.25    1.15
  11   9   4    7.88    1.80
 -11  -9  -4    6.87    1.71
  11  10  -2   92.81    4.69
  11  10  -1   13.50    1.96
  11  10   0   21.34    2.45
  11  10   1    4.86    1.51
 -11 -10  -1    4.75    1.29
  11  10   2    3.90    1.41
 -11 -10  -2    1.83    1.19
  11  10   3    1.26    1.33
 -11 -10  -3   -0.68    1.19
  11  10   4    3.53    1.45
 -11 -10  -4    1.06    1.23
  11  11  -2    4.49    1.51
  11  11  -1   11.18    1.87
  11  11   0    2.70    1.47
  11  11   1   17.22    2.48
  11  11   2    0.79    1.06
  11  11   3   12.60    2.28
  11  12  -1    0.64    1.03
  11  12   0    9.09    2.00
  11  12   1   -0.51    1.24
  12   0  -6   11.50    1.82
  12   0  -5    1.69    1.03
  12   0  -4    8.14    1.36
  12   0  -3    0.84    0.78
  12   0  -2   55.01    2.96
 -12   0   2   50.75    2.57
  12   0  -1    1.00    0.86
 -12   0   1    0.62    0.65
  12   0   0   60.22    3.06
 -12   0   0   62.77    2.78
 -12   0  -1   -1.02    0.84
 -12   0  -2   11.87    1.48
 -12   0  -3    1.43    0.84
 -12   0  -4   71.16    3.97
  12   0   5    2.39    0.99
 -12   0  -5   -0.05    0.96
  12   0   6   14.36    1.78
 -12   0  -6   14.10    2.12
  12   1  -6   -0.74    1.03
  12  -1  -6   -0.63    1.06
  12   1  -5   18.31    1.98
  12  -1  -5   19.33    2.15
  12   1  -4   20.46    2.04
  12  -1  -4   19.24    1.98
  12  -1  -3   13.70    1.57
  12   1  -3   15.04    1.79
 -12  -1   2    1.72    0.77
  12  -1  -2    1.70    0.88
  12   1  -2    0.60    0.97
  12  -1  -1   11.02    1.46
  12   1  -1   12.73    1.51
 -12   1   1   10.35    1.24
 -12  -1   1   11.08    1.28
  12   1   0    0.27    0.78
 -12   1   0    0.31    0.60
 -12  -1   0   -0.46    0.61
  12  -1   0    1.92    0.80
  12  -1   1    0.09    0.72
 -12   1  -1   -0.26    0.60
 -12  -1  -1   -0.48    0.72
 -12   1  -2    6.86    1.18
 -12  -1  -2    7.89    1.29
 -12   1  -3   -1.60    1.04
 -12  -1  -3    0.80    0.92
  12   1   4    5.03    1.06
 -12   1  -4    5.67    1.27
 -12  -1  -4    4.81    1.29
  12   1   5   13.69    1.69
 -12   1  -5   15.08    2.11
 -12  -1  -5   15.36    2.13
  12  -1   6    2.69    1.05
  12   1   6    1.49    0.99
 -12  -1  -6   -0.72    1.08
 -12   1  -6    1.70    1.21
  12   2  -6    8.83    1.56
  12  -2  -6   10.76    1.85
  12   2  -5   -0.35    0.86
  12  -2  -5   -0.38    0.94
  12  -2  -4    2.19    1.05
  12   2  -4    2.65    1.05
  12  -2  -3    0.69    0.80
  12   2  -3    1.88    1.02
  12  -2  -2   96.13    3.90
  12   2  -2   88.89    3.79
 -12  -2   2   94.63    3.46
  12   2  -2   88.08    3.05
  12  -2  -1  231.31    6.03
  12   2  -1  223.08    6.01
 -12   2   1  223.06    5.23
 -12  -2   1  221.36    5.46
  12   2  -1  222.04    5.14
  12   2   0   17.44    1.78
 -12   2   0   17.98    1.49
 -12  -2   0   15.67    1.55
  12  -2   0   14.60    1.53
  12   2   0   14.23    1.35
  12  -2   1   52.65    2.89
 -12   2  -1   50.34    2.52
 -12  -2  -1   49.10    2.69
  12   2   1   50.63    2.56
 -12   2  -2   47.40    2.62
 -12  -2  -2   46.78    2.81
  12   2   2   49.35    2.65
  12   2   3    6.10    1.09
 -12   2  -3    4.81    1.03
 -12  -2  -3    5.06    1.18
 -12   2  -4   49.03    3.17
 -12  -2  -4   56.09    3.61
  12   2   4   53.64    3.05
  12   2   5    3.03    1.11
 -12   2  -5    3.50    1.26
 -12  -2  -5    2.69    1.31
  12   2   6    7.06    1.49
 -12  -2  -6    5.29    1.52
 -12   2  -6    4.78    1.43
  12   3  -6    0.09    0.82
  12  -3  -6    1.13    1.10
  12   3  -5   20.92    2.09
  12  -3  -5   14.72    1.85
  12   3  -4   21.21    2.05
  12  -3  -4   22.66    2.15
  12  -3  -3   11.24    1.49
 -12  -3   3   11.21    1.33
  12   3  -3   10.50    1.49
  12  -3  -2   53.09    2.88
  12   3  -2   50.85    2.87
 -12  -3   2   52.76    2.59
  12   3  -2   51.16    2.47
  12  -3  -1  109.42    4.04
  12   3  -1  109.64    4.19
 -12   3   1  108.40    3.56
 -12  -3   1  104.44    3.73
  12   3  -1  111.87    3.72
  12  -3   0   53.60    2.85
 -12   3   0   54.67    2.51
 -12  -3   0   57.29    2.81
  12   3   0   59.60    3.19
  12   3   0   61.45    2.82
  12  -3   1   95.84    3.81
 -12   3  -1   88.33    3.30
 -12  -3  -1   85.44    3.63
  12   3   1   89.07    3.51
  12   3   2    1.25    0.80
 -12   3  -2    0.97    0.67
 -12  -3  -2   -0.27    0.85
 -12   3  -3   43.83    2.72
 -12  -3  -3   46.68    3.07
  12   3   3   43.41    2.73
 -12   3  -4  102.64    4.45
 -12  -3  -4   87.64    4.62
  12   3   4   98.57    4.28
  12   3   5    7.06    1.44
 -12   3  -5    7.12    1.43
 -12  -3  -5    9.08    1.80
  12   3   6   -0.72    0.88
 -12  -3  -6    2.48    1.51
  12  -4  -6    1.67    1.09
  12   4  -6    0.55    0.86
  12   4  -5    0.58    0.86
  12  -4  -5    3.42    1.28
  12  -4  -4   89.69    4.20
  12   4  -4   87.07    4.00
  12  -4  -3   36.99    2.53
 -12  -4   3   40.69    2.38
  12   4  -3   33.84    2.45
  12   4  -2    1.22    0.62
  12  -4  -2    0.29    0.70
  12   4  -2   -0.87    0.85
 -12  -4   2    0.69    0.61
  12  -4  -1   47.25    2.70
  12   4  -1   49.45    2.91
 -12   4   1   48.56    2.39
 -12  -4   1   52.88    2.68
  12   4  -1   47.56    2.62
  12   4   0    4.20    1.03
  12  -4   0    3.88    0.96
 -12   4   0    4.69    0.89
 -12  -4   0    2.63    0.86
  12  -4   1   56.35    3.01
 -12   4  -1   57.61    2.64
 -12  -4  -1   61.93    3.17
  12   4   1   62.61    3.10
 -12   4  -2   45.12    2.47
 -12  -4  -2   44.46    2.92
  12   4   2   47.52    2.85
 -12   4  -3  119.30    4.42
 -12  -4  -3  120.06    5.12
  12   4   3  117.17    4.64
 -12   4  -4   60.74    3.40
 -12  -4  -4   62.84    4.00
  12   4   4   55.25    3.43
  12   4   5   18.13    2.17
 -12  -4  -5   18.37    2.55
  12   4   6   14.48    2.16
 -12  -4  -6   10.01    2.02
  12   5  -6    1.61    0.94
  12  -5  -6    1.00    1.03
  12   5  -5    3.21    0.99
  12  -5  -5    5.29    1.45
 -12  -5   4    9.32    1.28
  12   5  -4    7.30    1.38
  12  -5  -4    9.92    1.56
  12  -5  -3    9.36    1.48
  12   5  -3   12.09    1.59
 -12  -5   3    8.88    1.23
  12   5  -2   -0.66    0.71
  12  -5  -2   -0.44    0.72
 -12  -5   2    0.75    0.68
  12   5  -2   -0.80    0.75
  12  -5  -1   69.83    3.21
 -12   5   1   66.28    2.75
  12   5  -1   64.95    3.38
 -12  -5   1   69.95    3.18
  12   5  -1   62.59    3.14
  12  -5   0  263.77    6.37
 -12   5   0  264.02    5.63
 -12  -5   0  274.64    6.70
  12   5   0  267.44    6.82
  12   5   1   11.90    1.56
  12  -5   1    7.50    1.19
 -12   5  -1    8.62    1.09
 -12  -5  -1    8.93    1.48
  12   5   2   20.64    2.04
 -12   5  -2   18.34    1.57
 -12  -5  -2   16.61    1.96
 -12  -5  -3   41.03    3.15
  12   5   3   40.27    2.97
  12   5   4    0.85    1.01
 -12  -5  -4    0.93    1.29
  12   5   5   20.23    2.38
 -12  -5  -5   21.24    2.68
  12   5   6   11.93    1.98
 -12  -5  -6   16.80    2.60
 -12  -6   5    1.14    0.88
  12   6  -5   -0.05    0.72
  12   6  -4    3.54    1.05
 -12  -6   4    2.62    0.95
  12  -6  -4    0.26    0.84
  12  -6  -3   47.94    2.96
  12   6  -3   45.64    2.87
 -12  -6   3   50.15    2.72
  12  -6  -2   38.47    2.49
  12   6  -2   40.10    2.63
 -12  -6   2   37.62    2.33
  12   6  -2   35.54    2.44
  12   6  -1    1.22    0.84
 -12   6   1    2.07    0.69
 -12  -6   1    3.23    0.98
  12  -6  -1    2.66    1.02
  12   6  -1    0.87    0.88
  12  -6   0  125.92    4.26
 -12   6   0  124.55    3.74
 -12  -6   0  122.18    4.46
  12   6   0  122.02    4.76
 -12   6  -1   87.22    3.16
 -12  -6  -1   85.56    3.97
  12   6   1   89.77    4.15
  12   6   2   19.70    2.16
 -12  -6  -2   21.19    2.27
 -12  -6  -3   75.91    4.28
  12   6   3   77.41    4.24
  12   6   4   11.19    1.78
 -12  -6  -4   11.77    2.01
 -12  -6  -5   50.31    4.09
  12   6   5   47.14    3.57
  12  -7  -5    3.01    1.25
  12   7  -4    0.12    0.69
 -12  -7   4    0.84    0.79
  12  -7  -4    0.77    0.95
  12  -7  -3   10.78    1.51
 -12  -7   3   12.20    1.45
  12   7  -3   11.69    1.55
  12   7  -2    5.04    1.23
  12   7  -2    5.28    1.16
  12  -7  -2    6.00    1.09
 -12  -7   2    7.29    1.22
  12   7  -1    1.03    0.77
 -12   7   1    1.40    0.61
 -12  -7   1    1.23    0.76
  12  -7  -1    3.19    0.90
  12   7   0   20.24    2.14
 -12  -7   0   15.93    1.77
  12   7   1    0.69    1.00
 -12  -7  -1   -0.29    0.77
 -12  -7  -2   88.27    4.41
  12   7   2   84.63    4.37
  12   7   3    6.03    1.54
 -12  -7  -3    8.52    1.70
  12   7   4   14.46    2.15
 -12  -7  -4   14.04    2.22
  12   7   5   11.02    2.07
 -12  -7  -5    6.36    1.93
  12  -8  -5    1.59    1.11
  12  -8  -4    2.91    1.17
  12  -8  -3   -0.51    0.76
  12   8  -3    1.51    0.90
  12   8  -2    0.26    0.76
 -12  -8   2    0.85    0.72
  12   8  -2    0.36    0.82
  12   8  -1   17.25    2.05
 -12  -8   1   23.74    2.07
 -12  -8   0   71.17    3.60
  12   8   0   65.45    3.79
  12   8   1    2.70    1.20
 -12  -8  -1    2.14    1.11
 -12  -8  -2   28.13    2.66
  12   8   2   31.26    2.91
 -12  -8  -3   55.99    3.92
  12   8   3   55.45    3.91
  12   8   4    5.96    1.54
 -12  -8  -4    5.56    1.74
  12  -9  -4    1.24    0.94
  12   9  -2    7.56    1.56
  12   9  -1    1.91    1.09
 -12  -9   0   22.74    2.19
  12   9   0   24.94    2.60
  12   9   1   11.77    2.00
 -12  -9  -1   12.38    1.81
  12   9   2    4.95    1.59
 -12  -9  -2    1.61    1.08
  12   9   3    8.90    1.72
 -12  -9  -3   12.19    2.08
  12   9   4    3.15    1.69
 -12  -9  -4    4.86    1.67
  12  10  -2   17.22    2.17
  12  10  -1    0.20    1.01
  12  10   0   36.73    3.21
  12  10   1    2.92    1.44
 -12 -10  -1   -0.04    0.92
  12  10   2   15.68    2.35
 -12 -10  -2   17.28    2.35
  12  10   3    0.45    1.10
 -12 -10  -3   -0.88    1.08
  12  11  -2   16.79    2.27
  12  11  -1    8.40    1.75
  12  11   0    2.49    1.33
  12  11   1   25.44    2.88
  12  11   2    1.22    1.41
  13   0  -6   36.19    3.02
  13   0  -5    2.38    1.07
  13   0  -4   74.98    3.85
  13   0  -3    1.23    1.09
  13   0  -2  113.20    4.55
 -13   0   2  118.17    4.05
  13   0  -1    1.63    0.99
 -13   0   1    0.61    0.84
  13   0   0  274.46    6.95
 -13   0   0  265.41    6.20
 -13   0  -1   -1.28    0.91
 -13   0  -2   23.72    2.07
 -13   0  -3    0.40    0.83
 -13   0  -4   50.69    3.43
  13   0   5    2.02    1.00
 -13   0  -5   -0.59    0.98
 -13   0  -6   25.89    2.91
  13   0   6   25.55    2.38
  13  -1  -6    4.02    1.34
  13   1  -6    2.46    1.08
  13  -1  -5   60.88    3.69
  13   1  -5   67.06    3.82
  13  -1  -4    5.31    1.32
  13   1  -4    4.69    1.15
  13  -1  -3  280.04    7.34
  13   1  -3  288.78    7.46
  13  -1  -2  145.67    5.08
  13   1  -2  147.44    5.15
 -13   1   2  145.60    4.51
 -13  -1   2  144.83    4.55
  13   1  -2  154.92    4.14
  13  -1  -1  256.33    6.67
  13   1  -1  259.24    6.73
 -13   1   1  257.26    5.97
 -13  -1   1  249.86    5.99
  13  -1   0   61.60    3.22
  13   1   0   62.25    3.35
 -13  -1   0   60.36    2.92
 -13   1   0   63.72    2.91
  13  -1   1    9.32    1.42
 -13   1  -1    8.99    1.22
 -13  -1  -1    7.07    1.19
 -13  -1  -2   21.49    2.02
 -13   1  -2   16.99    1.75
 -13   1  -3    2.04    0.91
 -13  -1  -3    3.19    1.17
  13   1   4    5.08    1.17
 -13   1  -4    6.00    1.43
 -13  -1  -4    6.11    1.53
  13   1   5    1.91    0.85
 -13   1  -5    3.21    1.26
 -13  -1  -5    5.87    1.44
  13  -1   6    1.35    0.96
  13   1   6    1.20    1.08
 -13  -1  -6   -0.21    1.19
 -13   1  -6    1.69    1.14
  13   2  -6    4.10    1.33
  13  -2  -6    2.13    1.23
  13  -2  -5    2.02    1.17
  13   2  -5    0.39    0.92
  13  -2  -4   25.89    2.33
  13   2  -4   27.57    2.38
  13  -2  -3    3.18    1.09
 -13  -2   3    1.68    0.84
  13   2  -3    2.39    1.11
  13   2  -2    1.68    0.86
  13   2  -2    3.86    0.84
 -13  -2   2    4.56    1.06
  13  -2  -2    4.95    1.31
  13  -2  -1   10.49    1.51
  13   2  -1    9.70    1.21
 -13   2   1   11.58    1.37
 -13  -2   1   14.21    1.57
  13   2  -1   11.28    1.56
  13   2   0   13.52    1.69
 -13   2   0   19.45    1.61
 -13  -2   0   17.51    1.68
  13   2   0   18.85    1.59
  13  -2   0   14.93    1.71
  13  -2   1  201.09    5.98
 -13   2  -1  184.06    5.15
 -13  -2  -1  185.65    5.53
  13   2   1  188.75    5.27
 -13   2  -2   91.75    3.80
 -13  -2  -2   93.14    4.09
  13   2   2   98.87    3.89
  13   2   3   -0.85    0.86
 -13   2  -3   -0.93    0.99
 -13  -2  -3   -0.44    1.05
  13   2   4   20.18    2.01
 -13   2  -4   20.56    2.15
 -13  -2  -4   21.41    2.42
  13   2   5    2.50    1.04
 -13   2  -5    2.66    1.24
 -13  -2  -5    4.02    1.48
  13   2   6    7.20    1.44
 -13  -2  -6    8.23    1.90
 -13   2  -6    7.05    1.66
  13   3  -6    6.13    1.38
  13  -3  -6    6.45    1.69
  13   3  -5    9.66    1.65
  13  -3  -5   12.95    1.87
  13  -3  -4   22.83    2.26
  13   3  -4   26.23    2.35
  13  -3  -3   42.39    2.88
  13   3  -3   49.58    3.04
 -13  -3   3   51.80    2.80
  13   3  -2    9.29    1.23
  13   3  -2    7.97    1.38
 -13  -3   2    7.15    1.12
  13  -3  -2    7.96    1.31
  13  -3  -1  292.95    7.18
  13   3  -1  301.07    7.51
 -13   3   1  301.23    6.41
 -13  -3   1  290.55    6.68
  13   3  -1  287.67    6.50
  13   3   0   -0.17    0.67
  13   3   0   -0.37    1.23
 -13   3   0   -0.69    0.61
 -13  -3   0   -0.16    0.76
  13  -3   0    1.39    0.78
  13  -3   1  263.71    6.86
 -13   3  -1  261.40    6.18
 -13  -3  -1  266.74    6.81
  13   3   1  269.22    6.55
 -13   3  -2   49.34    2.79
 -13  -3  -2   50.70    3.17
  13   3   2   57.17    3.09
 -13   3  -3   29.72    2.35
 -13  -3  -3   31.87    2.70
  13   3   3   32.70    2.47
  13   3   4   19.19    2.03
 -13   3  -4   19.98    2.13
 -13  -3  -4   20.06    2.49
  13   3   5    2.24    1.23
 -13   3  -5    4.21    1.33
 -13  -3  -5    1.26    1.24
  13   3   6   -1.30    1.06
 -13  -3  -6   -1.17    1.07
  13   4  -6   10.79    1.76
  13  -4  -6   11.07    1.94
  13   4  -5    0.19    0.77
  13  -4  -5    0.28    0.94
  13  -4  -4    1.17    0.92
 -13  -4   4    0.07    0.70
  13   4  -4    1.71    1.09
  13  -4  -3   54.67    3.23
  13   4  -3   57.55    3.26
 -13  -4   3   55.63    2.92
  13  -4  -2   81.85    3.78
  13   4  -2   79.05    3.81
 -13  -4   2   78.06    3.37
  13   4  -2   76.77    3.34
  13  -4  -1   84.96    3.74
  13   4  -1   78.99    3.83
 -13   4   1   73.99    3.05
 -13  -4   1   75.20    3.35
  13   4  -1   73.74    3.35
  13   4   0   11.49    1.42
 -13   4   0   16.73    1.50
 -13  -4   0   12.89    1.62
  13  -4   0   13.72    1.59
  13   4   1   13.44    1.65
 -13   4  -1   13.60    1.44
 -13  -4  -1   13.42    1.76
  13  -4   1   13.04    1.64
 -13   4  -2    2.72    0.90
 -13  -4  -2    0.99    0.92
 -13   4  -3   23.54    2.08
 -13  -4  -3   20.72    2.34
  13   4   3   23.16    2.18
 -13   4  -4   29.15    2.51
 -13  -4  -4   28.83    2.86
  13   4   4   30.70    2.66
  13   4   5    8.47    1.57
 -13  -4  -5    8.32    1.86
  13   4   6    0.29    0.90
 -13  -4  -6    1.43    1.44
 -13  -5   5    0.08    0.69
  13   5  -5    1.26    1.04
  13  -5  -5   -0.41    0.99
  13  -5  -4   40.48    2.98
  13   5  -4   44.02    2.97
 -13  -5   4   46.34    2.79
  13  -5  -3   18.37    1.96
  13   5  -3   18.81    2.06
 -13  -5   3   15.76    1.69
  13  -5  -2   19.24    1.87
  13   5  -2   15.78    1.64
  13   5  -2   18.45    2.00
 -13  -5   2   16.66    1.68
  13  -5  -1   50.33    2.90
 -13   5   1   48.03    2.48
  13   5  -1   50.96    3.14
 -13  -5   1   45.44    2.69
  13   5  -1   44.29    2.75
  13   5   0   11.42    1.58
 -13   5   0   15.68    1.46
  13  -5   0   13.22    1.55
 -13  -5   0   15.74    1.79
  13  -5   1   63.74    3.31
 -13   5  -1   67.75    2.98
 -13  -5  -1   66.99    3.51
  13   5   1   67.32    3.62
  13   5   2    5.59    1.29
 -13   5  -2    5.80    1.02
 -13  -5  -2    7.06    1.44
 -13  -5  -3   47.21    3.41
  13   5   3   40.53    2.99
 -13  -5  -4   26.95    2.92
  13   5   4   31.10    2.82
  13   5   5   14.48    2.08
 -13  -5  -5   17.03    2.55
 -13  -6   5    1.76    0.81
  13  -6  -5    1.01    0.98
  13   6  -5    1.24    0.87
  13  -6  -4    4.88    1.28
  13   6  -4    5.06    1.24
 -13  -6   4    6.79    1.22
  13  -6  -3    2.86    1.03
 -13  -6   3    3.10    0.93
  13   6  -3    1.76    0.99
  13  -6  -2   38.25    2.61
  13   6  -2   36.22    2.68
 -13  -6   2   33.09    2.34
  13   6  -2   37.37    2.62
  13  -6  -1   25.31    2.04
 -13   6   1   24.77    1.79
  13   6  -1   21.11    2.17
 -13  -6   1   22.10    1.96
  13   6  -1   23.73    2.13
  13  -6   0   20.76    1.86
 -13   6   0   22.43    1.68
 -13  -6   0   19.48    1.95
  13   6   0   21.59    2.16
  13   6   1   18.98    2.11
 -13   6  -1   22.11    1.73
 -13  -6  -1   23.07    2.22
  13   6   2    6.31    1.47
 -13  -6  -2    6.67    1.43
 -13  -6  -3   22.04    2.46
  13   6   3   26.39    2.55
  13   6   4   14.82    2.13
 -13  -6  -4    9.38    1.79
  13   6   5   15.35    2.21
 -13  -6  -5   11.46    2.16
  13  -7  -5    2.68    1.26
  13  -7  -4    0.11    0.80
  13   7  -4   -0.59    0.80
 -13  -7   4    1.63    0.80
  13   7  -3    0.33    0.75
  13  -7  -3    0.90    0.85
 -13  -7   3    0.82    0.82
  13  -7  -2   24.15    2.12
  13   7  -2   15.73    1.87
  13   7  -2   19.94    2.10
 -13  -7   2   18.69    1.82
  13   7  -1    1.57    0.97
 -13   7   1    2.63    0.79
 -13  -7   1    0.60    0.72
  13  -7  -1    1.44    0.83
 -13  -7   0   77.78    3.80
  13   7   0   75.45    4.05
 -13  -7  -1   65.16    3.72
  13   7   1   67.88    3.89
  13   7   2   10.18    1.73
 -13  -7  -2    9.81    1.65
  13   7   3   16.33    2.24
 -13  -7  -3   14.08    2.05
  13   7   4   -0.30    0.99
 -13  -7  -4    1.57    1.21
  13  -8  -4    1.46    0.94
  13  -8  -3    2.60    0.92
  13   8  -3    1.33    0.92
  13   8  -2    1.38    0.97
 -13  -8   2    1.21    0.74
  13   8  -1    1.47    0.98
 -13  -8   1    0.62    0.71
  13   8   0    9.10    1.67
 -13  -8   0    5.75    1.27
  13   8   1    4.49    1.37
 -13  -8  -1    5.55    1.42
  13   8   2    2.72    1.19
 -13  -8  -2    5.38    1.55
  13   8   3    5.37    1.65
 -13  -8  -3    6.35    1.58
  13   8   4    3.58    1.59
 -13  -8  -4    0.89    1.29
  13   9  -2    1.49    0.90
  13   9  -1    3.28    1.26
 -13  -9   1    3.69    0.99
  13   9   0    1.21    1.11
 -13  -9   0    1.05    0.86
  13   9   1   13.24    2.08
 -13  -9  -1   13.66    1.91
  13   9   2    3.17    1.32
 -13  -9  -2    4.20    1.36
  13   9   3    3.68    1.23
 -13  -9  -3    4.51    1.55
  13  10  -1    1.40    1.08
  13  10   0    0.72    1.14
  13  10   1   26.62    2.89
 -13 -10  -1   24.77    2.52
  13  10   2    6.70    1.87
 -13 -10  -2    1.69    1.12
  13  11   0    6.23    1.61
  14   0  -6    3.93    1.38
  14   0  -5    1.69    1.19
  14   0  -4    5.91    1.32
  14   0  -3   -0.89    0.99
  14   0  -2 2041.58   24.95
 -14   0   2 2025.20   23.33
  14   0  -1    1.56    1.19
 -14   0   1    2.46    1.12
  14   0   0  577.54   11.13
 -14   0   0  587.51   10.19
 -14   0  -1   -3.16    1.29
 -14   0  -2   60.51    3.35
 -14   0  -3    0.46    1.01
 -14   0  -4   21.59    2.40
  14   0   5    0.92    0.85
 -14   0  -5    0.06    1.01
 -14   0  -6   25.92    3.01
  14   0   6   22.59    2.31
  14  -1  -6    5.25    1.43
  14   1  -6    3.08    1.22
  14  -1  -5    2.44    1.23
  14   1  -5    0.25    1.01
  14  -1  -4    0.52    0.91
  14   1  -4    1.01    1.00
  14  -1  -3   25.47    2.26
  14   1  -3   32.95    2.63
 -14  -1   3   27.69    2.20
  14  -1  -2   25.82    2.45
  14   1  -2   20.89    2.25
 -14   1   2   19.39    1.82
 -14  -1   2   16.98    1.81
  14   1  -2   23.61    1.74
  14  -1  -1  339.98    8.09
  14   1  -1  339.30    8.17
 -14   1   1  341.38    7.28
 -14  -1   1  331.71    7.31
  14  -1   0   22.31    2.13
 -14   1   0   18.18    1.72
 -14  -1   0   20.83    1.87
  14   1   0   21.11    2.15
 -14   1  -1   39.15    2.51
 -14  -1  -1   41.63    2.61
 -14   1  -2    0.97    0.97
 -14  -1  -2    0.74    0.99
  14   1   3    1.98    0.90
 -14   1  -3    2.89    1.14
 -14  -1  -3    2.67    1.20
  14   1   4   13.11    1.72
 -14   1  -4   14.17    1.98
 -14  -1  -4   13.96    2.10
  14   1   5    2.79    1.00
 -14   1  -5    3.43    1.46
 -14  -1  -5    0.00    1.02
  14  -1   6    4.54    1.24
  14   1   6    4.31    1.29
 -14  -1  -6    3.90    1.58
 -14   1  -6    4.13    1.43
  14  -2  -6    0.50    0.98
  14   2  -6    1.88    1.19
  14  -2  -5    1.05    1.13
  14   2  -5    0.31    0.94
  14  -2  -4   70.76    3.95
  14   2  -4   66.19    3.77
  14  -2  -3    7.40    1.46
 -14  -2   3    9.29    1.44
  14   2  -3   10.39    1.73
  14  -2  -2  166.63    5.64
  14   2  -2  168.35    5.70
 -14   2   2  165.63    5.04
 -14  -2   2  164.66    5.07
  14   2  -2  168.33    4.73
  14  -2  -1  463.99    9.59
  14   2  -1  461.82    9.74
 -14   2   1  457.48    8.53
 -14  -2   1  446.12    8.78
  14   2  -1  454.83    8.36
  14  -2   0  231.47    6.62
  14   2   0  249.35    7.09
 -14   2   0  243.15    6.07
 -14  -2   0  248.30    6.40
  14   2   0  238.92    5.99
  14  -2   1   90.57    4.21
 -14   2  -1   86.91    3.66
 -14  -2  -1   96.83    4.08
  14   2   1   94.53    3.79
 -14   2  -2  394.41    8.57
 -14  -2  -2  388.23    9.00
  14   2   2  402.00    8.53
  14   2   3   -0.45    0.86
 -14   2  -3   -0.87    0.97
 -14  -2  -3   -0.04    0.90
  14   2   4    3.56    1.09
 -14   2  -4    6.84    1.45
 -14  -2  -4    5.36    1.51
  14   2   5   12.79    1.87
 -14   2  -5    9.59    1.71
 -14  -2  -5   11.39    2.03
  14  -3  -5   84.44    4.52
  14   3  -5   88.35    4.53
  14  -3  -4    2.13    1.20
 -14  -3   4    1.97    1.03
  14   3  -4    3.45    1.25
  14  -3  -3   25.57    2.42
  14   3  -3   27.11    2.39
 -14  -3   3   25.38    2.12
  14   3  -2    5.35    1.01
  14   3  -2    4.49    1.19
 -14   3   2    5.23    1.08
 -14  -3   2    6.05    1.16
  14  -3  -2    5.56    1.27
  14  -3  -1   62.66    3.36
  14   3  -1   62.46    3.50
 -14   3   1   58.49    2.85
 -14  -3   1   59.21    3.09
  14   3  -1   58.32    2.97
  14  -3   0  161.75    5.39
 -14   3   0  161.69    4.84
  14   3   0  151.93    5.62
 -14  -3   0  158.30    5.18
  14   3   0  148.24    4.83
  14  -3   1   67.15    3.58
 -14   3  -1   67.80    3.19
 -14  -3  -1   73.55    3.67
  14   3   1   69.34    3.36
  14   3   2    5.47    1.27
 -14   3  -2    2.70    1.06
 -14  -3  -2    5.34    1.40
  14   3   3    0.63    0.84
 -14   3  -3    0.36    0.90
 -14  -3  -3    0.03    1.09
  14   3   4    5.05    1.36
 -14   3  -4    2.76    1.02
 -14  -3  -4    1.96    1.30
  14   3   5    1.32    0.89
 -14   3  -5    2.22    1.20
 -14  -3  -5    1.97    1.39
  14  -4  -5    7.89    1.67
  14   4  -5    8.11    1.64
  14  -4  -4    8.12    1.51
 -14  -4   4    6.08    1.28
  14   4  -4   10.09    1.70
  14  -4  -3  116.49    4.88
  14   4  -3  125.21    5.09
 -14  -4   3  125.72    4.56
  14   4  -2   10.71    1.40
 -14   4   2   10.00    1.37
 -14  -4   2   13.82    1.63
  14  -4  -2   10.10    1.54
  14   4  -2   10.25    1.66
  14  -4  -1   57.50    3.23
  14   4  -1   51.58    3.27
 -14   4   1   55.01    2.76
 -14  -4   1   59.48    3.13
  14   4  -1   56.60    3.04
  14  -4   0   35.10    2.52
 -14   4   0   34.41    2.18
 -14  -4   0   29.10    2.27
  14   4   0   33.51    2.42
  14  -4   1   80.09    3.95
 -14   4  -1   85.66    3.57
 -14  -4  -1   77.32    3.85
  14   4   1   86.14    3.99
 -14   4  -2   34.57    2.39
 -14  -4  -2   36.22    2.84
  14   4   2   34.46    2.62
 -14   4  -3   46.67    3.02
 -14  -4  -3   42.60    3.23
  14   4   3   42.17    3.02
 -14   4  -4   25.64    2.41
 -14  -4  -4   24.76    2.73
  14   4   4   24.47    2.50
  14   4   5    0.23    1.08
 -14  -4  -5    0.97    1.09
  14  -5  -5   -0.32    1.06
 -14  -5   5    0.59    0.87
  14   5  -5    2.12    1.15
  14   5  -4    2.49    1.13
  14  -5  -4   -1.10    1.08
 -14  -5   4    1.49    0.88
  14  -5  -3   33.19    2.65
  14   5  -3   32.25    2.67
 -14  -5   3   33.67    2.42
  14   5  -2   17.70    2.01
  14  -5  -2   21.21    2.06
  14   5  -2   16.29    1.76
 -14   5   2   18.70    1.73
 -14  -5   2   16.66    1.76
  14  -5  -1    4.87    1.10
  14   5  -1    3.96    1.08
 -14   5   1    6.56    1.11
 -14  -5   1    3.43    1.01
  14   5  -1    3.62    1.23
  14  -5   0   23.60    2.10
 -14   5   0   18.78    1.69
 -14  -5   0   21.43    2.06
  14   5   0   19.11    1.98
  14  -5   1    1.16    0.84
  14   5   1    0.64    0.86
 -14   5  -1    3.51    0.89
 -14  -5  -1    1.89    0.89
 -14   5  -2   31.24    2.23
 -14  -5  -2   28.76    2.62
  14   5   2   25.11    2.44
  14   5   3   13.84    1.91
 -14  -5  -3   18.20    2.27
  14   5   4    2.39    1.23
 -14  -5  -4    0.41    1.22
  14   5   5    2.18    1.10
 -14  -5  -5    2.25    1.30
  14  -6  -5   -0.07    1.04
  14   6  -5    1.19    1.00
 -14  -6   5    0.61    0.77
  14  -6  -4   12.38    1.82
  14   6  -4   10.09    1.70
 -14  -6   4   11.20    1.57
  14  -6  -3    4.28    1.20
 -14  -6   3    5.83    1.15
  14   6  -3    3.96    1.09
  14   6  -2    2.00    0.94
  14   6  -2    2.01    0.94
 -14  -6   2    1.42    0.94
  14  -6  -2    0.63    0.74
  14   6  -1   14.51    1.81
 -14   6   1   16.06    1.54
 -14  -6   1   12.91    1.60
  14  -6  -1   16.11    1.80
  14   6   0    0.94    0.90
 -14   6   0    1.38    0.60
 -14  -6   0    0.99    0.86
  14  -6   0    1.83    0.84
  14   6   1    4.53    1.22
 -14  -6  -1    3.29    1.09
  14   6   2   21.16    2.29
 -14  -6  -2   18.58    2.14
  14   6   3   21.72    2.46
 -14  -6  -3   16.96    2.27
  14   6   4    1.02    1.10
 -14  -6  -4    2.75    1.48
  14  -7  -4   -0.76    0.88
 -14  -7   4    1.67    0.92
  14   7  -4   -1.16    0.96
  14   7  -3    3.30    1.12
  14  -7  -3    3.12    1.15
 -14  -7   3    3.07    0.94
  14   7  -2   10.24    1.59
 -14   7   2    7.64    1.20
  14  -7  -2    7.01    1.39
 -14  -7   2    8.79    1.38
  14   7  -2    8.67    1.61
 -14   7   1   37.26    2.25
 -14  -7   1   31.12    2.47
  14   7  -1   31.20    2.64
  14   7   0    3.55    1.27
 -14  -7   0    5.39    1.26
  14   7   1    1.40    1.06
 -14  -7  -1    1.56    0.95
  14   7   2    0.51    0.91
 -14  -7  -2   -0.28    0.96
  14   7   3    1.19    1.14
 -14  -7  -3    2.25    1.17
  14   7   4    1.29    1.16
 -14  -7  -4    1.85    1.37
  14   8  -3    0.10    0.87
  14  -8  -3    0.44    0.78
  14   8  -2    0.73    0.82
 -14  -8   2   -1.72    0.96
  14   8  -1    0.43    0.88
 -14  -8   1   -0.40    0.70
  14   8   0    0.86    1.11
 -14  -8   0   -0.17    0.76
  14   8   1    5.09    1.54
 -14  -8  -1    2.57    1.24
  14   8   2   21.18    2.52
 -14  -8  -2   20.17    2.46
  14   8   3    1.17    1.23
 -14  -8  -3    2.14    1.19
  14   9  -1    1.53    1.11
 -14  -9   1    0.31    0.77
  14   9   0    0.44    0.90
 -14  -9   0    0.10    0.82
  14   9   1   -0.82    1.11
 -14  -9  -1    2.23    1.22
  14   9   2   17.34    2.39
 -14  -9  -2   13.32    2.06
  14   9   3    3.25    1.35
 -14  -9  -3    6.43    1.62
  14  10  -1    5.04    1.61
  14  10   0    0.03    1.08
  14  10   1    6.08    1.88
 -14 -10  -1    4.82    1.40
  15   0  -5    0.18    0.95
  15   0  -4    0.50    0.92
 -15   0   3    1.08    0.88
  15   0  -3    2.36    1.23
  15   0  -2    2.65    1.19
 -15   0   2    3.56    1.14
 -15   0   1    2.03    0.98
  15   0  -1    0.17    0.94
  15   0   0  177.49    6.05
 -15   0   0  172.09    5.40
 -15   0  -1   -2.05    1.10
 -15   0  -2    9.62    1.53
 -15   0  -3   -0.15    0.97
 -15   0  -4   27.82    2.77
  15   0   5    2.23    1.16
 -15   0  -5   -0.86    1.13
  15  -1  -5   39.07    3.21
  15   1  -5   40.38    3.21
  15  -1  -4   31.34    2.80
  15   1  -4   27.95    2.70
  15  -1  -3  128.78    5.32
  15   1  -3  129.05    5.29
 -15   1   3  127.90    4.75
 -15  -1   3  129.65    4.77
  15  -1  -2  136.22    5.36
  15   1  -2  141.62    5.47
 -15   1   2  145.59    4.84
 -15  -1   2  138.83    4.76
  15   1  -2  135.79    4.23
  15  -1  -1   99.48    4.46
  15   1  -1   93.82    4.39
 -15   1   1   91.04    3.78
 -15  -1   1   98.11    4.00
  15  -1   0   63.66    3.63
  15   1   0   64.52    3.69
 -15   1   0   65.28    3.25
 -15  -1   0   60.73    3.22
 -15   1  -1   50.94    2.96
 -15  -1  -1   54.33    3.19
 -15   1  -2    1.48    0.91
 -15  -1  -2    3.25    1.08
  15   1   3    4.53    1.07
 -15   1  -3    1.72    0.93
 -15  -1  -3    2.29    0.90
  15   1   4    2.34    1.06
 -15   1  -4    1.91    1.08
 -15  -1  -4    4.28    1.51
  15   1   5    4.88    1.33
 -15   1  -5    1.61    1.18
 -15  -1  -5    4.57    1.54
  15  -2  -5    1.43    1.10
  15   2  -5    1.37    1.16
  15  -2  -4   60.17    3.78
  15   2  -4   59.09    3.72
 -15  -2   4   58.02    3.33
 -15  -2   3    6.30    1.27
  15  -2  -3    6.72    1.54
  15   2  -3    5.33    1.41
  15   2  -2    5.41    1.09
  15   2  -2    3.93    1.26
 -15   2   2    3.38    1.07
 -15  -2   2    7.03    1.33
  15  -2  -2    4.28    1.36
  15   2  -1   20.57    2.13
  15  -2  -1   26.55    2.44
 -15   2   1   25.24    2.03
 -15  -2   1   21.80    2.03
  15   2  -1   24.51    1.99
  15  -2   0   24.53    2.27
  15   2   0   26.17    2.51
 -15   2   0   23.86    2.01
 -15  -2   0   23.27    2.04
  15   2   0   26.05    2.07
  15   2   1   15.11    1.67
 -15   2  -1   17.08    1.74
 -15  -2  -1   13.56    1.70
 -15   2  -2   33.37    2.51
 -15  -2  -2   35.72    2.76
  15   2   2   33.84    2.52
 -15   2  -3   27.91    2.51
 -15  -2  -3   21.26    2.39
  15   2   3   26.98    2.34
  15   2   4    1.65    0.95
 -15   2  -4   -0.55    0.88
 -15  -2  -4   -0.37    1.11
  15   2   5    4.71    1.35
 -15   2  -5    4.18    1.35
 -15  -2  -5    4.82    1.56
  15  -3  -5   14.38    2.04
  15   3  -5   14.40    2.07
  15  -3  -4   71.57    4.15
  15   3  -4   80.22    4.35
 -15  -3   4   77.44    3.80
  15  -3  -3   82.32    4.27
  15   3  -3   82.03    4.25
 -15  -3   3   88.02    3.92
  15   3  -2   24.29    2.43
 -15   3   2   25.24    2.08
 -15  -3   2   23.17    2.11
  15   3  -2   20.26    1.82
  15  -3  -2   20.31    2.10
  15  -3  -1   20.70    2.14
 -15   3   1   19.50    1.83
  15   3  -1   19.00    2.13
 -15  -3   1   20.57    1.98
  15   3  -1   19.35    1.80
  15  -3   0    0.19    0.88
  15   3   0    0.31    0.85
 -15   3   0    1.59    0.80
 -15  -3   0   -1.00    1.06
  15   3   0   -1.26    1.21
  15   3   1    6.18    1.31
 -15   3  -1    4.61    1.06
 -15  -3  -1    3.17    1.07
  15  -3   1    0.86    0.87
  15   3   2   12.56    1.75
 -15   3  -2   13.59    1.70
 -15  -3  -2    8.21    1.57
 -15   3  -3   45.31    3.14
 -15  -3  -3   42.82    3.26
  15   3   3   42.38    2.96
  15   3   4    1.17    1.04
 -15   3  -4   -0.78    0.97
 -15  -3  -4    2.79    1.41
  15   3   5    1.22    1.04
 -15   3  -5   -0.33    1.03
 -15  -3  -5    1.23    1.38
  15  -4  -5    0.88    0.95
 -15  -4   5    4.71    1.27
  15   4  -5    2.74    1.18
  15   4  -4    1.85    1.21
  15  -4  -4    1.36    0.99
 -15  -4   4    2.69    1.08
  15   4  -3   13.69    1.87
  15  -4  -3   14.26    1.95
 -15  -4   3   18.18    1.91
  15  -4  -2   84.72    4.16
  15   4  -2   74.91    4.01
 -15   4   2   79.77    3.59
 -15  -4   2   77.61    3.70
  15   4  -2   77.62    3.65
  15   4  -1    0.51    0.97
  15   4  -1    3.51    1.07
  15  -4  -1    1.98    1.02
 -15   4   1    1.37    0.76
 -15  -4   1    1.16    0.83
  15  -4   0   -0.64    0.79
  15   4   0    0.59    0.84
 -15   4   0    0.09    0.64
 -15  -4   0    0.55    0.99
  15  -4   1   28.97    2.56
 -15   4  -1   29.90    2.26
 -15  -4  -1   30.05    2.55
  15   4   1   30.02    2.48
  15   4   2    1.71    0.89
 -15   4  -2    1.41    0.85
 -15  -4  -2    0.72    0.97
 -15   4  -3   35.55    2.74
 -15  -4  -3   35.32    3.06
  15   4   3   37.46    2.99
  15   4   4   -0.50    0.92
 -15  -4  -4   -0.49    1.16
  15   4   5    3.94    1.45
 -15  -4  -5    4.70    1.64
  15   5  -4    7.94    1.60
  15  -5  -4    7.98    1.57
 -15  -5   4    7.62    1.37
  15  -5  -3   14.92    2.01
 -15  -5   3   13.59    1.71
  15   5  -3   12.20    1.84
  15   5  -2   -1.34    0.93
  15   5  -2   -0.47    0.91
 -15   5   2    1.26    0.83
 -15  -5   2    0.16    0.78
  15  -5  -2    0.34    0.82
  15  -5  -1    4.69    1.19
  15   5  -1    3.68    1.06
  15   5  -1    0.04    0.97
 -15   5   1    5.80    1.10
 -15  -5   1    3.81    1.11
  15   5   0    0.90    0.94
 -15   5   0    1.03    0.80
 -15  -5   0    0.89    0.84
  15  -5   0    1.44    0.92
  15  -5   1   18.40    2.12
 -15   5  -1   23.21    1.94
 -15  -5  -1   23.19    2.33
  15   5   1   22.35    2.29
  15   5   2    9.99    1.66
 -15   5  -2   13.37    1.64
 -15  -5  -2   11.95    1.92
  15   5   3    5.06    1.37
 -15  -5  -3    6.65    1.64
  15   5   4   -0.26    0.95
 -15  -5  -4    1.23    1.07
  15  -6  -4    1.54    1.10
  15   6  -4    0.09    0.93
 -15  -6   4   -0.66    0.72
  15  -6  -3    3.88    1.22
 -15  -6   3    4.62    1.21
  15   6  -3    6.03    1.44
  15   6  -2    1.63    0.91
 -15   6   2    1.89    0.86
 -15  -6   2    2.55    0.92
  15  -6  -2    2.35    1.02
  15   6  -2    0.32    0.89
  15  -6  -1   40.33    2.83
 -15   6   1   38.21    2.39
 -15  -6   1   39.85    2.84
  15   6  -1   39.14    2.88
  15   6   0    3.53    1.26
 -15   6   0    5.40    1.04
 -15  -6   0    3.40    1.11
  15  -6   0    5.69    1.18
  15   6   1    6.89    1.41
 -15  -6  -1    6.41    1.33
  15   6   2    0.05    0.87
 -15  -6  -2    2.17    1.23
  15   6   3    2.89    1.30
 -15  -6  -3    3.36    1.38
  15   6   4   -0.24    0.99
 -15  -6  -4   -0.22    1.09
  15   7  -3    0.70    1.02
  15  -7  -3    0.55    0.78
 -15  -7   3    2.24    1.01
  15   7  -2    0.61    0.95
 -15   7   2    1.23    0.80
 -15  -7   2   -1.10    0.97
  15  -7  -2   -0.09    0.75
  15   7  -1   10.47    1.74
 -15   7   1   12.20    1.44
 -15  -7   1   10.06    1.60
  15   7   0   -0.38    0.82
 -15  -7   0   -1.41    0.89
  15   7   1    2.28    1.24
 -15  -7  -1    3.14    1.20
  15   7   2    1.27    1.08
 -15  -7  -2    0.15    0.92
  15   7   3    9.77    1.97
 -15  -7  -3    8.66    1.78
  15   8  -3   -0.05    0.95
 -15  -8   2   -0.80    1.01
  15   8  -1    4.30    1.43
 -15  -8   1    4.42    1.28
  15   8   0    0.10    0.94
 -15  -8   0    0.69    0.79
  15   8   1   -0.91    1.05
 -15  -8  -1    1.82    1.14
  15   8   2    3.15    1.29
 -15  -8  -2    0.38    1.12
  15   8   3    0.10    0.94
 -15  -8  -3    0.66    1.10
  15   9  -1    3.11    1.18
 -15  -9   1    3.19    1.15
  15   9   0    6.04    1.51
 -15  -9   0    4.84    1.40
  15   9   1    1.83    1.42
 -15  -9  -1    1.92    1.07
  16   0  -5   -0.29    0.91
  16   0  -4    0.77    1.13
 -16   0   3    0.21    0.94
  16   0  -3    0.07    1.06
  16   0  -2  217.63    7.09
 -16   0   2  216.32    6.25
 -16   0   1    2.15    0.98
  16   0  -1   -0.12    1.08
  16   0   0   23.48    2.40
 -16   0   0   21.28    2.08
 -16   0  -1    0.73    0.84
 -16   0  -2   56.51    3.46
 -16   0  -3    0.30    0.98
 -16   0  -4   12.49    1.99
  16   0   5    0.74    0.91
 -16   0  -5    0.76    1.18
  16  -1  -5   19.20    2.43
  16   1  -5   15.54    2.15
 -16  -1   4   17.33    2.03
  16  -1  -4   18.54    2.40
  16   1  -4   14.31    2.06
 -16  -1   3    1.98    0.91
  16  -1  -3   -0.42    0.96
  16   1  -3    0.26    0.89
  16  -1  -2   20.21    2.31
  16   1  -2   23.56    2.50
 -16   1   2   21.66    2.06
 -16  -1   2   23.22    2.15
  16   1  -2   23.16    1.84
  16  -1  -1   29.43    2.57
  16   1  -1   27.73    2.54
 -16   1   1   31.79    2.37
 -16  -1   1   26.58    2.25
  16   1  -1   30.20    2.18
 -16   1   0    5.96    1.20
 -16  -1   0    8.20    1.42
  16   1   0    6.67    1.42
  16  -1   0    7.52    1.45
 -16  -1  -1   25.44    2.38
 -16   1  -1   16.58    1.87
 -16   1  -2   42.77    3.00
 -16  -1  -2   41.03    3.03
  16   1   2   45.51    2.95
  16   1   3   12.98    1.76
 -16   1  -3   16.53    2.11
 -16  -1  -3   13.86    2.08
  16   1   4    0.59    0.90
 -16   1  -4    2.37    1.40
 -16  -1  -4    0.32    1.00
  16   1   5    1.42    0.94
 -16   1  -5    3.23    1.43
 -16  -1  -5    0.48    1.21
  16  -2  -5    4.78    1.39
  16   2  -5    3.02    1.26
  16  -2  -4   75.58    4.38
  16   2  -4   80.79    4.51
 -16  -2   4   73.56    3.85
  16  -2  -3   91.36    4.62
  16   2  -3   90.03    4.60
 -16   2   3   88.78    4.09
 -16  -2   3   92.36    4.17
  16  -2  -2   14.30    2.02
  16   2  -2   16.08    2.04
 -16   2   2   12.74    1.63
 -16  -2   2   15.76    1.83
  16   2  -2   15.66    1.64
  16  -2  -1   30.56    2.70
  16   2  -1   34.16    2.84
 -16   2   1   31.76    2.37
 -16  -2   1   31.72    2.42
  16   2  -1   30.02    2.26
  16   2   0    1.86    0.93
  16  -2   0    1.29    1.07
 -16   2   0   -0.24    0.76
 -16  -2   0   -0.94    1.04
  16   2   0    1.04    1.10
  16   2   1    1.88    0.92
 -16   2  -1    1.75    0.93
 -16  -2  -1    2.24    1.00
  16   2   2    1.05    1.01
 -16   2  -2    1.08    0.99
 -16  -2  -2    0.94    1.01
  16   2   3   -0.65    0.86
 -16   2  -3    2.26    1.08
 -16  -2  -3    0.86    1.03
  16   2   4    1.46    1.02
 -16   2  -4    1.75    1.18
 -16  -2  -4    3.28    1.44
  16  -3  -4    7.74    1.75
 -16  -3   4    3.96    1.19
  16   3  -4    4.94    1.50
  16  -3  -3   29.89    2.76
  16   3  -3   26.26    2.60
 -16   3   3   28.85    2.38
 -16  -3   3   26.35    2.30
  16  -3  -2   33.97    2.77
  16   3  -2   31.65    2.83
 -16   3   2   31.05    2.36
 -16  -3   2   31.53    2.50
  16   3  -2   30.78    2.33
  16   3  -1   13.84    1.65
  16  -3  -1   10.74    1.63
 -16   3   1   10.58    1.44
 -16  -3   1    9.37    1.49
  16   3  -1   10.39    1.75
  16  -3   0   42.46    3.12
 -16   3   0   44.58    2.78
 -16  -3   0   43.98    2.99
  16   3   0   52.68    3.07
  16   3   1    3.91    1.06
 -16   3  -1    3.63    1.04
 -16  -3  -1    5.02    1.32
  16   3   2   12.94    1.79
 -16   3  -2   12.49    1.71
 -16  -3  -2   13.80    1.98
  16   3   3    0.38    0.89
 -16   3  -3    1.81    1.05
 -16  -3  -3    2.38    1.16
  16   3   4    2.60    1.07
 -16   3  -4    7.13    1.63
 -16  -3  -4    4.21    1.51
  16  -4  -4   24.63    2.67
  16   4  -4   22.02    2.47
 -16  -4   4   21.37    2.15
  16  -4  -3   76.80    4.28
  16   4  -3   80.03    4.43
 -16   4   3   76.78    3.80
 -16  -4   3   80.64    3.97
  16   4  -2    9.72    1.78
 -16   4   2    9.51    1.42
 -16  -4   2   14.28    1.78
  16  -4  -2   11.96    1.80
  16   4  -1    0.59    0.79
  16  -4  -1   -0.89    0.92
  16   4  -1   -0.41    1.08
 -16   4   1    1.37    0.88
 -16  -4   1    0.55    0.81
  16  -4   0   29.92    2.58
 -16   4   0   27.26    2.18
 -16  -4   0   23.08    2.26
  16   4   0   24.92    2.28
  16   4   1   12.53    1.72
 -16   4  -1   12.52    1.59
 -16  -4  -1   13.02    1.84
  16  -4   1   10.53    1.77
  16   4   2   11.67    1.81
 -16   4  -2   12.33    1.66
 -16  -4  -2    9.02    1.68
  16   4   3    0.89    1.02
 -16   4  -3    1.52    0.96
 -16  -4  -3    0.56    0.94
  16   4   4    2.05    1.17
 -16  -4  -4    1.92    1.28
  16   5  -4   11.53    1.94
  16  -5  -4   17.50    2.25
 -16  -5   4   14.60    1.83
 -16  -5   3   11.59    1.74
  16  -5  -3   16.62    2.19
  16   5  -3   13.62    2.01
  16  -5  -2   41.91    3.09
  16   5  -2   41.66    3.19
 -16   5   2   39.14    2.64
 -16  -5   2   39.83    2.82
  16   5  -1    4.55    1.27
  16  -5  -1    3.72    1.25
 -16   5   1    4.90    1.13
 -16  -5   1    2.62    1.08
  16   5  -1    3.11    1.25
  16   5   0    0.99    0.87
  16  -5   0   -0.27    0.82
 -16  -5   0    1.54    0.98
  16  -5   1    6.22    1.48
  16   5   1    7.09    1.51
 -16   5  -1    7.41    1.26
 -16  -5  -1    5.78    1.45
  16   5   2    2.22    1.02
 -16   5  -2    3.41    1.03
 -16  -5  -2    1.43    1.14
  16   5   3    1.90    1.11
 -16  -5  -3   -0.21    1.09
  16   5   4    1.93    1.30
 -16  -5  -4   -0.65    1.12
  16   6  -3   -0.44    0.95
 -16  -6   3   -1.32    0.95
  16  -6  -3    0.59    0.89
  16   6  -2    4.32    1.42
 -16   6   2    5.14    1.13
 -16  -6   2    7.47    1.43
  16  -6  -2    4.69    1.25
  16   6  -1    1.35    1.02
  16  -6  -1    1.35    1.05
 -16   6   1    0.61    0.69
  16   6   0    9.57    1.64
 -16   6   0    8.71    1.29
 -16  -6   0   11.40    1.79
  16   6   1    0.32    1.01
 -16  -6  -1    1.45    1.01
  16   6   2    1.52    1.20
 -16  -6  -2    2.76    1.33
  16   6   3    0.72    0.95
 -16  -6  -3    2.12    1.34
  16  -7  -3   24.10    2.49
 -16  -7   3   23.30    2.30
  16   7  -3   17.62    2.29
 -16   7   2    2.53    0.95
 -16  -7   2   -0.11    0.84
  16   7  -2    0.64    1.09
  16  -7  -2    2.93    1.08
 -16  -7   1   34.71    2.82
  16   7  -1   28.23    2.69
  16   7   0   -0.25    0.93
 -16  -7   0   -0.11    0.85
  16   7   1    1.00    0.97
 -16  -7  -1    0.63    0.90
  16   7   2    0.44    1.00
 -16  -7  -2    2.44    1.33
  16   7   3    1.28    1.12
 -16  -7  -3    0.02    1.14
 -16  -8   2    2.63    1.05
  16   8  -1    1.90    1.16
 -16  -8   1    1.54    0.97
  16   8   0    1.09    0.96
 -16  -8   0   -1.46    1.01
  16   8   1    4.84    1.54
 -16  -8  -1    3.75    1.40
  16   8   2   11.65    2.16
 -16  -8  -2    8.90    1.85
 -17   0   4   -0.72    1.05
  17   0  -4   -0.45    0.94
  17   0  -3    2.13    1.27
 -17   0   3    0.27    0.89
  17   0  -2    1.48    1.06
 -17   0   2    0.97    0.92
  17   0  -1   -0.01    1.01
 -17   0   1   -0.62    0.86
  17   0   0   76.12    4.44
 -17   0   0   78.49    3.92
 -17   0  -1    0.56    1.08
 -17   0  -2    3.49    1.19
 -17   0  -3    0.79    0.97
  17   0   4    3.70    1.28
 -17   0  -4    1.77    1.25
 -17   1   4    3.38    1.16
 -17  -1   4    5.27    1.30
  17  -1  -4    4.93    1.50
  17   1  -4    6.40    1.53
  17   1  -3   12.19    1.95
 -17   1   3   15.42    1.92
 -17  -1   3   13.63    1.77
  17  -1  -3   10.08    1.87
  17   1  -2    0.55    0.71
  17  -1  -2   -0.23    0.95
  17   1  -2   -0.29    1.00
 -17   1   2   -0.29    0.80
 -17  -1   2    2.17    1.07
  17   1  -1    5.98    1.17
  17   1  -1   10.43    1.75
 -17   1   1    7.43    1.40
 -17  -1   1   10.27    1.58
  17  -1  -1    9.48    1.68
  17   1   0    2.63    0.96
  17  -1   0    1.77    1.06
  17   1   0    1.45    1.29
 -17   1   0    2.11    1.04
 -17  -1   0   -0.36    1.01
  17   1   1    1.34    1.00
 -17   1  -1    1.56    1.02
 -17  -1  -1    0.91    0.96
  17   1   2    3.32    1.12
 -17   1  -2    0.71    0.88
 -17  -1  -2    3.03    1.18
  17   1   3    9.67    1.68
 -17   1  -3    9.78    1.76
 -17  -1  -3    7.22    1.66
  17   1   4    1.97    1.13
 -17   1  -4    2.32    1.29
 -17  -1  -4    0.31    1.03
 -17  -2   4    1.99    0.91
  17  -2  -4    0.13    0.94
  17   2  -4   -0.15    0.96
  17   2  -3    3.58    1.48
 -17   2   3    4.90    1.24
 -17  -2   3    3.64    1.19
  17  -2  -3    3.16    1.37
  17  -2  -2    7.63    1.58
 -17   2   2    6.28    1.38
 -17  -2   2    4.70    1.28
  17   2  -2    5.42    1.50
  17   2  -1    1.56    0.93
  17   2  -1    0.76    1.04
 -17   2   1    1.10    1.01
 -17  -2   1    1.96    0.91
  17  -2  -1    1.78    1.26
  17   2   0    0.36    1.23
  17   2   0    2.07    0.94
 -17   2   0    0.05    0.78
 -17  -2   0    1.46    0.98
  17  -2   0    1.24    1.06
  17   2   1    1.75    1.12
 -17   2  -1   -1.19    0.96
 -17  -2  -1    1.59    1.19
  17   2   2    1.24    0.90
 -17   2  -2    0.89    0.88
 -17  -2  -2    1.13    1.12
  17   2   3    4.26    1.24
 -17   2  -3    0.33    0.92
 -17  -2  -3    4.77    1.42
  17   2   4    4.36    1.40
 -17   2  -4    4.83    1.42
 -17  -2  -4    4.83    1.65
  17   3  -4    4.57    1.43
 -17  -3   4    4.14    1.31
  17  -3  -4    6.34    1.59
  17  -3  -3   54.71    3.78
  17   3  -3   54.27    3.80
 -17   3   3   58.31    3.42
 -17  -3   3   56.30    3.43
  17  -3  -2   14.24    2.03
 -17   3   2   15.18    1.78
 -17  -3   2   14.33    1.86
  17   3  -2   12.31    1.98
  17   3  -1    0.72    1.14
  17   3  -1    0.37    0.81
 -17   3   1    0.95    1.02
 -17  -3   1   -1.15    1.08
  17  -3  -1    1.42    1.06
  17   3   0   10.44    1.60
  17  -3   0    8.08    1.61
 -17   3   0   10.85    1.51
 -17  -3   0    9.87    1.66
 -17   3  -1   25.14    2.28
 -17  -3  -1   24.47    2.48
  17   3   1   29.47    2.55
  17   3   2   -0.20    0.86
 -17   3  -2    1.76    1.04
 -17  -3  -2    2.06    1.15
  17   3   3    8.30    1.66
 -17   3  -3    6.66    1.57
 -17  -3  -3    9.79    1.81
  17   3   4    2.69    1.31
 -17   3  -4    2.36    1.33
 -17  -3  -4    3.62    1.51
 -17   4   3    3.83    1.20
 -17  -4   3    3.46    1.20
  17   4  -3    6.02    1.56
  17  -4  -3    3.81    1.37
  17  -4  -2   26.28    2.59
  17   4  -2   26.68    2.75
 -17   4   2   26.08    2.28
 -17  -4   2   27.20    2.52
  17   4  -1    8.80    1.62
  17   4  -1    7.66    1.40
  17  -4  -1    7.92    1.56
 -17   4   1    9.40    1.43
 -17  -4   1    4.94    1.22
  17  -4   0   41.48    3.19
 -17   4   0   37.36    2.68
 -17  -4   0   38.14    2.94
  17   4   0   40.84    2.97
  17   4   1    5.96    1.43
 -17   4  -1    5.86    1.23
 -17  -4  -1    7.11    1.66
  17   4   2    5.18    1.42
 -17   4  -2    4.24    1.24
 -17  -4  -2    0.94    0.97
  17   4   3   11.40    1.86
 -17   4  -3    9.38    1.72
 -17  -4  -3   12.21    2.08
 -17   5   3    8.37    1.48
 -17  -5   3    5.45    1.32
  17  -5  -3    6.17    1.59
  17   5  -3    4.36    1.35
  17  -5  -2    2.93    1.21
 -17   5   2    3.55    1.12
 -17  -5   2    0.36    0.88
  17   5  -2    0.54    1.04
  17   5  -1   13.69    1.91
 -17   5   1   16.81    1.85
  17  -5  -1   17.23    2.14
 -17  -5   1   13.62    1.85
  17   5  -1   12.97    2.08
  17   5   0    7.09    1.50
  17  -5   0    7.53    1.56
 -17   5   0    8.05    1.41
 -17  -5   0    7.15    1.57
  17   5   1    0.22    0.95
 -17   5  -1   -0.18    0.77
 -17  -5  -1    0.66    0.86
  17   5   2   -1.84    1.15
 -17  -5  -2   -0.94    1.09
  17   5   3    2.40    1.29
 -17  -5  -3    0.75    1.18
 -17   6   2    0.19    0.84
 -17  -6   2   -1.25    1.00
  17   6  -2    0.04    1.10
  17  -6  -2    0.93    1.03
  17   6  -1    2.25    1.03
  17  -6  -1    3.08    1.28
 -17   6   1    2.49    0.92
 -17  -6   1    0.05    1.05
  17   6   0    1.51    0.97
 -17   6   0    2.79    0.96
 -17  -6   0    3.41    1.27
  17   6   1    1.16    0.86
 -17  -6  -1    1.04    1.07
  17   6   2    0.24    1.04
 -17  -6  -2    1.62    1.20
  17   7  -1   -1.07    1.16
 -17  -7   1    0.63    0.94
  17   7   0    1.89    1.07
 -17  -7   0    1.91    1.11
  17   7   1    0.25    1.06
 -17  -7  -1    1.95    1.16
  18   0  -3   -1.54    1.06
 -18   0   3   -0.05    0.90
  18   0  -2   -0.28    1.01
 -18   0   2    0.06    0.87
  18   0  -1   -0.07    0.99
 -18   0   1   -0.04    0.76
  18   0   0    0.92    1.13
 -18   0   0    0.89    0.99
 -18   0  -1    1.38    1.04
 -18   0  -2    0.45    0.99
 -18   0  -3    0.44    1.00
  18  -1  -3    1.41    1.21
  18   1  -3    0.03    1.07
 -18   1   3    1.80    0.98
 -18  -1   3    0.26    0.79
  18  -1  -2   -0.48    1.09
 -18   1   2    0.51    0.83
 -18  -1   2    2.04    1.07
  18   1  -2    1.41    0.96
  18  -1  -1   -0.80    1.11
  18   1  -1    0.82    0.77
  18   1  -1    0.90    1.04
 -18   1   1    0.87    0.86
 -18  -1   1   -0.45    0.90
  18   1   0    5.30    1.15
  18   1   0    3.04    1.30
  18  -1   0    3.80    1.44
 -18   1   0    6.56    1.37
 -18  -1   0    3.67    1.24
  18   1   1    4.50    1.21
 -18   1  -1    4.58    1.28
 -18  -1  -1    4.08    1.31
  18   1   2    1.64    1.12
 -18   1  -2    1.79    1.22
 -18  -1  -2    1.54    1.13
  18   1   3    5.79    1.41
 -18   1  -3    2.11    1.16
 -18  -1  -3    5.40    1.48
  18  -2  -3   24.95    2.75
  18   2  -3   26.41    2.87
 -18   2   3   25.33    2.40
 -18  -2   3   27.40    2.51
  18  -2  -2   11.10    1.97
 -18   2   2   11.53    1.62
 -18  -2   2   12.14    1.77
  18   2  -2   11.41    2.04
  18   2  -1    0.30    0.77
 -18   2   1    1.22    0.84
 -18  -2   1    0.20    0.83
  18   2  -1   -0.54    1.08
  18  -2  -1    2.63    1.39
  18   2   0    8.65    1.46
  18  -2   0    7.04    1.58
 -18   2   0    4.79    1.21
 -18  -2   0    6.21    1.52
  18   2   1    1.08    0.95
 -18   2  -1    0.75    0.91
 -18  -2  -1    3.46    1.29
  18   2   2    2.38    1.17
 -18   2  -2    3.68    1.21
 -18  -2  -2    2.40    1.28
  18   2   3    0.64    0.99
 -18   2  -3    2.48    1.19
 -18  -2  -3   -0.23    1.02
 -18   3   3    1.47    0.96
 -18  -3   3    0.92    0.98
  18   3  -3    1.57    1.07
  18  -3  -3    2.77    1.34
  18   3  -2    1.56    1.14
  18  -3  -2    2.69    1.31
 -18   3   2    0.02    0.85
 -18  -3   2   -0.33    0.93
  18   3  -1   -0.46    0.78
  18   3  -1    0.66    1.11
 -18   3   1    0.38    0.76
 -18  -3   1    1.25    1.09
  18  -3  -1   -0.87    1.08
  18   3   0   11.95    1.73
 -18   3   0    9.65    1.56
 -18  -3   0    9.46    1.60
  18  -3   0   11.30    1.93
  18   3   1    4.07    1.31
 -18   3  -1    3.34    1.16
 -18  -3  -1    3.45    1.28
  18   3   2   -0.21    0.96
 -18   3  -2    2.58    1.16
 -18  -3  -2   -0.03    1.06
  18   3   3    2.25    1.16
 -18   3  -3    0.84    1.01
  18  -4  -2    2.86    1.31
  18   4  -2   -0.33    1.08
 -18   4   2    1.55    0.93
 -18  -4   2    3.22    1.25
  18   4  -1    1.38    0.89
 -18   4   1    1.56    0.86
 -18  -4   1    2.66    1.22
  18   4  -1    0.25    1.10
  18  -4  -1    3.37    1.19
  18   4   0    3.23    1.11
 -18   4   0    2.08    1.00
 -18  -4   0    5.87    1.55
  18  -4   0    2.25    1.18
 -18   4  -1   44.49    3.10
 -18  -4  -1   53.01    3.69
  18   4   1   46.59    3.43
  18   4   2    1.89    1.26
 -18   4  -2   -0.31    0.86
 -18  -4  -2   -0.90    1.10
  18  -5  -2    5.61    1.51
  18   5  -2    5.11    1.45
 -18  -5   2    5.26    1.40
  18   5  -1    3.15    1.21
 -18   5   1    0.70    0.77
 -18  -5   1    1.53    0.87
  18  -5  -1    3.54    1.26
  18   5   0   10.57    1.84
 -18   5   0   11.90    1.60
 -18  -5   0   15.84    2.19
  18  -5   0    9.69    1.84
  18   5   1    0.91    1.20
 -18   5  -1   -1.10    0.98
 -18  -5  -1    0.73    0.99
  18   5   2    2.77    1.35
 -18  -5  -2    2.13    1.33
  18   6  -1   15.01    2.10
 -18   6   1   13.43    1.73
 -18  -6   1   16.85    2.22
  18  -6  -1   18.02    2.23
  18   6   0    4.28    1.42
 -18  -6   0    5.03    1.52
  18   6   1   21.57    2.48
 -18  -6  -1   20.51    2.50
 -19   0   2    5.49    1.46
  19   0  -2    4.63    1.45
  19   0  -1    0.98    1.15
 -19   0   1   -0.74    0.86
  19   0   0    2.75    1.39
 -19   0   0    4.70    1.38
 -19   0  -1    1.66    1.15
 -19   0  -2   56.93    3.87
 -19   1   2   11.79    1.74
 -19  -1   2   14.65    1.97
  19  -1  -2   12.82    2.10
  19   1  -2   13.72    2.20
  19   1  -1    0.56    0.83
  19  -1  -1    0.66    1.20
 -19   1   1   -0.92    1.02
 -19  -1   1   -0.14    0.85
  19   1  -1    2.95    1.42
  19   1   0    0.01    0.89
  19  -1   0    1.46    1.28
 -19   1   0    1.32    1.00
 -19  -1   0    2.25    1.23
  19   1   1    6.05    1.39
 -19   1  -1    6.56    1.52
 -19  -1  -1    6.79    1.65
  19   1   2    4.77    1.40
 -19   1  -2    5.16    1.54
 -19  -1  -2    3.11    1.25
  19   2  -2    7.97    1.86
  19  -2  -2    9.88    1.96
 -19   2   2    6.52    1.44
 -19  -2   2   10.64    1.74
  19   2  -1    0.40    0.96
  19  -2  -1   -0.94    1.12
  19   2  -1    1.30    1.24
 -19   2   1   -0.38    0.87
 -19  -2   1   -1.12    0.91
  19   2   0    1.56    0.94
 -19   2   0    0.58    1.03
  19  -2   0    1.06    1.14
  19   2   1    6.75    1.45
 -19   2  -1    5.66    1.45
 -19  -2  -1    5.53    1.38
  19   2   2    3.73    1.33
 -19   2  -2    6.04    1.44
 -19  -2  -2    4.02    1.32
  19   3  -2   13.77    2.25
  19  -3  -2   15.09    2.16
 -19   3   2   12.02    1.78
 -19  -3   2   15.10    2.11
  19  -3  -1    4.28    1.31
  19   3  -1    2.70    1.42
  19   3  -1    5.09    1.27
 -19   3   1    4.99    1.18
 -19  -3   1    3.68    1.27
  19   3   0   -0.01    0.95
  19  -3   0    2.06    1.31
 -19   3   0   -0.08    0.78
  19   3   1    2.51    1.09
 -19   3  -1    2.44    1.16
 -19  -3  -1    3.05    1.29
  19   4  -1    0.32    0.74
 -19   4   1   -0.27    0.83
 -19  -4   1    0.98    1.17
  19   4  -1   -0.96    1.36
  19  -4  -1    0.12    0.99
  19   4   0    6.87    1.51
  19  -4   0    6.53    1.69
 -19   4   0    5.03    1.43
 -19  -4   0    7.63    1.65
  19   4   1    3.11    1.26
 -19   4  -1    5.81    1.41
 -19  -4  -1    5.07    1.57
  20   0   0    6.71    1.40
 -20   0   0    7.79    1.53
   0   0   0    0.00    0.00
TITL APG D3 C3 1 in P2(1)/c
REM P2(1)/c (#14 in standard setting)
CELL 0.71073  16.610837  12.080278   7.094619  90.0000  90.3958  90.0000
ZERR    6.00   0.000641   0.000625   0.000420   0.0000   0.0043   0.0000
LATT  1
SYMM -x, y+1/2,-z+1/2
SFAC C H N O
UNIT 66.00 60.00 6.00 6.00
TREF
HKLF 4
END
_computing_structure_solution     'SHELXT 2014/5 (Sheldrick, 2014)'
;
_shelx_hkl_checksum     7452
_shelx_res_file
;
TITL apgd3c31_a.res in P2(1)/c
 apgd3c31.res created by SHELXL-2016/4 at 14:59:33 on 13-Aug-2018
REM Old TITL APG D3 C15 1 in P2(1)/c
REM SHELXT solution in P2(1)/c
REM R1 0.214, Rweak 0.292, Alpha 0.035, Orientation as input
REM Formula found by SHELXT: C17 N O3
CELL 0.71073 16.6108 12.0803 7.0946 90 90.396 90
ZERR 4 0.0006 0.0006 0.0004 0 0.004 0
LATT 1
SYMM -X,0.5+Y,0.5-Z
SFAC C H O
UNIT 68 64 16
L.S. 4
PLAN  6
TEMP 24.85
HTAB O3 O4
HTAB O2 O1
BOND $H
LIST 6
MORE -1
CONF
fmap 2
acta 52
REM <olex2.extras>
REM <HklSrc "%.\\apgd3c31.hkl">
REM </olex2.extras>
WGHT    0.034700    0.734800
EXTI    0.003451
FVAR       0.69910
O1    3    0.608317    0.416391    0.240475    11.00000    0.03741    0.11973 =
         0.08311    0.01267    0.00307    0.01303
O2    3    0.520365    0.262733    0.072381    11.00000    0.06162    0.07649 =
         0.08285   -0.00463    0.01166    0.02812
AFIX 147
H2    2    0.562402    0.293270    0.104187    11.00000   -1.50000
AFIX   0
O3    3    0.016454    0.311169    0.656435    11.00000    0.07970    0.08566 =
         0.15152    0.05948    0.05012    0.01386
AFIX 147
H3    2   -0.028389    0.315525    0.607948    11.00000   -1.50000
AFIX   0
O4    3   -0.086568    0.347676    0.382294    11.00000    0.04697    0.07129 =
         0.16175   -0.02430    0.03044   -0.01200
C1    1    0.248721    0.537610    0.216327    11.00000    0.03556    0.04035 =
         0.06240    0.00082    0.00239    0.00157
C2    1    0.267768    0.642568    0.330278    11.00000    0.04871    0.04548 =
         0.12226   -0.02308    0.01132    0.00002
AFIX 137
H2A   2    0.218770    0.681998    0.354821    11.00000   -1.50000
H2B   2    0.303523    0.688954    0.259696    11.00000   -1.50000
H2C   2    0.292921    0.622372    0.447559    11.00000   -1.50000
AFIX   0
C3    1    0.217110    0.574247    0.021625    11.00000    0.04963    0.06702 =
         0.08195    0.02696    0.00798    0.00826
AFIX 137
H3A   2    0.199791    0.510478   -0.048481    11.00000   -1.50000
H3B   2    0.259284    0.611212   -0.045502    11.00000   -1.50000
H3C   2    0.172540    0.623899    0.037436    11.00000   -1.50000
AFIX   0
C4    1    0.323521    0.465759    0.185633    11.00000    0.03680    0.04024 =
         0.04629    0.00014    0.00210   -0.00062
C5    1    0.315964    0.363403    0.094856    11.00000    0.04406    0.04606 =
         0.05432   -0.00447   -0.00304   -0.00329
AFIX  43
H5    2    0.264923    0.339291    0.059134    11.00000   -1.20000
AFIX   0
C6    1    0.380803    0.297433    0.056637    11.00000    0.06191    0.04270 =
         0.05272   -0.00826    0.00377    0.00552
AFIX  43
H6    2    0.373339    0.230404   -0.005545    11.00000   -1.20000
AFIX   0
C7    1    0.457314    0.330108    0.110150    11.00000    0.04790    0.05257 =
         0.04557    0.00499    0.00957    0.01226
C8    1    0.467210    0.431265    0.201689    11.00000    0.03722    0.05592 =
         0.04130    0.00636    0.00387    0.00229
C9    1    0.400069    0.497106    0.236642    11.00000    0.04117    0.04194 =
         0.04587   -0.00128    0.00213   -0.00212
AFIX  43
H9    2    0.407386    0.564808    0.296766    11.00000   -1.20000
AFIX   0
C10   1    0.546379    0.468536    0.260725    11.00000    0.04060    0.08447 =
         0.05506    0.00875    0.00144   -0.00102
AFIX  43
H10   2    0.550084    0.537495    0.318412    11.00000   -1.20000
AFIX   0
C11   1    0.185916    0.471584    0.324833    11.00000    0.03575    0.03767 =
         0.05264   -0.00493    0.00201    0.00411
C12   1    0.205643    0.423216    0.497560    11.00000    0.04364    0.06442 =
         0.06254    0.00590   -0.00223    0.01303
AFIX  43
H12   2    0.258393    0.428440    0.541446    11.00000   -1.20000
AFIX   0
C13   1    0.150194    0.368207    0.605251    11.00000    0.06692    0.07315 =
         0.06979    0.02745    0.01129    0.02259
AFIX  43
H13   2    0.165623    0.336218    0.719130    11.00000   -1.20000
AFIX   0
C14   1    0.071057    0.360595    0.543318    11.00000    0.05497    0.04428 =
         0.09636    0.01640    0.02663    0.01086
C15   1    0.049638    0.405373    0.371381    11.00000    0.04043    0.03900 =
         0.07623   -0.00419    0.00844    0.00207
C16   1    0.107329    0.459528    0.265825    11.00000    0.04079    0.04573 =
         0.05428   -0.00262    0.00109    0.00152
AFIX  43
H16   2    0.092278    0.489091    0.149790    11.00000   -1.20000
AFIX   0
C17   1   -0.032270    0.394393    0.301955    11.00000    0.04238    0.06406 =
         0.10873   -0.02084    0.00798   -0.00492
AFIX  43
H17   2   -0.044107    0.426019    0.185508    11.00000   -1.20000
AFIX   0
HKLF 4
REM  apgd3c31_a.res in P2(1)/c
REM R1 =  0.0507 for    2036 Fo > 4sig(Fo)  and  0.0651 for all    2589 data
REM    195 parameters refined using      0 restraints
END
WGHT      0.0349      0.7335
REM Highest difference peak  0.210,  deepest hole -0.198,  1-sigma level  0.032
Q1    1  -0.0546  0.3132  0.5124  11.00000  0.05    0.21
Q2    1   0.4671  0.4022  0.1096  11.00000  0.05    0.16
Q3    1   0.2850  0.5051  0.1994  11.00000  0.05    0.14
Q4    1   0.1022  0.3947  0.6078  11.00000  0.05    0.14
Q5    1   0.4960  0.4547  0.2078  11.00000  0.05    0.13
Q6    1   0.4637  0.3737  0.2224  11.00000  0.05    0.13
;
_shelx_res_checksum     90680
data_2
_audit_creation_method
;
Olex2 1.2
(compiled 2016.09.09 svn.r3337 for OlexSys, GUI svn.r5227)
;
_chemical_name_systematic
;
5,5'-(propane-2,2-diyl)bis(2-hydroxyisophthalaldehyde)
;
_chemical_name_common     ?
_chemical_formula_moiety     'C19 H16 O6'
_chemical_formula_sum     'C19 H16 O6'
_chemical_formula_iupac     'C19 H16 O6'
_chemical_formula_weight     340.32
_chemical_melting_point     ?
_space_group_crystal_system     monoclinic
_space_group_name_H-M_alt     'P 1 21/n 1'
_space_group_name_Hall     '-P 2yn'
loop_
    _space_group_symop_operation_xyz
    'x, y, z'
    '-x+1/2, y+1/2, -z+1/2'
    '-x, -y, -z'
    'x-1/2, -y-1/2, z-1/2'
_cell_length_a     13.4327(4)
_cell_length_b     7.9920(3)
_cell_length_c     15.2062(5)
_cell_angle_alpha     90
_cell_angle_beta     90.348(3)
_cell_angle_gamma     90
_cell_volume     1632.42(9)
_cell_formula_units_Z     4
_cell_measurement_reflns_used     4266
_cell_measurement_theta_min     2.0120
_cell_measurement_theta_max     25.9990
_cell_measurement_temperature     297.5(5)
_exptl_crystal_description     Irregular
_exptl_crystal_colour     Yellow
_exptl_crystal_size_max     0.34
_exptl_crystal_size_mid     0.32
_exptl_crystal_size_min     0.28
_exptl_crystal_density_diffrn     1.385
_exptl_crystal_density_meas     ?
_exptl_crystal_density_method     ?
_exptl_crystal_F_000     712
_exptl_absorpt_coefficient_mu     0.104
_exptl_absorpt_correction_type     multi-scan
_exptl_absorpt_process_details
;
(CrysAlisPro; Bourhis <i>et al.</i>,  2015)
;
_exptl_absorpt_correction_T_min     0.81035
_exptl_absorpt_correction_T_max     1.00000
_diffrn_ambient_temperature     297.5(5)
_diffrn_source     'fine-focus sealed X-ray tube'
_diffrn_radiation_type     MoK\a
_diffrn_radiation_wavelength     0.71073
_diffrn_radiation_monochromator     graphite
_diffrn_measurement_device_type
                          'Rigaku Oxford Diffraction SuperNova, Dualflex, EosS2'
_diffrn_measurement_device     'four-circle diffractometer'
_diffrn_measurement_method     '\w scans'
_diffrn_detector     'CCD plate'
_diffrn_detector_area_resol_mean     8.0945
_diffrn_reflns_number     13629
_diffrn_reflns_av_R_equivalents     0.0286
_diffrn_reflns_av_unetI/netI     0.0241
_diffrn_reflns_theta_min     2.017
_diffrn_reflns_theta_max     26.370
_diffrn_reflns_theta_full     26.000
_diffrn_measured_fraction_theta_max     0.999
_diffrn_measured_fraction_theta_full     1.000
_diffrn_reflns_limit_h_min     -16
_diffrn_reflns_limit_h_max     16
_diffrn_reflns_limit_k_min     -8
_diffrn_reflns_limit_k_max     9
_diffrn_reflns_limit_l_min     -19
_diffrn_reflns_limit_l_max     19
_diffrn_radiation_probe     x-ray
_refine_special_details     ?
_reflns_number_total     3331
_reflns_number_gt     2586
_reflns_threshold_expression     'I > 2\s(I)'
_refine_ls_structure_factor_coef     Fsqd
_refine_ls_matrix_type     full
_refine_ls_R_factor_all     0.0715
_refine_ls_R_factor_gt     0.0561
_refine_ls_wR_factor_gt     0.1546
_refine_ls_wR_factor_ref     0.1669
_refine_ls_goodness_of_fit_ref     1.040
_refine_ls_restrained_S_all     1.040
_refine_ls_number_reflns     3331
_refine_ls_number_parameters     249
_refine_ls_number_restraints     0
_refine_ls_hydrogen_treatment     mixed
_refine_ls_weighting_scheme     calc
_refine_ls_weighting_details
              'w=1/[\s^2^(Fo^2^)+(0.0850P)^2^+0.5400P] where P=(Fo^2^+2Fc^2^)/3'
_atom_sites_solution_hydrogens     mixed
_atom_sites_solution_primary     dual
_atom_sites_solution_secondary     ?
_refine_ls_shift/su_max     0.000
_refine_ls_shift/su_mean     0.000
_refine_diff_density_max     0.253
_refine_diff_density_min     -0.273
_refine_ls_extinction_method     none
_refine_ls_extinction_coef     .
loop_
    _atom_type_symbol
    _atom_type_description
    _atom_type_scat_dispersion_real
    _atom_type_scat_dispersion_imag
    _atom_type_scat_source
    'C' 'C' 0.0033 0.0016
                         'International Tables Vol C Tables 4.2.6.8 and 6.1.1.4'
    'H' 'H' 0.0000 0.0000
                         'International Tables Vol C Tables 4.2.6.8 and 6.1.1.4'
    'O' 'O' 0.0106 0.0060
                         'International Tables Vol C Tables 4.2.6.8 and 6.1.1.4'
_computing_data_collection
;
CrysAlisPro (Rigaku OD, 2015)
;
_computing_cell_refinement
;
CrysAlisPro (Rigaku OD, 2015)
;
_computing_data_reduction
;
CrysAlisPro (Rigaku OD, 2015)
;
_computing_structure_solution
;
ShelXT (Sheldrick, 2015a)
;
_computing_structure_refinement
;
ShelXL (Sheldrick, 2015b)
;
_computing_molecular_graphics
;
<i>OLEX2</i> (Dolomanov <i>et al.</i>,  2009)
;
_computing_publication_material
;
Mercury (Macrae <i>et al.</i>,  2008)
;
loop_
    _atom_site_type_symbol
    _atom_site_label
    _atom_site_fract_x
    _atom_site_fract_y
    _atom_site_fract_z
    _atom_site_U_iso_or_equiv
    _atom_site_adp_type
    _atom_site_calc_flag
    _atom_site_occupancy
    _atom_site_disorder_assembly
    _atom_site_disorder_group
    C C1 0.56797(16) 0.2277(3) 0.75859(13) 0.0451(5) Uani d 1 . .
    C C2 0.5020(3) 0.0866(3) 0.79457(17) 0.0744(8) Uani d 1 . .
    H H2A 0.433239 0.115432 0.786234 0.112 Uiso calc 1 . .
    H H2B 0.515438 0.071710 0.856159 0.112 Uiso calc 1 . .
    H H2C 0.516230 -0.015436 0.763805 0.112 Uiso calc 1 . .
    C C3 0.67756(19) 0.1817(3) 0.77738(16) 0.0650(7) Uani d 1 . .
    H H3A 0.719548 0.274519 0.762469 0.098 Uiso calc 1 . .
    H H3B 0.695707 0.086163 0.742724 0.098 Uiso calc 1 . .
    H H3C 0.685618 0.155720 0.838652 0.098 Uiso calc 1 . .
    C C4 0.55349(14) 0.2495(2) 0.65879(12) 0.0398(4) Uani d 1 . .
    C C5 0.62192(14) 0.3416(3) 0.61068(13) 0.0425(5) Uani d 1 . .
    H H5 0.674345 0.392670 0.640554 0.051 Uiso calc 1 . .
    C C6 0.61570(15) 0.3610(3) 0.51995(13) 0.0442(5) Uani d 1 . .
    C C7 0.53582(16) 0.2880(3) 0.47460(13) 0.0477(5) Uani d 1 . .
    C C8 0.46395(15) 0.2017(3) 0.52114(14) 0.0470(5) Uani d 1 . .
    C C9 0.47444(15) 0.1818(3) 0.61219(14) 0.0458(5) Uani d 1 . .
    H H9 0.426579 0.120883 0.642407 0.055 Uiso calc 1 . .
    C C10 0.69131(19) 0.4569(3) 0.47277(17) 0.0598(6) Uani d 1 . .
    H H10 0.683(2) 0.462(3) 0.4070(19) 0.073(8) Uiso d 1 . .
    C C11 0.37722(19) 0.1293(4) 0.4765(2) 0.0669(7) Uani d 1 . .
    H H11 0.324(2) 0.068(3) 0.5214(17) 0.065(7) Uiso d 1 . .
    C C12 0.53648(14) 0.3898(3) 0.80494(12) 0.0400(5) Uani d 1 . .
    C C13 0.44519(15) 0.4626(3) 0.78465(13) 0.0449(5) Uani d 1 . .
    H H13 0.407023 0.415913 0.739712 0.054 Uiso calc 1 . .
    C C14 0.40839(15) 0.6016(3) 0.82828(13) 0.0460(5) Uani d 1 . .
    C C15 0.46436(15) 0.6737(3) 0.89671(13) 0.0421(5) Uani d 1 . .
    C C16 0.55783(14) 0.6066(3) 0.91700(13) 0.0426(5) Uani d 1 . .
    C C17 0.59223(14) 0.4663(3) 0.87119(12) 0.0422(5) Uani d 1 . .
    H H17 0.654434 0.422634 0.885479 0.051 Uiso calc 1 . .
    C C18 0.31154(19) 0.6673(4) 0.80118(17) 0.0662(7) Uani d 1 . .
    H H18 0.277(2) 0.595(4) 0.755(2) 0.087(9) Uiso d 1 . .
    C C19 0.61762(17) 0.6814(3) 0.98792(16) 0.0571(6) Uani d 1 . .
    H H19 0.5921(19) 0.790(3) 1.0142(17) 0.067(7) Uiso d 1 . .
    O O1 0.36389(14) 0.1404(3) 0.39694(14) 0.0851(7) Uani d 1 . .
    O O2 0.53075(14) 0.3050(3) 0.38619(10) 0.0706(5) Uani d 1 . .
    H H2 0.479652 0.260776 0.367754 0.106 Uiso calc 1 . .
    O O3 0.75935(14) 0.5285(3) 0.50684(12) 0.0779(6) Uani d 1 . .
    O O4 0.27133(14) 0.7886(3) 0.83289(13) 0.0869(7) Uani d 1 . .
    O O5 0.43151(13) 0.8023(2) 0.94557(11) 0.0565(4) Uani d 1 . .
    H H5A 0.366(3) 0.834(4) 0.932(2) 0.096(10) Uiso d 1 . .
    O O6 0.69410(13) 0.6221(3) 1.01611(13) 0.0749(6) Uani d 1 . .
loop_
    _atom_site_aniso_label
    _atom_site_aniso_U_11
    _atom_site_aniso_U_22
    _atom_site_aniso_U_33
    _atom_site_aniso_U_12
    _atom_site_aniso_U_13
    _atom_site_aniso_U_23
    C1 0.0571(12) 0.0433(12) 0.0349(10) 0.0031(9) -0.0028(8) 0.0021(9)
    C2 0.119(2) 0.0514(15) 0.0532(14) -0.0140(15) 0.0114(14) 0.0062(12)
    C3 0.0797(16) 0.0667(16) 0.0484(13) 0.0329(13) -0.0166(12) -0.0045(11)
    C4 0.0436(10) 0.0397(11) 0.0362(10) 0.0046(8) -0.0029(8) -0.0034(8)
    C5 0.0428(10) 0.0440(11) 0.0405(11) -0.0006(9) -0.0066(8) -0.0020(9)
    C6 0.0460(10) 0.0449(12) 0.0417(11) 0.0012(9) -0.0013(8) 0.0007(9)
    C7 0.0560(12) 0.0477(12) 0.0392(11) 0.0097(10) -0.0085(9) -0.0048(9)
    C8 0.0427(10) 0.0479(12) 0.0503(12) 0.0050(9) -0.0095(9) -0.0094(10)
    C9 0.0422(10) 0.0467(12) 0.0486(12) -0.0006(9) 0.0004(9) -0.0036(9)
    C10 0.0656(14) 0.0639(16) 0.0498(13) -0.0071(12) -0.0004(11) 0.0063(12)
    C11 0.0536(13) 0.0721(17) 0.0746(18) 0.0058(12) -0.0217(13) -0.0220(14)
    C12 0.0458(10) 0.0433(11) 0.0309(9) 0.0013(8) 0.0006(8) 0.0046(8)
    C13 0.0458(10) 0.0547(13) 0.0343(10) 0.0009(9) -0.0045(8) -0.0014(9)
    C14 0.0433(10) 0.0585(13) 0.0362(10) 0.0051(9) -0.0001(8) 0.0039(9)
    C15 0.0458(10) 0.0432(11) 0.0374(10) -0.0001(9) 0.0060(8) 0.0037(8)
    C16 0.0427(10) 0.0480(12) 0.0373(10) -0.0043(9) 0.0007(8) 0.0004(9)
    C17 0.0395(9) 0.0497(12) 0.0373(10) 0.0015(9) -0.0003(8) 0.0034(9)
    C18 0.0561(13) 0.0870(19) 0.0555(14) 0.0234(13) -0.0084(11) -0.0153(14)
    C19 0.0472(12) 0.0662(16) 0.0578(14) -0.0025(11) -0.0040(10) -0.0106(12)
    O1 0.0752(12) 0.1010(15) 0.0786(13) 0.0110(11) -0.0387(10) -0.0277(11)
    O2 0.0875(13) 0.0870(14) 0.0371(8) 0.0030(10) -0.0139(8) -0.0001(8)
    O3 0.0766(12) 0.0875(14) 0.0697(12) -0.0279(11) -0.0005(9) 0.0071(10)
    O4 0.0695(11) 0.1126(16) 0.0784(13) 0.0418(11) -0.0131(10) -0.0226(12)
    O5 0.0581(9) 0.0565(10) 0.0550(9) 0.0090(8) 0.0009(7) -0.0105(8)
    O6 0.0604(10) 0.0890(14) 0.0753(12) 0.0004(9) -0.0174(9) -0.0135(10)
_geom_special_details
;
 All esds (except the esd in the dihedral angle between two l.s. planes)
 are estimated using the full covariance matrix.  The cell esds are taken
 into account individually in the estimation of esds in distances, angles
 and torsion angles; correlations between esds in cell parameters are only
 used when they are defined by crystal symmetry.  An approximate (isotropic)
 treatment of cell esds is used for estimating esds involving l.s. planes.
;
loop_
    _geom_bond_atom_site_label_1
    _geom_bond_atom_site_label_2
    _geom_bond_site_symmetry_2
    _geom_bond_distance
    _geom_bond_publ_flag
    C1 C2 . 1.537(3) ?
    C1 C3 . 1.542(3) ?
    C2 H2A . 0.9600 ?
    C2 H2B . 0.9600 ?
    C2 H2C . 0.9600 ?
    C3 H3A . 0.9600 ?
    C3 H3B . 0.9600 ?
    C3 H3C . 0.9600 ?
    C4 C1 . 1.539(3) ?
    C4 C5 . 1.389(3) ?
    C4 C9 . 1.383(3) ?
    C5 H5 . 0.9300 ?
    C5 C6 . 1.390(3) ?
    C6 C7 . 1.399(3) ?
    C6 C10 . 1.464(3) ?
    C7 C8 . 1.384(3) ?
    C8 C9 . 1.400(3) ?
    C8 C11 . 1.464(3) ?
    C9 H9 . 0.9300 ?
    C10 H10 . 1.01(3) ?
    C11 H11 . 1.10(3) ?
    C12 C1 . 1.536(3) ?
    C12 C17 . 1.393(3) ?
    C13 C12 . 1.390(3) ?
    C13 H13 . 0.9300 ?
    C13 C14 . 1.386(3) ?
    C14 C18 . 1.460(3) ?
    C15 C14 . 1.404(3) ?
    C16 C15 . 1.398(3) ?
    C16 C19 . 1.468(3) ?
    C17 C16 . 1.400(3) ?
    C17 H17 . 0.9300 ?
    C18 H18 . 1.02(3) ?
    C19 H19 . 1.02(3) ?
    O1 C11 . 1.225(3) ?
    O2 C7 . 1.353(3) ?
    O2 H2 . 0.8200 ?
    O3 C10 . 1.194(3) ?
    O4 C18 . 1.211(3) ?
    O5 C15 . 1.344(3) ?
    O5 H5A . 0.94(3) ?
    O6 C19 . 1.208(3) ?
loop_
    _geom_angle_atom_site_label_1
    _geom_angle_atom_site_label_2
    _geom_angle_atom_site_label_3
    _geom_angle_site_symmetry_1
    _geom_angle_site_symmetry_3
    _geom_angle
    _geom_angle_publ_flag
    C2 C1 C3 . . 108.1(2) ?
    C2 C1 C4 . . 111.37(18) ?
    C4 C1 C3 . . 108.94(17) ?
    C12 C1 C2 . . 107.15(18) ?
    C12 C1 C3 . . 112.43(17) ?
    C12 C1 C4 . . 108.90(16) ?
    C1 C2 H2A . . 109.5 ?
    C1 C2 H2B . . 109.5 ?
    C1 C2 H2C . . 109.5 ?
    H2A C2 H2B . . 109.5 ?
    H2A C2 H2C . . 109.5 ?
    H2B C2 H2C . . 109.5 ?
    C1 C3 H3A . . 109.5 ?
    C1 C3 H3B . . 109.5 ?
    C1 C3 H3C . . 109.5 ?
    H3B C3 H3A . . 109.5 ?
    H3B C3 H3C . . 109.5 ?
    H3C C3 H3A . . 109.5 ?
    C5 C4 C1 . . 119.94(17) ?
    C9 C4 C1 . . 123.58(18) ?
    C9 C4 C5 . . 116.48(18) ?
    C4 C5 H5 . . 118.5 ?
    C4 C5 C6 . . 123.06(18) ?
    C6 C5 H5 . . 118.5 ?
    C5 C6 C7 . . 118.93(19) ?
    C5 C6 C10 . . 120.46(19) ?
    C7 C6 C10 . . 120.6(2) ?
    C8 C7 C6 . . 119.40(18) ?
    O2 C7 C6 . . 118.8(2) ?
    O2 C7 C8 . . 121.82(19) ?
    C7 C8 C9 . . 119.73(18) ?
    C7 C8 C11 . . 121.0(2) ?
    C9 C8 C11 . . 119.3(2) ?
    C4 C9 C8 . . 122.31(19) ?
    C4 C9 H9 . . 118.8 ?
    C8 C9 H9 . . 118.8 ?
    C6 C10 H10 . . 115.5(16) ?
    O3 C10 C6 . . 124.8(2) ?
    O3 C10 H10 . . 119.8(16) ?
    C8 C11 H11 . . 113.7(13) ?
    O1 C11 C8 . . 122.7(3) ?
    O1 C11 H11 . . 123.6(13) ?
    C13 C12 C1 . . 119.75(17) ?
    C13 C12 C17 . . 116.53(19) ?
    C17 C12 C1 . . 123.62(17) ?
    C12 C13 H13 . . 118.5 ?
    C14 C13 C12 . . 123.06(18) ?
    C14 C13 H13 . . 118.5 ?
    C13 C14 C15 . . 119.53(18) ?
    C13 C14 C18 . . 118.2(2) ?
    C15 C14 C18 . . 122.3(2) ?
    C16 C15 C14 . . 118.81(19) ?
    O5 C15 C14 . . 123.20(19) ?
    O5 C15 C16 . . 117.97(19) ?
    C15 C16 C17 . . 119.76(18) ?
    C15 C16 C19 . . 119.5(2) ?
    C17 C16 C19 . . 120.73(19) ?
    C12 C17 C16 . . 122.25(18) ?
    C12 C17 H17 . . 118.9 ?
    C16 C17 H17 . . 118.9 ?
    C14 C18 H18 . . 113.3(17) ?
    O4 C18 C14 . . 125.1(2) ?
    O4 C18 H18 . . 121.4(17) ?
    C16 C19 H19 . . 116.9(14) ?
    O6 C19 C16 . . 124.2(2) ?
    O6 C19 H19 . . 119.0(15) ?
    C7 O2 H2 . . 109.5 ?
    C15 O5 H5A . . 113(2) ?
loop_
    _geom_torsion_atom_site_label_1
    _geom_torsion_atom_site_label_2
    _geom_torsion_atom_site_label_3
    _geom_torsion_atom_site_label_4
    _geom_torsion_site_symmetry_1
    _geom_torsion_site_symmetry_2
    _geom_torsion_site_symmetry_3
    _geom_torsion_site_symmetry_4
    _geom_torsion
    _geom_torsion_publ_flag
    C1 C4 C5 C6 . . . . 177.43(18) ?
    C1 C4 C9 C8 . . . . -179.08(19) ?
    C1 C12 C17 C16 . . . . -174.81(18) ?
    C4 C5 C6 C7 . . . . 1.5(3) ?
    C4 C5 C6 C10 . . . . -178.8(2) ?
    C5 C4 C1 C2 . . . . -164.9(2) ?
    C5 C4 C1 C3 . . . . -45.8(3) ?
    C5 C4 C1 C12 . . . . 77.2(2) ?
    C5 C4 C9 C8 . . . . 1.0(3) ?
    C5 C6 C7 C8 . . . . 1.5(3) ?
    C5 C6 C7 O2 . . . . -179.06(19) ?
    C5 C6 C10 O3 . . . . -2.9(4) ?
    C6 C7 C8 C9 . . . . -3.0(3) ?
    C6 C7 C8 C11 . . . . 177.5(2) ?
    C7 C6 C10 O3 . . . . 176.9(2) ?
    C7 C8 C9 C4 . . . . 1.8(3) ?
    C7 C8 C11 O1 . . . . 0.3(4) ?
    C9 C4 C1 C2 . . . . 15.2(3) ?
    C9 C4 C1 C3 . . . . 134.4(2) ?
    C9 C4 C1 C12 . . . . -102.7(2) ?
    C9 C4 C5 C6 . . . . -2.7(3) ?
    C9 C8 C11 O1 . . . . -179.2(2) ?
    C10 C6 C7 C8 . . . . -178.3(2) ?
    C10 C6 C7 O2 . . . . 1.2(3) ?
    C11 C8 C9 C4 . . . . -178.8(2) ?
    C12 C13 C14 C15 . . . . -0.4(3) ?
    C12 C13 C14 C18 . . . . 179.9(2) ?
    C12 C17 C16 C15 . . . . 0.2(3) ?
    C12 C17 C16 C19 . . . . 178.5(2) ?
    C13 C12 C1 C2 . . . . -71.0(2) ?
    C13 C12 C1 C3 . . . . 170.37(19) ?
    C13 C12 C1 C4 . . . . 49.6(2) ?
    C13 C12 C17 C16 . . . . 1.6(3) ?
    C13 C14 C18 O4 . . . . -179.1(3) ?
    C14 C13 C12 C1 . . . . 175.04(19) ?
    C14 C13 C12 C17 . . . . -1.5(3) ?
    C15 C14 C18 O4 . . . . 1.2(4) ?
    C15 C16 C19 O6 . . . . 172.1(2) ?
    C16 C15 C14 C13 . . . . 2.2(3) ?
    C16 C15 C14 C18 . . . . -178.1(2) ?
    C17 C12 C1 C2 . . . . 105.3(2) ?
    C17 C12 C1 C3 . . . . -13.3(3) ?
    C17 C12 C1 C4 . . . . -134.15(19) ?
    C17 C16 C15 C14 . . . . -2.2(3) ?
    C17 C16 C15 O5 . . . . 176.20(18) ?
    C17 C16 C19 O6 . . . . -6.2(4) ?
    C19 C16 C15 C14 . . . . 179.5(2) ?
    C19 C16 C15 O5 . . . . -2.1(3) ?
    O2 C7 C8 C9 . . . . 177.5(2) ?
    O2 C7 C8 C11 . . . . -1.9(3) ?
    O5 C15 C14 C13 . . . . -176.02(19) ?
    O5 C15 C14 C18 . . . . 3.6(3) ?
loop_
    _geom_hbond_atom_site_label_D
    _geom_hbond_atom_site_label_H
    _geom_hbond_atom_site_label_A
    _geom_hbond_site_symmetry_A
    _geom_hbond_distance_DH
    _geom_hbond_distance_HA
    _geom_hbond_distance_DA
    _geom_hbond_angle_DHA
    O2 H2 O1 . 0.82 1.88 2.605(3) 146
    O5 H5A O4 . 0.94(4) 2.00(4) 2.745(3) 135(3)
    O5 H5A O3 4_576 0.94(4) 2.14(4) 2.841(2) 131(3)
_shelx_space_group_comment
;
The symmetry employed for this shelxl refinement is uniquely defined
by the following loop, which should always be used as a source of
symmetry information in preference to the above space-group names.
They are only intended as comments.
;
_shelx_estimated_absorpt_T_min     ?
_shelx_estimated_absorpt_T_max     ?
_shelx_hkl_file
;
   0   0  -2 2251.81   22.37
   0   0   2 2248.98   22.36
   0   0   3    0.01    0.23
   0   0  -3    0.23    0.26
   0   0   4  859.79   11.95
   0   0  -4  840.00   11.99
   0   0   5    1.58    0.62
   0   0  -5    2.68    0.66
   0   0   6  929.70   14.42
   0   0  -6  906.89   14.53
   0   0   7    5.02    1.22
   0   0  -7    3.83    1.14
   0   0   8 1269.76   19.99
   0   0  -8 1278.53   20.04
   0   0  -9    1.64    0.95
   0   0   9    0.42    0.75
   0   0 -10  915.78   17.88
   0   0  10  875.71   17.31
   0   0 -11    1.67    1.03
   0   0  11    0.82    0.97
   0   0  12   14.66    2.27
   0   0 -12   15.90    2.48
   0   0  13    2.89    1.37
   0   0 -13    2.18    1.30
   0   0  14   75.62    5.49
   0   0 -14   78.64    5.91
   0   0  15    2.38    1.26
   0   0 -15    2.13    1.38
   0   0 -16   12.08    2.61
   0   0  16   17.08    2.91
   0   0 -17   -0.46    1.47
   0   0  17   -0.86    1.10
   0   0 -18    4.01    1.65
   0   0  18    5.07    1.91
   0   0  19    0.85    1.32
   0   0 -19    2.35    1.89
   0   1   0    0.22    0.22
   0   1   0    0.02    0.10
   0  -1   1  313.50    5.27
   0   1  -1  326.10    5.38
   0   1  -1  319.76    5.07
   0   1  -1  322.51    4.49
   0  -1  -2 1424.29   14.35
   0  -1   2 1383.21   16.46
   0   1  -2 1385.81   15.53
   0   1   2 1430.39   14.80
   0  -1  -3 1159.26   13.32
   0   1  -3 1164.34   14.46
   0  -1   3 1120.02   14.93
   0   1   3 1183.95   13.44
   0  -1  -4   54.86    2.31
   0  -1   4   55.06    2.73
   0   1   4   52.49    2.23
   0   1  -4   52.20    2.54
   0   1  -5  143.97    4.81
   0  -1  -5  151.39    4.47
   0  -1   5  147.79    5.01
   0   1   5  155.73    4.42
   0   1  -6   43.53    2.80
   0   1   6   46.92    2.63
   0  -1  -6   42.39    2.53
   0  -1   6   47.00    2.90
   0  -1   7   36.12    2.79
   0   1   7   31.47    2.36
   0   1  -7   40.38    2.92
   0  -1  -7   37.63    2.63
   0  -1  -8  433.39   10.21
   0   1  -8  458.40   11.03
   0  -1   8  429.65   10.66
   0   1   8  440.62    9.99
   0   1   9    5.91    1.12
   0  -1   9    7.04    1.60
   0  -1  -9    9.45    1.52
   0   1  -9    7.84    1.49
   0   1 -10  503.22   13.11
   0  -1 -10  505.06   12.44
   0  -1  10  507.96   12.79
   0   1  10  503.68   12.11
   0  -1 -11   36.22    3.39
   0  -1  11   34.49    3.45
   0   1  11   34.76    3.14
   0   1 -11   42.26    3.80
   0   1  12    0.44    0.91
   0   1 -12   -0.50    0.77
   0  -1 -12    0.93    0.95
   0  -1  12   -0.29    0.71
   0  -1  13    3.11    0.90
   0   1 -13    2.84    1.34
   0  -1 -13    2.84    1.20
   0   1  13    2.31    1.19
   0  -1  14   10.83    2.27
   0   1  14    8.12    1.85
   0   1 -14    7.29    1.90
   0  -1 -14    7.63    2.04
   0   1  15    1.13    1.01
   0   1 -15    5.64    1.73
   0  -1 -15    1.53    1.28
   0  -1  15    3.58    1.65
   0   1  16    3.09    1.31
   0   1 -16    1.55    1.02
   0  -1  16    1.87    1.32
   0  -1 -16    2.80    1.43
   0   1  17    0.05    1.08
   0  -1  17   -1.44    1.58
   0  -1 -17    0.55    1.06
   0   1 -17    0.00    1.30
   0  -1  18    5.26    2.09
   0   1 -18    9.21    2.76
   0  -1 -18    0.74    1.09
   0   1  18    4.93    1.87
   0   2   0 4301.46   41.85
   0   2   0 4354.88   43.76
   0  -2   0 4306.85   42.63
   0   2   0 4349.77   45.28
   0   2  -1  460.49    8.52
   0   2  -1  486.07    6.43
   0   2   1  472.86    9.38
   0   2   1  474.01    6.82
   0   2  -1  476.66    7.84
   0   2   1  473.15    8.30
   0  -2   1  473.48    8.20
   0   2   2   47.07    2.71
   0   2  -2   47.98    2.39
   0   2  -2   50.69    2.00
   0   2  -2   42.98    2.44
   0   2   2   48.93    1.69
   0   2   2   46.87    2.39
   0  -2   2   46.48    2.47
   0   2   3  210.16    6.02
   0  -2   3  212.45    5.87
   0   2  -3  212.41    5.01
   0  -2  -3  210.82    3.72
   0   2   3  200.25    3.90
   0   2  -4  249.24    6.10
   0  -2  -4  245.61    4.85
   0  -2   4  251.30    6.83
   0   2   4  241.11    4.67
   0   2   5    9.29    1.09
   0  -2  -5    8.64    0.96
   0   2  -5    7.35    1.11
   0  -2   5    9.74    1.42
   0  -2   6   27.98    2.47
   0   2   6   26.90    1.97
   0   2  -6   28.14    2.33
   0  -2  -6   26.90    1.95
   0   2   7   90.83    3.97
   0  -2  -7   95.44    4.03
   0  -2   7   84.57    4.53
   0   2  -7   99.82    4.70
   0  -2   8   35.03    3.03
   0   2  -8   37.28    3.03
   0  -2  -8   35.18    2.61
   0   2   8   30.09    2.44
   0   2  -9   33.40    3.09
   0  -2   9   32.94    3.16
   0   2   9   29.13    2.58
   0  -2  -9   37.93    2.95
   0   2  10   43.66    3.35
   0  -2  10   43.46    3.70
   0   2 -10   48.18    3.94
   0  -2 -10   43.71    3.40
   0  -2  11    0.17    0.77
   0   2 -11    0.05    0.94
   0   2  11    0.90    0.70
   0  -2 -11   -0.13    0.72
   0  -2 -12    8.00    1.58
   0   2 -12    6.68    1.69
   0  -2  12    9.36    2.03
   0   2  12    4.04    1.20
   0  -2 -13    9.74    1.91
   0   2 -13   10.68    2.28
   0   2  13   13.58    2.26
   0  -2  13   11.78    2.41
   0  -2 -14  101.04    6.54
   0   2 -14  103.01    7.09
   0  -2  14  115.16    7.28
   0   2  14  100.13    6.26
   0   2 -15    1.25    1.09
   0   2  15    2.09    1.34
   0  -2  15    3.05    1.56
   0  -2 -15    1.63    1.00
   0  -2  16    2.46    1.34
   0  -2 -16    0.44    0.96
   0   2 -16    4.73    1.88
   0   2  16    3.91    1.56
   0   2  17    5.24    1.86
   0  -2  17    5.58    2.07
   0  -2 -17    4.36    1.74
   0   2 -17    5.21    2.18
   0   2 -18   12.38    3.13
   0  -2  18   14.45    3.09
   0   2  18   11.69    2.70
   0  -2 -18   11.74    2.84
   0  -3   0    0.42    0.37
   0   3   0    0.31    0.33
   0   3   0   -0.13    0.45
   0   3   0   -0.44    0.58
   0   3   0    0.23    0.15
   0  -3   1  405.90    8.49
   0   3   1  418.89   10.41
   0   3  -1  422.61    8.21
   0   3   1  406.90    7.25
   0   3   1  413.08    8.94
   0   3  -1  410.35    9.18
   0   3  -1  429.76   10.53
   0   3  -1  416.61    6.38
   0  -3   2  633.87   11.61
   0   3   2  628.17    9.18
   0   3  -2  620.13   12.14
   0   3  -2  636.18   11.20
   0   3   2  651.06   11.68
   0   3  -2  657.32    9.44
   0   3   2  660.42   13.41
   0   3   3  590.47    8.64
   0  -3   3  588.89   11.65
   0  -3  -3  597.41    6.88
   0   3  -3  607.79    9.85
   0   3  -3  586.67   12.06
   0   3   3  611.45   11.31
   0   3   3  596.81   13.00
   0   3  -4   97.61    3.84
   0  -3   4   93.28    4.44
   0   3   4   92.16    2.93
   0  -3  -4   93.05    2.53
   0   3  -4   91.15    4.59
   0   3   4   91.47    4.80
   0  -3  -5  120.90    3.44
   0   3  -5  118.30    4.62
   0   3   5  125.12    5.80
   0  -3   5  113.02    5.17
   0   3   5  116.57    3.49
   0   3  -5  111.27    5.21
   0   3   6  250.32    5.75
   0   3   6  258.74    8.74
   0  -3  -6  253.36    5.94
   0   3  -6  257.23    7.53
   0  -3   6  262.66    8.33
   0   3  -7  129.84    5.59
   0  -3  -7  131.95    4.55
   0  -3   7  134.53    6.07
   0   3   7  123.63    4.11
   0  -3  -8   93.08    4.15
   0   3   8   86.36    4.28
   0  -3   8   98.68    5.43
   0   3  -8   89.60    4.97
   0  -3   9   63.33    4.59
   0  -3  -9   59.38    3.56
   0   3  -9   61.45    4.33
   0   3   9   61.18    3.83
   0  -3 -10   27.66    2.61
   0   3 -10   25.53    2.99
   0  -3  10   24.62    2.98
   0   3  10   24.14    2.55
   0   3 -11  316.20   11.16
   0  -3 -11  300.53    9.55
   0  -3  11  320.50   11.13
   0   3  11  293.80    9.60
   0   3 -12   14.18    2.57
   0   3  12   14.47    2.34
   0  -3  12   15.78    2.68
   0  -3 -12   15.90    2.37
   0   3 -13    0.01    1.14
   0  -3  13    0.10    1.12
   0  -3 -13   -1.10    0.96
   0   3 -14    8.23    2.00
   0   3  14    8.56    1.85
   0  -3  14    6.45    1.80
   0  -3 -14    6.83    1.75
   0  -3  15   -0.68    1.03
   0   3  15   -0.18    0.70
   0  -3 -15   -0.03    1.01
   0   3 -15    0.94    0.93
   0   3  16   23.08    3.39
   0   3 -16   29.40    4.36
   0  -3  16   21.63    3.42
   0   3 -17   17.90    3.66
   0  -3  17   13.06    2.84
   0   3 -18   15.50    3.57
   0  -3  18   17.26    3.48
   0   4   0  330.61    7.35
   0   4   0  299.32    4.66
   0  -4   0  322.67    7.92
   0   4   0  335.37   10.34
   0   4   0  323.57    8.89
   0  -4  -1  177.29    5.55
   0   4   1  179.82    6.42
   0  -4   1  171.59    5.89
   0   4  -1  178.29    6.60
   0   4   1  182.73    7.53
   0   4  -1  177.79    3.95
   0   4   1  189.54    5.12
   0   4  -1  173.85    5.51
   0   4  -1  191.73    7.76
   0   4  -2   66.56    2.68
   0   4  -2   68.80    3.61
   0   4   2   63.61    3.80
   0   4   2   64.30    2.75
   0  -4   2   69.84    3.78
   0   4   2   64.91    4.50
   0   4  -2   63.18    3.94
   0   4   3   43.31    3.88
   0  -4   3   35.18    2.86
   0   4  -3   42.32    2.39
   0   4   3   42.20    3.01
   0   4   3   41.19    2.08
   0   4  -3   38.14    3.14
   0   4   4   33.84    3.42
   0   4  -4   32.02    3.01
   0   4   4   31.90    1.78
   0   4  -4   31.88    2.31
   0  -4   4   31.87    2.81
   0   4   5    1.03    0.77
   0   4  -5    1.71    0.88
   0   4  -5    0.68    0.46
   0  -4   5    0.73    0.56
   0   4   5    0.75    0.33
   0  -4  -5    0.63    0.27
   0  -4   6    7.68    1.63
   0   4   6    7.01    0.90
   0  -4  -6    6.77    0.86
   0   4  -6    5.25    1.14
   0   4  -6    7.20    1.64
   0   4   6    8.60    1.80
   0   4  -7  241.17    9.09
   0  -4   7  259.02    9.09
   0   4   7  247.88    9.95
   0  -4  -7  274.48    6.50
   0   4  -7  250.79    8.26
   0   4   8   52.02    4.60
   0   4  -8   53.25    3.96
   0  -4  -8   56.30    3.13
   0   4  -9   36.81    3.52
   0  -4   9   31.56    3.37
   0   4   9   32.68    3.80
   0   4 -10  266.88   10.00
   0  -4  10  269.08   10.28
   0   4  10  282.10   11.59
   0   4 -11  158.47    8.06
   0  -4  11  182.17    8.71
   0  -4  12    1.12    1.04
   0   4 -12    2.48    1.30
   0   4 -13    0.04    1.06
   0  -4  13    1.98    1.22
   0  -4  14    6.04    1.78
   0   4 -14    8.33    2.15
   0   4 -15    2.16    1.32
   0  -4  15    4.11    1.68
   0  -4  16    0.67    1.37
   0   4 -16    1.82    1.17
   0  -4  17   -0.26    1.06
   0   4 -17   -0.96    1.93
   0   5   0    0.17    0.46
   0   5   0    0.47    0.74
   0  -5   0    1.10    0.64
   0   5   0   -0.74    1.07
   0   5   1  346.79   10.07
   0   5  -1  349.76   10.47
   0   5  -1  329.06    6.03
   0   5   1  345.87   11.88
   0  -5  -1  352.44    8.83
   0   5   1  345.22    7.89
   0  -5   1  345.12    9.24
   0   5  -1  356.07    8.85
   0  -5   2   99.27    4.98
   0   5  -2  100.74    3.51
   0   5   2  107.11    6.47
   0   5   2  102.84    5.32
   0  -5  -2  105.31    4.58
   0   5  -2  110.12    5.77
   0   5   2  100.85    3.84
   0   5   3    2.30    0.59
   0   5  -3    2.01    0.90
   0   5   3    1.89    0.94
   0  -5   3    1.96    0.86
   0   5  -3    2.09    0.55
   0   5   3    2.23    0.98
   0  -5   4   30.67    2.94
   0   5  -4   38.03    3.58
   0   5  -4   34.37    2.48
   0   5   4   35.79    3.80
   0   5   4   30.96    3.03
   0   5   5   18.16    2.77
   0  -5   5   19.60    2.51
   0   5  -5   17.52    2.53
   0   5  -5   16.71    1.91
   0   5  -6    6.68    1.75
   0  -5   6    6.82    1.55
   0   5  -6    6.83    1.30
   0   5   6    6.42    2.07
   0   5  -7    7.71    1.86
   0  -5   7    8.54    1.74
   0   5   7    8.07    2.14
   0   5  -7   10.13    1.86
   0   5  -8   28.03    3.40
   0  -5   8   25.68    3.19
   0   5   8   22.57    3.43
   0   5  -8   23.75    2.80
   0   5   9   37.05    4.57
   0   5  -9   49.08    4.20
   0  -5   9   39.30    3.95
   0   5  -9   41.46    4.34
   0   5  10  105.53    7.62
   0   5 -10  101.86    6.33
   0   5 -10   99.53    6.94
   0  -5  10  113.24    6.88
   0   5  11    5.05    2.33
   0  -5  11    8.55    2.04
   0   5 -11    6.32    1.82
   0   5 -11    6.69    2.05
   0   5 -12   26.95    3.84
   0   5 -12   26.42    3.91
   0   5  12   33.63    4.63
   0  -5  12   28.75    3.75
   0   5  13    3.82    1.76
   0   5 -13    6.52    2.26
   0  -5  13    5.73    1.66
   0  -5  14   -0.36    1.13
   0   5  14   -0.94    1.45
   0   5 -14    3.07    1.64
   0   5 -15    9.06    2.74
   0  -5  15   10.19    2.54
   0   5  15   10.12    2.96
   0  -5  16   -0.30    1.04
   0   5 -16    0.32    1.36
   0   6   0   80.13    5.15
   0   6   0   77.73    6.12
   0   6  -1    4.27    1.21
   0   6   1    5.45    2.00
   0   6   1    3.69    1.25
   0  -6   1    2.96    0.81
   0   6   2  142.34    6.83
   0   6  -2  162.17    7.83
   0   6   2  166.54    8.99
   0  -6   2  168.29    6.94
   0  -6   3   26.11    2.80
   0   6   3   31.19    3.25
   0   6  -3   24.44    3.00
   0   6   3   27.55    3.70
   0  -6   4    9.82    1.76
   0   6   4   10.18    2.36
   0   6   4   13.12    2.13
   0   6  -4    7.30    1.97
   0  -6   5  109.67    6.09
   0   6  -5  109.85    6.68
   0   6   5  103.10    7.43
   0   6   6   27.00    3.94
   0   6  -6   26.98    2.62
   0  -6   6   18.84    2.66
   0   6  -6   22.50    3.20
   0   6  -7    3.53    1.49
   0  -6   7    4.79    1.57
   0   6  -7    3.02    1.01
   0   6   7    1.20    1.13
   0   6  -8   76.34    6.02
   0   6  -8   86.47    5.35
   0  -6   8   87.66    5.96
   0   6   8   83.21    7.07
   0   6  -9  104.61    7.25
   0   6  -9  104.80    6.22
   0  -6   9  101.91    6.64
   0   6   9  107.01    8.28
   0  -6  10   68.34    5.54
   0   6 -10   61.55    5.02
   0   6  10   72.38    6.91
   0   6 -10   55.73    5.49
   0   6 -11  183.75   10.17
   0  -6  11  182.98    9.47
   0   6  11  193.53   11.61
   0   6 -11  195.51    9.39
   0   6  12   35.95    5.47
   0   6 -12   28.20    3.81
   0   6 -12   24.98    3.91
   0  -6  12   33.85    4.16
   0  -6  13  111.16    7.76
   0   6 -13  102.07    7.43
   0   6  13  117.81    9.50
   0   6 -14    4.19    1.64
   0   6  14    8.39    3.00
   0  -6  14    4.98    1.81
   0   6 -15    7.62    2.49
   0  -6  15    9.22    2.69
   0   6  15    5.85    2.35
   0   7   0   13.25    3.11
   0   7   0    4.40    1.68
   0   7   1   22.24    2.94
   0   7  -1   18.41    2.67
   0   7   1   25.41    3.88
   0   7  -2    1.14    1.02
   0   7   2    0.71    1.07
   0   7   2   -0.18    1.02
   0   7   3    6.74    1.82
   0   7   3    6.34    2.06
   0   7  -3    5.30    1.83
   0   7  -4   18.81    3.07
   0   7   4   18.02    3.26
   0   7   4   13.47    2.36
   0   7  -5    2.37    1.52
   0   7   5    0.51    1.20
   0  -7   6    8.85    1.98
   0   7   6    8.12    2.07
   0   7  -6    7.53    2.04
   0  -7   7   11.53    2.28
   0   7   7    9.54    2.73
   0   7  -7    8.48    2.27
   0   7  -8   14.81    3.00
   0  -7   8   15.86    2.63
   0   7   8   10.12    2.73
   0   7  -9    0.61    1.26
   0   7   9    1.16    1.64
   0  -7   9   -0.29    0.95
   0  -7  10    2.26    1.54
   0   7  10   -1.46    1.89
   0  -7  11    8.72    2.43
   0   7  11    8.31    2.70
   0  -7  12   38.40    4.64
   0   7  12   44.36    6.22
   0  -7  13    1.36    1.56
   0   7  13    0.74    1.75
   0   8   0    9.31    2.30
   0   8   1   33.24    3.90
   0   8   1   36.51    5.06
   0   8  -1   22.45    3.28
   0   8  -2    0.25    1.15
   0   8   2    4.41    1.63
   0   8   2    3.52    1.78
   0   8   3    3.10    2.18
   0   8   3    1.08    1.50
   0   8  -3    2.44    1.47
   0   8  -4    1.49    1.34
   0   8   4   -0.38    1.00
   0   8  -5    2.51    1.57
   0   8   5   -0.79    1.44
   0   8   6   11.90    3.21
   0   8   7    6.36    2.35
   0   8   8    2.57    1.98
   0   8   9    8.31    2.98
   0   8  10    4.08    2.31
   0   8  11    3.27    2.61
   0   9   0    1.44    1.27
   0   9   1    1.28    1.43
   0   9  -1    0.00    1.05
   0   9   2    7.19    2.83
   0   9  -2    5.07    1.88
   0   9   2    0.29    1.18
   0   9   3    2.53    1.54
   0   9   3   -1.66    1.68
   0   9   4   14.18    3.60
   0   9   5   -2.12    1.87
   0   9   6    1.78    2.07
   0   9   7    2.19    2.06
   0   9   8    2.44    2.53
  -1   0  18    3.20    1.47
   1   0 -18    0.49    1.38
   1   0 -17    2.06    1.69
  -1   0  17    4.41    1.78
   1   0 -16   -1.81    1.47
  -1   0  16   -0.67    1.19
  -1   0  15   40.11    4.29
   1   0 -15   52.11    5.20
  -1   0  14   -0.29    0.82
   1   0 -14    0.46    1.27
   1   0 -13   66.82    5.25
  -1   0  13   66.23    4.94
   1   0 -12    0.22    0.97
  -1   0  12    1.70    0.99
   1   0 -11   15.32    2.28
  -1   0  11   20.90    2.57
   1   0 -10    0.69    0.87
  -1   0  10   -0.07    0.66
   1   0  -9  199.47    7.32
  -1   0   9  208.09    7.19
  -1   0   8    0.59    0.54
   1   0  -8    0.59    0.83
  -1   0   7  298.17    7.75
   1   0  -7  297.61    8.03
   1   0  -6   -0.27    0.53
  -1   0   6    0.57    0.54
   1   0  -5 1188.40   16.53
  -1   0   5 1214.95   16.41
   1   0  -4    0.22    0.26
  -1   0   4    0.97    0.51
  -1   0   3 2461.53   25.79
   1   0  -3 2487.97   26.09
  -1   0   2    0.09    0.17
   1   0  -2    0.67    0.23
   1   0  -1  230.29    3.76
  -1   0   1  223.68    3.64
   1   0   1  262.93    4.00
  -1   0  -1  264.61    4.53
  -1   0  -1  270.26    4.24
   1   0   1  264.47    4.46
  -1   0  -2    0.11    0.19
  -1   0  -2    0.12    0.18
   1   0   2    0.01    0.16
  -1   0  -3 1469.04   16.64
  -1   0  -3 1447.21   17.30
   1   0   3 1450.08   17.31
  -1   0  -4    0.14    0.32
   1   0   4    0.29    0.35
   1   0   5 2073.77   24.76
  -1   0  -5 2043.84   24.79
  -1   0  -6   -0.35    0.49
   1   0   6   -0.50    0.55
  -1   0  -7 6889.70   70.75
   1   0   7 6931.89   70.28
  -1   0  -8    0.21    0.53
   1   0   8   -0.31    0.53
  -1   0  -9   13.42    1.97
   1   0   9   16.56    2.04
   1   0  10    0.58    0.76
  -1   0 -10    0.21    0.72
  -1   0 -11    5.22    1.42
   1   0  11    3.81    1.23
  -1   0 -12    0.08    1.16
   1   0  12    0.10    0.98
   1   0  13   63.13    4.93
  -1   0 -13   76.50    5.60
  -1   0 -14    3.35    1.78
   1   0  14    0.54    1.01
  -1   0 -15  131.53    7.98
   1   0  15  135.31    7.72
  -1   0 -16   -0.90    0.94
   1   0  16    0.60    1.34
  -1   0 -17    8.38    2.50
   1   0  17    5.36    1.81
  -1   0 -18    0.85    1.46
   1   0  18    1.57    1.76
   1   1 -18    0.68    1.15
  -1   1  18    1.25    1.33
   1  -1 -18    2.33    1.43
  -1  -1  18    1.57    1.08
  -1   1  17   13.59    2.70
  -1  -1  17    7.44    2.07
   1   1 -17   12.79    3.22
   1  -1 -17   18.17    3.29
   1  -1 -16   -0.37    0.93
   1   1 -16    1.15    1.30
  -1  -1  16   -0.45    0.90
  -1   1  16    2.48    1.64
   1   1 -15    0.56    1.27
  -1   1  15    3.25    1.33
  -1  -1  15    2.03    1.11
   1  -1 -15    4.23    1.44
   1   1 -14    2.03    1.18
  -1  -1  14    1.58    1.14
  -1   1  14    1.89    1.10
   1  -1 -14    2.39    1.42
  -1  -1  13    6.35    1.62
  -1   1  13    2.93    1.26
   1  -1 -13    6.44    1.89
   1   1 -13    4.61    1.55
  -1  -1  12   -0.76    0.88
  -1   1  12   -0.88    0.75
   1  -1 -12    0.54    1.07
   1   1 -12   -0.24    0.82
   1   1 -11   14.89    2.35
  -1  -1  11   14.55    2.26
  -1   1  11   12.24    2.00
   1  -1 -11   14.82    2.25
   1   1 -10  145.16    6.78
  -1   1  10  140.64    6.13
   1  -1 -10  153.10    6.61
  -1  -1  10  139.94    6.57
  -1  -1   9    4.06    1.22
   1  -1  -9    1.51    0.79
   1   1  -9    1.96    0.82
  -1   1   9    1.47    0.86
   1   1  -8   21.16    2.27
  -1   1   8   20.74    2.12
   1  -1  -8   18.74    2.03
  -1  -1   8   20.06    2.22
  -1  -1   7  260.86    7.61
   1   1  -7  276.99    7.88
   1  -1  -7  267.85    7.32
  -1   1   7  266.93    7.22
   1   1  -6  285.58    7.48
  -1  -1   6  281.94    7.34
  -1   1   6  272.22    6.88
   1  -1  -6  274.03    6.90
   1   1  -5    4.03    0.77
  -1  -1   5    3.74    0.77
  -1   1   5    3.12    0.74
   1  -1  -5    3.19    0.69
   1  -1  -4  970.29   13.08
  -1  -1   4  996.00   13.77
   1   1  -4  983.37   11.11
  -1   1   4  984.96   13.43
   1   1  -4  996.78   14.06
   1   1  -3 9999.00   91.05
   1  -1  -3 9813.03   89.38
   1   1  -2   31.97    1.56
  -1   1   2   29.02    1.43
   1   1  -2   28.45    1.23
   1  -1  -2   31.27    1.27
  -1  -1   2   32.79    1.49
   1   1  -1  546.40    7.11
  -1   1   1  531.42    7.53
   1   1  -1  524.48    7.21
  -1  -1   1  529.98    6.57
  -1   1   0 1839.40   20.01
   1   1   0 1807.63   19.20
  -1   1   0 1868.08   18.71
   1  -1   1  194.16    4.74
  -1   1  -1  199.21    4.50
  -1   1  -1  206.31    3.92
  -1  -1  -1  208.71    3.78
   1   1   1  196.98    3.78
  -1   1  -2   85.27    2.71
  -1   1  -2   89.29    3.10
  -1  -1  -2   84.00    2.48
   1  -1   2   86.22    3.27
   1   1   2   85.29    1.87
  -1   1  -3  187.55    4.66
   1   1   3  186.81    3.70
  -1  -1  -3  173.42    4.19
  -1   1  -3  177.89    4.86
   1  -1   3  178.22    5.18
  -1  -1  -4   39.75    2.09
  -1   1  -4   36.95    2.20
   1  -1   4   33.49    2.35
   1   1   4   34.72    1.77
  -1   1  -4   36.37    2.27
  -1   1  -5  209.19    5.98
   1  -1   5  215.57    6.49
   1   1   5  221.86    5.35
  -1  -1  -5  215.76    5.67
   1  -1   6   18.99    1.96
  -1  -1  -6   20.91    1.86
   1   1   6   20.11    1.74
  -1   1  -6   18.65    1.88
  -1   1  -7  328.89    8.77
  -1  -1  -7  321.18    8.22
   1   1   7  333.84    8.03
   1  -1   7  329.46    9.06
  -1  -1  -8    2.04    0.83
   1   1   8    1.84    0.78
  -1   1  -8    1.04    0.62
   1  -1   8    1.65    0.71
   1   1   9  216.86    7.27
   1  -1   9  228.76    8.04
  -1   1  -9  221.33    8.04
   1   1  10   35.76    3.02
  -1   1 -10   38.55    3.51
  -1  -1 -10   37.36    3.28
   1  -1  10   34.40    3.26
   1  -1  11    1.42    0.98
  -1   1 -11   -0.70    0.85
  -1  -1 -11   -0.40    0.71
   1   1  11    1.34    0.91
   1  -1  12    1.78    1.06
  -1   1 -12    2.90    1.38
   1   1  12    5.38    1.44
  -1  -1 -12    2.06    0.90
   1   1  13    4.67    1.32
   1  -1  13    6.08    1.68
  -1   1 -13    3.92    1.55
  -1  -1 -13    8.50    1.91
   1   1  14    9.15    1.86
   1  -1  14    9.64    2.30
  -1  -1 -14    8.75    2.08
  -1   1 -14   13.35    2.56
   1  -1  15   18.04    2.98
  -1  -1 -15   13.98    2.62
   1   1  15   17.12    2.77
  -1   1 -15   19.57    3.17
  -1  -1 -16   -0.04    0.93
  -1   1 -16    1.54    1.37
   1  -1  16    0.52    0.86
   1   1  16    0.02    0.72
  -1  -1 -17   -1.48    1.34
   1  -1  17    3.57    1.96
   1   1  17   -0.19    0.97
  -1   1 -17   -0.44    1.57
   1  -1  18    4.65    2.12
  -1   1 -18    2.49    1.60
  -1  -1 -18    0.65    1.09
   1   1  18    2.92    1.46
  -1   2  18   -0.51    1.07
  -1  -2  18   -1.86    1.53
   1  -2 -18    2.05    1.61
   1   2 -18   -1.52    1.32
   1  -2 -17   15.21    3.05
  -1  -2  17   13.65    2.89
   1   2 -17   12.99    3.05
  -1   2  17    9.81    2.25
   1  -2 -16    0.20    1.11
   1   2 -16   -0.38    1.05
  -1   2  16    0.39    1.07
  -1  -2  16    0.54    1.11
  -1   2  15    7.15    1.82
   1   2 -15    4.83    1.85
  -1  -2  15    4.10    1.64
   1  -2 -15    5.60    1.83
  -1   2  14  248.22   10.25
  -1  -2  14  260.60   10.89
   1  -2 -14  265.13   10.72
   1   2 -14  281.13   12.10
   1   2 -13   10.99    2.20
   1  -2 -13    7.08    1.79
  -1   2  13    9.44    2.02
  -1   2  12   82.93    5.28
  -1  -2  12   89.19    5.94
   1   2 -12   89.36    6.17
   1  -2 -12   94.21    5.73
  -1  -2  11    0.20    0.87
   1  -2 -11    2.26    0.99
   1   2 -11    0.32    0.90
  -1   2  11    0.01    0.69
   1   2 -10  128.41    6.57
  -1   2  10  122.23    5.80
  -1  -2  10  130.54    6.38
   1  -2 -10  124.98    5.90
  -1   2   9  245.37    7.92
  -1  -2   9  259.56    8.71
   1   2  -9  263.46    9.04
   1  -2  -9  252.72    7.98
  -1   2   8  128.78    5.35
  -1  -2   8  149.83    6.17
   1   2  -8  136.02    3.13
   1  -2  -8  141.55    5.51
   1   2  -8  140.07    6.09
   1  -2  -7   81.57    3.80
   1   2  -7   90.42    4.55
  -1  -2   7   83.80    4.31
   1   2  -7   78.80    2.23
  -1   2   7   72.08    3.78
  -1  -2   6    9.47    1.43
   1  -2  -6    7.01    1.02
  -1   2   6    5.77    1.01
   1   2  -6    4.84    0.53
   1   2  -6    4.89    1.01
  -1  -2   5  158.91    5.34
   1   2  -5  162.77    5.37
   1  -2  -5  160.78    4.48
   1   2  -5  149.13    3.20
   1   2  -4  504.87    7.14
  -1   2   4  504.07    8.57
   1   2  -4  531.22    9.75
  -1  -2   4  501.03    9.58
   1  -2  -4  521.50    7.96
  -1   2   3 1895.16   21.72
  -1  -2   3 1903.20   22.59
   1  -2  -3 1909.39   19.91
   1   2  -2  116.20    3.31
  -1   2   2  110.81    3.43
  -1  -2   2  112.57    3.45
   1  -2  -2  115.64    2.40
   1   2  -2  115.65    3.61
   1   2  -1  933.23   11.37
  -1   2   1  916.98   12.62
  -1  -2   1  928.81   11.38
   1   2  -1  939.39   12.35
   1   2   0  418.56    8.21
  -1   2   0  428.52    5.50
  -1   2   0  407.96    7.63
   1   2   0  401.85    6.92
  -1   2   0  420.33    8.40
  -1  -2   0  398.38    5.69
   1   2   1 1048.21   14.80
  -1   2  -1 1038.53   14.54
  -1   2  -1 1040.90   12.18
   1  -2   1 1062.73   15.37
   1   2   1 1050.22   13.33
  -1  -2  -1 1031.93   11.76
  -1   2  -1 1052.57   15.41
   1  -2   2  178.23    5.58
  -1   2  -2  170.98    5.42
  -1   2  -2  172.23    5.15
  -1  -2  -2  186.74    3.66
   1   2   2  177.24    5.15
  -1   2  -2  182.26    4.24
  -1   2  -3  241.33    6.55
   1   2   3  251.02    4.30
   1   2   3  243.81    6.27
  -1  -2  -3  250.30    4.77
   1  -2   3  249.80    7.06
  -1   2  -3  253.26    5.76
  -1  -2  -4  820.21   11.27
  -1   2  -4  832.47   12.88
  -1   2  -4  820.50   13.92
   1  -2   4  796.27   14.61
   1   2   4  816.83   10.69
   1   2   5  261.59    5.57
  -1   2  -5  267.13    7.59
  -1   2  -5  268.62    7.03
   1  -2   5  252.72    7.88
  -1  -2  -5  267.88    6.08
   1   2   6   26.58    1.82
   1  -2   6   29.69    2.73
  -1   2  -6   30.13    2.45
  -1  -2  -6   27.19    2.00
   1   2   7  508.05    9.77
   1  -2   7  507.56   12.33
  -1   2  -7  527.04   11.71
  -1  -2  -7  502.63   10.29
  -1   2  -8   56.40    3.85
  -1  -2  -8   59.82    3.52
   1   2   8   54.87    3.15
   1  -2   8   52.33    3.93
   1  -2   9   71.22    4.74
  -1   2  -9   78.40    4.79
   1   2   9   70.07    3.85
  -1  -2  -9   72.89    4.15
  -1   2 -10    1.06    0.70
  -1  -2 -10    0.99    0.62
   1   2  10    1.74    0.79
   1  -2  10    1.44    0.77
   1   2  11    0.73    0.64
   1  -2  11    0.67    0.91
  -1  -2 -11    0.63    0.78
  -1   2 -11    0.48    0.73
   1  -2  12   13.10    2.40
   1   2  12   12.58    1.92
  -1  -2 -12   12.89    2.06
  -1   2 -12   16.32    2.54
  -1   2 -13   41.76    4.24
  -1  -2 -13   45.28    4.12
   1   2  13   43.14    3.82
   1  -2  13   55.26    4.86
   1   2  14   -0.37    1.19
   1  -2  14    2.21    1.40
  -1   2 -14    2.70    1.10
  -1  -2 -14    0.89    1.07
   1   2  15    7.12    1.87
  -1  -2 -15    6.08    1.67
  -1   2 -15    2.87    1.59
   1  -2  15    3.18    1.78
  -1  -2 -16   -0.61    0.95
  -1   2 -16   -0.31    1.29
   1  -2  16   -0.48    1.36
   1   2  16    0.11    0.78
  -1   2 -17   -0.29    1.11
   1   2  17   -0.84    0.82
  -1  -2 -17   -1.09    1.41
   1  -2  18    4.90    1.87
  -1   2 -18    4.87    2.16
  -1  -2 -18    0.55    1.42
   1   2  18    4.69    1.94
   1   3 -18    0.70    1.69
  -1  -3  18    1.40    1.26
   1   3 -17   10.89    2.85
  -1   3  17    9.44    2.50
  -1  -3  17    7.18    2.13
  -1   3  16    0.65    1.31
  -1  -3  16    1.60    1.66
   1   3 -16   -0.44    1.09
   1   3 -15   -0.82    1.14
  -1   3  15    0.14    1.13
   1  -3 -15    0.24    0.89
  -1  -3  15    1.13    1.52
   1   3 -14   14.52    2.93
  -1   3  14   12.56    2.44
  -1  -3  14   16.00    2.93
   1  -3 -14   14.91    2.46
  -1  -3  13  129.80    7.72
   1   3 -13  128.86    7.89
  -1   3  13  120.74    6.89
   1  -3 -13  122.36    6.70
   1  -3 -12   37.37    3.53
   1   3 -12   42.89    4.33
  -1   3  12   32.09    3.41
  -1  -3  12   40.70    4.09
  -1   3  11  383.49   11.46
   1   3 -11  384.66   12.76
   1  -3 -11  405.23   11.29
  -1  -3  10  409.51   11.93
   1   3 -10  418.38   12.44
   1  -3 -10  393.31   10.45
   1  -3  -9   -0.34    0.49
  -1  -3   9    0.31    0.77
   1   3  -9    1.15    1.02
   1   3  -8    0.10    0.57
   1  -3  -8    2.26    0.73
  -1  -3   8    2.10    0.70
  -1   3   8    1.85    0.62
   1   3  -7  120.73    5.50
  -1   3   7  110.72    4.42
   1  -3  -7  110.63    4.23
  -1  -3   7  116.57    5.36
  -1   3   6   56.69    4.20
  -1  -3   6   55.88    3.53
   1  -3  -6   58.31    2.76
   1   3  -6   60.73    3.67
  -1   3   6   61.54    3.08
  -1  -3   5    3.77    0.88
   1  -3  -5    3.68    0.64
   1   3  -5    2.52    0.68
   1   3  -5    3.64    1.03
  -1   3   5    3.88    0.82
  -1   3   5    4.17    1.14
   1   3  -4  156.56    5.62
  -1   3   4  164.92    6.66
   1   3  -4  170.07    5.28
  -1   3   4  156.51    4.75
  -1  -3   4  165.80    5.58
   1  -3  -4  162.55    3.65
   1   3  -3   42.48    2.34
   1   3  -3   42.50    2.74
  -1   3   3   46.10    3.47
  -1   3   3   42.69    2.35
  -1  -3   3   42.95    2.54
  -1   3   3   41.97    2.89
   1   3  -2   74.86    3.52
   1   3  -2   81.88    2.97
  -1   3   2   86.59    4.08
  -1  -3   2   85.57    3.39
  -1   3   2   87.20    4.64
  -1   3   2   83.87    3.39
  -1   3   1   12.13    1.74
   1   3  -1   12.16    1.41
  -1   3   1   12.53    1.32
  -1   3   1   12.00    1.54
   1   3  -1   10.10    0.92
  -1  -3   1    9.68    1.04
   1   3   0    7.32    1.08
  -1   3   0    6.17    1.26
  -1   3   0    6.04    0.51
   1   3   0    5.65    1.15
   1  -3   0    6.65    1.08
  -1  -3   0    5.30    0.72
  -1   3   0    6.46    0.99
  -1   3   0    6.86    1.18
  -1   3  -1  175.67    3.70
   1   3   1  174.43    6.14
  -1   3  -1  172.38    5.47
   1   3   1  171.30    5.13
  -1   3  -1  167.26    5.97
  -1  -3  -1  165.71    3.78
  -1  -3  -1  164.40    3.39
   1  -3   1  176.19    5.94
   1   3   2   22.68    2.22
  -1  -3  -2   27.01    1.16
  -1   3  -2   27.04    2.41
   1  -3   2   24.39    2.24
  -1   3  -2   22.18    2.04
  -1   3  -2   25.09    1.55
   1   3   2   25.49    1.91
  -1  -3  -3   10.48    0.79
   1   3   3   12.42    1.69
  -1   3  -3    8.83    1.47
   1  -3   3   11.14    1.58
  -1   3  -3   12.10    1.23
  -1   3  -3    9.11    1.38
  -1  -3  -4    1.06    0.32
  -1   3  -4    1.55    0.77
   1  -3   4    1.04    0.57
  -1   3  -4    0.44    0.52
  -1   3  -4    0.60    0.46
   1   3   4    1.17    0.68
  -1   3  -5   51.27    3.68
  -1   3  -5   53.36    3.14
   1   3   5   47.28    1.64
   1  -3   5   53.24    3.80
  -1  -3  -5   56.23    2.42
  -1   3  -5   56.60    3.64
   1   3   5   54.29    3.69
  -1  -3  -6   37.23    2.22
   1  -3   6   43.20    3.50
   1   3   6   38.74    1.73
  -1   3  -6   44.56    3.05
   1   3   6   34.68    2.16
   1   3   7   -0.32    0.33
   1  -3   7    1.21    0.94
  -1   3  -7   -0.78    0.67
  -1  -3  -7    0.56    0.42
  -1   3  -8   51.27    3.78
  -1  -3  -8   45.70    2.96
   1  -3   8   44.33    3.81
   1   3   8   46.29    2.94
   1  -3   9    5.37    1.63
   1   3   9    4.16    1.01
  -1   3  -9    3.85    1.24
  -1  -3  -9    2.42    0.83
  -1   3 -10   14.93    2.39
   1   3  10   17.01    2.00
  -1  -3 -10   21.23    2.34
   1  -3  10   12.58    2.14
   1   3  11  130.86    6.01
  -1  -3 -11  143.02    6.40
   1  -3  11  127.35    7.25
  -1   3 -11  140.12    7.32
   1  -3  12   11.55    2.31
   1   3  12   12.25    1.99
  -1  -3 -12    9.40    1.88
  -1   3 -12    8.78    2.05
  -1   3 -13   78.02    6.04
  -1  -3 -13   82.39    5.49
   1   3  13   67.70    4.80
   1  -3  13   79.82    5.99
   1  -3  14   14.71    2.76
   1   3  14   14.48    2.36
  -1  -3 -14   11.36    2.08
  -1   3 -14   16.76    3.08
  -1   3 -15   10.92    2.60
  -1  -3 -15   13.46    2.55
   1  -3  15   16.97    3.12
  -1   3 -16    1.18    1.20
   1  -3  16    3.42    1.93
  -1   3 -17   -0.64    1.17
   1  -3  17   -1.90    1.58
  -1   3 -18   -0.17    1.27
   1  -3  18    3.12    1.95
  -1  -4  17    3.92    1.91
   1   4 -17    3.59    1.73
   1   4 -16    3.60    2.05
  -1  -4  16    3.56    1.87
   1   4 -15    1.44    1.37
  -1  -4  15    3.87    1.73
   1   4 -14    2.24    1.16
  -1  -4  14    4.30    1.77
   1   4 -13   -0.45    1.11
  -1  -4  13   -1.50    1.29
   1   4 -12    0.03    0.88
  -1  -4  12    0.69    1.22
  -1  -4  11   17.18    2.75
   1   4 -11   20.60    3.00
  -1   4  10   23.99    3.49
  -1  -4  10   24.71    3.01
   1   4 -10   19.31    2.71
  -1   4   9   38.38    4.39
   1   4  -9   32.78    3.37
  -1  -4   9   37.55    3.48
   1   4  -8  142.98    6.66
  -1  -4   8  152.14    6.83
  -1   4   8  145.66    7.79
   1  -4  -7   -0.23    0.42
  -1  -4   7   -0.06    0.51
  -1   4   7   -0.56    0.63
  -1   4   7    1.15    1.06
   1   4  -7    1.09    0.58
   1   4  -7    0.77    0.78
   1   4  -6   -0.35    0.54
  -1  -4   6   -0.55    0.81
  -1   4   6   -0.48    0.84
   1   4  -6   -0.41    0.56
   1  -4  -6    0.84    0.37
  -1   4   6    0.52    0.32
   1  -4  -5   42.61    1.88
  -1   4   5   45.49    4.06
  -1  -4   5   42.75    3.16
   1   4  -5   37.65    3.16
  -1   4   5   39.70    2.53
   1   4  -5   41.28    2.88
   1   4  -4   71.63    3.54
  -1   4   4   65.84    3.98
  -1  -4   4   75.54    3.96
  -1   4   4   75.12    5.08
  -1   4   4   72.50    3.37
   1   4  -4   76.83    4.37
  -1   4   3  562.03   10.43
  -1   4   3  545.54   12.34
   1   4  -3  546.69    9.98
   1   4  -3  564.44   12.28
  -1   4   3  568.44   14.76
  -1  -4   3  567.23   11.26
   1   4  -2  144.46    4.28
  -1   4   2  151.97    6.12
  -1  -4   2  152.94    5.11
  -1   4   2  149.42    5.06
  -1   4   2  155.71    7.20
   1   4  -2  151.65    5.79
  -1   4   1   12.24    1.76
   1   4  -1    8.38    0.93
  -1   4   1    9.09    1.23
  -1  -4   1    9.24    1.18
   1   4  -1   10.71    1.54
  -1   4   1   12.03    2.04
  -1   4   0   27.04    2.67
  -1   4   0   24.21    1.04
   1   4   0   23.52    2.20
  -1  -4   0   21.26    1.67
   1  -4   0   27.63    2.47
  -1   4   0   25.34    2.92
  -1   4   0   24.38    2.13
   1   4   0   26.22    2.85
  -1  -4  -1   46.79    1.66
  -1  -4  -1   48.69    2.34
   1   4   1   55.41    4.00
  -1   4  -1   52.72    3.24
  -1   4  -1   51.73    3.67
   1  -4   1   47.95    3.37
  -1   4  -1   48.94    4.03
  -1   4  -1   52.97    2.00
   1   4   1   50.94    3.16
  -1   4  -2    5.87    1.21
  -1  -4  -2    5.39    0.79
  -1   4  -2    5.76    1.24
   1  -4   2    5.35    1.20
   1   4   2    4.87    1.24
  -1   4  -2    6.29    0.81
   1   4   2    6.30    1.19
   1  -4   3    1.58    0.84
  -1   4  -3    2.52    1.08
  -1   4  -3    0.55    0.33
  -1   4  -3    1.01    0.53
   1   4   3    2.54    1.02
   1   4   4  197.72    8.09
  -1  -4  -4  195.67    3.68
  -1   4  -4  201.60    7.96
  -1   4  -4  205.73    7.32
  -1   4  -4  191.30    5.81
   1  -4   4  183.32    7.43
  -1  -4  -5  160.46    3.87
  -1   4  -5  158.59    6.74
   1   4   5  145.35    7.06
  -1   4  -5  164.87    5.74
  -1   4  -5  157.64    7.28
   1  -4   5  148.34    6.85
  -1   4  -6   55.87    3.56
  -1   4  -6   55.59    4.34
  -1  -4  -6   56.92    2.55
   1   4   6   55.38    4.51
   1  -4   6   56.25    4.28
   1  -4   7    5.58    1.61
   1   4   7    3.67    1.49
  -1   4  -7    5.34    1.60
  -1   4  -7    3.12    0.96
  -1  -4  -7    4.83    0.92
  -1   4  -8    3.06    1.06
  -1  -4  -8    2.84    0.73
   1  -4   8    4.25    1.48
   1   4   8    5.51    1.83
   1  -4   9   85.11    5.91
   1   4   9   92.26    6.27
  -1   4  -9   84.70    5.28
   1  -4  10  148.19    7.90
  -1   4 -10  134.95    7.09
  -1   4 -11  164.19    8.16
   1  -4  11  160.44    8.44
   1  -4  12   11.58    2.49
  -1   4 -12   10.68    2.13
   1  -4  13    5.63    2.06
  -1   4 -13    5.71    1.95
   1  -4  14    0.05    1.03
  -1   4 -14   -0.32    1.32
   1  -4  15    6.36    2.15
  -1   4 -15    8.07    2.26
   1  -4  16   -0.05    1.02
  -1   4 -16   -2.03    1.82
  -1   4 -17   21.26    3.97
   1  -4  17   12.75    3.03
   1   5 -16    4.69    1.97
  -1  -5  16    2.25    1.87
  -1   5  16    3.60    2.26
  -1  -5  15    8.52    2.50
  -1   5  15    8.46    2.68
   1   5 -15   10.66    2.78
   1   5 -14    1.55    1.69
  -1   5  14    0.75    1.19
  -1  -5  14   -1.16    1.46
  -1  -5  13    2.26    1.57
   1   5 -13    2.66    1.46
  -1   5  13    3.50    1.94
  -1   5  12   48.92    5.60
  -1  -5  12   44.69    4.55
   1   5 -12   44.99    4.64
   1   5 -12   47.70    4.98
  -1   5  11    5.67    2.30
  -1  -5  11    4.54    1.70
   1   5 -11    5.12    1.65
   1   5 -11    6.34    1.92
  -1  -5  10   54.69    4.64
   1   5 -10   47.96    4.65
   1   5 -10   52.67    4.52
  -1   5  10   53.99    5.62
   1   5  -9    5.93    1.51
  -1   5   9    8.12    2.08
   1   5  -9   12.28    2.37
  -1  -5   9    8.09    1.74
   1   5  -8   13.22    2.09
  -1  -5   8   11.14    1.95
   1   5  -8   13.89    2.40
  -1   5   8   13.02    2.73
  -1   5   7   25.90    3.61
   1   5  -7   22.64    2.50
   1   5  -7   27.25    3.20
  -1  -5   7   29.29    2.99
  -1   5   6    0.78    1.00
  -1  -5   6    0.89    0.69
   1   5  -6    1.77    1.01
   1   5  -6    0.49    0.51
  -1  -5   5    2.32    0.91
  -1   5   5    0.53    0.83
   1   5  -5    1.62    1.05
   1   5  -5    1.47    0.61
  -1   5   4   34.22    2.42
  -1  -5   4   33.98    2.84
  -1   5   4   34.87    3.24
  -1   5   4   32.09    3.76
   1   5  -4   38.22    3.40
   1   5  -4   34.93    2.56
  -1   5   3   36.70    2.57
  -1   5   3   35.11    3.76
  -1   5   3   32.32    3.15
   1   5  -3   35.89    2.37
  -1  -5   3   36.74    2.87
   1   5  -3   37.12    3.27
   1   5  -2   12.82    1.95
  -1   5   2   10.25    2.25
  -1   5   2   12.28    2.00
  -1  -5   2   12.21    1.55
  -1   5   2   11.22    1.45
   1   5  -2   11.28    1.23
   1  -5  -1  326.91    9.50
   1   5  -1  308.02    6.43
  -1  -5   1  324.50    8.04
   1   5  -1  336.69    9.64
  -1   5   1  334.13   12.02
  -1   5   1  322.79    8.48
  -1   5   0   74.10    4.80
  -1   5   0   73.50    4.01
  -1   5   0   63.51    5.14
   1  -5   0   64.97    4.14
  -1  -5   0   61.19    3.12
   1   5   0   70.67    4.25
   1   5   0   61.62    4.78
  -1  -5  -1   89.11    3.58
  -1   5  -1   87.83    2.72
  -1   5  -1   88.78    5.36
  -1   5  -1   84.24    5.93
   1   5   1   81.69    4.47
  -1   5  -1   79.46    4.37
   1   5   1   91.24    5.95
   1  -5   1   84.61    4.83
   1   5   2   11.16    1.63
   1   5   2    8.02    1.80
  -1  -5  -2   11.14    1.25
   1  -5   2   12.11    1.94
  -1   5  -2    7.89    1.75
  -1   5  -2   12.63    1.89
  -1   5  -2   11.33    1.13
   1   5   3   86.47    4.67
  -1   5  -3   88.99    5.57
   1   5   3   91.20    5.90
  -1   5  -3   91.40    3.64
   1  -5   3   95.30    5.42
  -1   5  -3   90.59    5.01
  -1   5  -4   16.96    2.70
   1  -5   4   18.77    2.52
  -1   5  -4   19.79    2.47
  -1   5  -4   19.57    1.86
   1   5   4   17.99    2.74
   1   5   5   15.19    2.51
   1  -5   5    9.49    1.93
  -1   5  -5   13.50    2.33
  -1   5  -5   11.57    1.53
   1   5   6    1.53    0.97
   1  -5   6    2.04    1.34
  -1   5  -6    1.41    0.81
  -1   5  -6    0.91    0.88
   1   5   7  185.88    9.30
   1  -5   7  179.07    8.32
  -1   5  -7  188.14    7.25
  -1   5  -7  184.02    9.01
  -1   5  -8  373.84   13.19
   1  -5   8  388.77   12.81
   1   5   8  395.37   14.08
  -1   5  -8  361.84   10.90
   1  -5   9   25.31    3.37
  -1   5  -9   19.03    3.19
   1   5   9   29.41    4.09
  -1   5  -9   21.30    2.99
  -1   5 -10   19.80    3.37
  -1   5 -10   20.59    2.82
   1  -5  10   30.12    3.74
   1   5  10   24.53    3.66
   1  -5  11   31.06    3.95
  -1   5 -11   32.06    3.71
  -1   5 -11   33.54    4.33
   1   5  11   37.47    4.69
   1  -5  12   13.09    2.65
  -1   5 -12   12.30    2.49
  -1   5 -12   10.77    2.57
   1   5  12   13.10    3.07
   1  -5  13   16.34    3.19
  -1   5 -13   14.40    2.82
   1   5  13   16.16    3.39
   1  -5  14    0.23    1.12
  -1   5 -14    0.48    1.22
   1   5  14    2.44    1.77
   1  -5  15    3.76    1.93
   1   5  15    1.24    1.64
  -1   5 -15    4.01    1.68
   1  -5  16    8.53    2.32
  -1   5 -16    8.66    2.60
   1   5  16    5.22    2.31
   1   6 -15    0.90    1.67
  -1   6  15    1.54    1.77
  -1  -6  15    0.41    1.48
  -1  -6  14    3.87    1.90
  -1   6  14    4.37    2.38
   1   6 -14   -0.19    1.25
   1   6 -13   16.18    2.92
  -1  -6  13   14.22    2.87
  -1   6  13   15.10    3.93
  -1  -6  12    2.50    1.44
  -1   6  12    5.85    2.49
   1   6 -12   -0.92    1.31
  -1  -6  11   12.34    2.48
   1   6 -11   10.61    2.28
  -1   6  11   13.80    3.46
   1   6 -10   31.12    3.57
  -1   6  10   25.73    4.49
  -1  -6  10   31.03    3.68
  -1  -6   9   42.38    4.11
   1   6  -9   52.09    4.90
  -1   6   9   38.66    5.19
   1   6  -9   45.07    4.08
   1   6  -8   30.41    3.17
  -1  -6   8   28.15    3.26
  -1   6   8   25.86    4.05
   1   6  -8   22.61    3.15
  -1   6   7    5.91    2.10
   1   6  -7    7.29    1.54
  -1  -6   7    8.59    1.81
   1   6  -7    7.12    1.82
  -1  -6   6    2.27    0.98
   1   6  -6    0.15    0.54
   1   6  -6   -0.97    0.94
  -1   6   6   -0.37    1.08
   1   6  -5    0.69    0.83
  -1  -6   5    0.85    0.59
  -1   6   5    1.63    1.15
  -1   6   5    1.42    1.59
  -1   6   4   50.87    5.24
   1   6  -4   51.30    4.30
  -1  -6   4   48.00    3.58
  -1   6   4   41.27    3.81
  -1   6   3    1.51    0.88
   1   6  -3    4.15    1.49
  -1  -6   3    2.40    0.86
  -1   6   3    1.14    1.10
   1   6  -2  363.27   11.18
  -1  -6   2  358.82    9.37
  -1   6   2  355.74   13.66
   1   6  -1    5.47    1.58
  -1   6   1    3.91    1.22
  -1   6   1    5.52    1.77
  -1   6   1    7.95    1.42
   1  -6  -1    5.93    1.47
  -1   6   0   69.32    4.99
   1   6   0   63.34    5.41
   1  -6   0   76.33    4.82
  -1   6   0   67.03    4.08
   1   6   0   60.82    4.38
  -1   6   0   62.80    5.68
  -1   6  -1    6.20    1.34
   1   6   1    4.75    1.36
  -1   6  -1    5.29    1.52
   1  -6   1    6.12    1.45
   1   6   1    5.70    1.57
  -1   6  -2  148.70    7.72
   1   6   2  154.32    8.48
  -1   6  -2  157.69    6.74
   1  -6   2  143.04    6.89
   1   6   2  139.67    6.47
  -1   6  -3   39.41    4.04
   1   6   3   33.19    3.23
   1   6   3   32.69    4.03
  -1   6  -3   44.94    3.70
   1  -6   3   26.38    3.07
   1  -6   4  168.49    7.91
  -1   6  -4  153.28    8.14
   1   6   4  162.51    8.99
  -1   6  -5    1.94    1.44
   1   6   5    4.79    2.03
   1  -6   5    1.56    1.03
   1   6   6   16.51    3.13
  -1   6  -6   14.00    2.57
  -1   6  -6   13.36    1.89
   1  -6   6   13.06    2.30
   1   6   7    5.86    1.99
   1  -6   7    8.87    2.03
  -1   6  -7    6.56    1.94
  -1   6  -7    8.22    1.69
   1   6   8    4.63    1.77
  -1   6  -8    3.67    1.05
  -1   6  -8    7.39    2.21
   1  -6   8    4.78    1.66
  -1   6  -9    1.44    1.35
   1  -6   9   -0.10    1.19
  -1   6  -9   -0.26    0.88
   1   6   9    1.67    1.82
   1  -6  10   52.46    5.13
  -1   6 -10   53.20    5.52
  -1   6 -10   40.42    4.13
   1   6  10   51.59    5.83
   1  -6  11    3.57    1.58
  -1   6 -11    2.04    1.55
  -1   6 -11    6.83    1.89
   1   6  11    5.51    2.31
   1   6  12   40.21    5.49
  -1   6 -12   40.14    5.05
   1  -6  12   45.92    5.10
  -1   6 -12   44.75    4.75
  -1   6 -13   33.50    4.43
   1   6  13   32.59    4.95
   1  -6  13   27.43    4.24
  -1   6 -13   31.09    4.72
   1   6  14    3.70    2.24
  -1   6 -14    4.86    2.03
  -1   6 -14    2.22    1.89
   1  -6  14    2.38    1.38
   1  -6  15    2.33    1.55
   1   6  15    5.08    2.59
  -1   6 -15    0.53    1.31
  -1   7  13    0.25    1.85
  -1  -7  13    3.51    1.72
  -1   7  12    7.76    2.96
  -1  -7  12    6.67    2.18
  -1   7  11    1.49    1.71
  -1  -7  11    3.51    1.50
  -1   7  10    2.98    2.15
  -1  -7  10    0.08    0.71
  -1  -7   9    0.87    0.82
  -1   7   9    0.99    1.36
  -1  -7   8   12.65    2.29
  -1   7   8   10.22    2.97
  -1   7   7   22.31    4.01
   1   7  -6   -1.11    0.86
  -1   7   6    1.22    1.41
  -1   7   5    1.51    1.64
   1   7  -5    2.18    1.45
   1   7  -4   18.28    2.76
  -1   7   4   22.10    3.82
  -1   7   4   16.66    2.65
  -1   7   3    0.94    0.95
  -1   7   3    2.77    1.67
   1   7  -3    2.93    1.45
   1   7  -2    1.10    0.78
  -1   7   2    2.90    2.03
  -1   7   2    2.95    1.29
  -1   7   1    2.08    1.56
   1   7  -1   -0.37    0.83
  -1   7   1   -0.12    0.74
  -1   7   0   31.56    4.33
  -1   7   0   33.20    3.77
   1   7   0   33.61    3.47
  -1   7  -1   16.20    2.78
   1   7   1   15.77    2.39
  -1   7  -1   23.42    2.69
   1   7   1   23.49    3.73
   1   7   2   15.22    3.07
  -1   7  -2   14.21    2.67
   1   7   2   16.70    2.49
   1   7   3    6.28    1.68
  -1   7  -3    6.24    1.85
   1   7   3    9.82    2.60
   1   7   4    7.88    2.43
   1  -7   4    8.19    1.86
  -1   7  -4    6.58    1.99
  -1   7  -5    1.32    1.48
   1   7   5    3.44    1.85
   1  -7   5    2.78    1.40
   1   7   6    2.45    1.42
  -1   7  -6    7.54    2.31
   1  -7   6    6.31    1.83
   1  -7   7   12.85    2.39
  -1   7  -7   18.28    3.15
   1   7   7   14.18    3.43
   1   7   8    6.52    2.70
   1  -7   8    7.23    2.08
  -1   7  -8    4.29    2.27
   1  -7   9    2.02    1.42
   1   7   9    4.60    2.51
  -1   7  -9   -0.59    1.42
   1  -7  10    0.44    1.10
   1   7  10   -3.12    2.12
  -1   7 -10   -0.62    1.13
   1  -7  11    3.28    1.44
   1   7  11   -0.25    1.75
  -1   7 -11   -0.93    1.43
   1   7  12   -1.37    1.63
   1  -7  12    3.64    1.55
   1  -7  13    5.38    1.90
   1   7  13    4.40    2.50
  -1   8  11    1.22    1.47
  -1   8  10    0.48    1.80
  -1   8   9    0.92    1.48
  -1   8   8    2.20    2.00
  -1   8   7    0.75    1.60
  -1   8   6    8.55    2.85
  -1   8   5    7.26    2.78
  -1   8   4   49.70    4.80
  -1   8   4   44.18    5.85
  -1   8   3   11.54    2.95
   1   8  -3    5.48    1.71
  -1   8   3    6.53    1.98
   1   8  -2   -0.75    1.13
  -1   8   2   -1.68    1.84
  -1   8   2    1.47    1.08
  -1   8   1    8.23    2.08
   1   8  -1    8.33    2.03
  -1   8   1    7.74    2.50
   1   8   0   13.29    2.38
  -1   8   0   10.87    2.40
   1   8   1    1.81    1.17
  -1   8  -1    0.02    1.13
  -1   8  -2    0.59    1.38
   1   8   2    1.35    1.52
   1   8   2   -0.21    0.89
  -1   8  -3    7.49    2.16
   1   8   3    5.79    1.59
   1   8   3    2.83    1.73
   1   8   4    4.91    2.26
  -1   8  -4    5.74    2.10
   1   8   5   -0.35    1.41
  -1   8  -5    0.11    1.26
  -1   8  -6    7.72    2.49
   1   8   6    3.53    1.67
  -1   8  -7   -0.39    1.46
   1   8   7    1.33    1.27
   1   8   8   17.62    3.99
  -1   8  -8   15.43    3.34
   1   8   9    2.87    2.25
   1   8  10    0.63    1.78
   1  -8  11    0.26    1.09
   1   8  11    1.46    1.90
  -1   9   8    4.82    2.93
  -1   9   7    1.70    1.62
  -1   9   6   -1.24    1.66
  -1   9   5    2.27    2.21
  -1   9   4   -0.37    1.14
  -1   9   4   -0.94    1.76
  -1   9   3    4.84    2.09
  -1   9   3    9.85    2.37
  -1   9   2   -0.37    0.87
  -1   9   2    3.47    2.40
  -1   9   1   -0.20    1.07
  -1   9   0   -0.26    1.07
   1   9   1   12.90    2.62
  -1   9  -1   16.62    3.14
   1   9   2    3.91    1.65
  -1   9  -2    3.63    1.64
  -1   9  -3    0.78    1.46
   1   9   3    5.29    2.29
   1   9   4   -0.37    1.63
  -1   9  -4    1.25    1.58
   1   9   5    2.21    2.55
   1   9   6    2.33    2.00
   1   9   7   -0.47    1.65
   1   9   8   32.02    5.69
  -2   0  18    9.25    2.47
   2   0 -18   12.05    2.89
   2   0 -17   -0.80    1.02
  -2   0  17    0.47    1.50
   2   0 -16   28.70    4.05
  -2   0  16   26.24    3.54
  -2   0  15   -1.55    1.22
   2   0 -15   -1.15    1.33
  -2   0  14   22.27    3.06
   2   0 -14   21.73    3.14
   2   0 -13   -2.00    1.22
  -2   0  13   -0.27    0.80
   2   0 -12   31.17    3.44
  -2   0  12   29.22    3.22
   2   0 -11   -0.05    0.78
  -2   0  11   -1.04    0.90
  -2   0  10   13.14    1.96
   2   0 -10   14.90    2.22
  -2   0   9   -0.81    0.54
   2   0  -9   -0.52    0.51
   2   0  -8   57.65    3.76
  -2   0   8   55.15    3.56
   2   0  -7    1.52    0.89
  -2   0   7   -0.27    0.44
   2   0  -6  528.68   10.67
  -2   0   6  533.28   10.43
  -2   0   5    0.48    0.45
   2   0  -5    2.23    0.65
   2   0  -4 1351.93   17.58
  -2   0   4 1364.77   17.43
  -2   0   3   -0.02    0.28
   2   0  -3    0.21    0.28
   2   0  -2  367.25    6.65
  -2   0   1    0.10    0.24
   2   0  -1   -0.01    0.21
  -2   0   1    0.41    0.16
  -2   0   0 6234.86   58.33
  -2   0   0 6104.80   56.12
  -2   0   0 6221.32   57.71
  -2   0  -1    0.00    0.22
  -2   0  -1   -0.01    0.29
   2   0   1    0.20    0.28
  -2   0  -2 2094.09   23.06
   2   0   2 2102.87   23.72
  -2   0  -2 2097.18   24.00
   2   0   2 2095.78   22.51
   2   0   3    0.62    0.35
  -2   0  -3    0.22    0.26
  -2   0  -3    0.11    0.33
   2   0   3    0.92    0.46
  -2   0  -4 1598.34   19.75
   2   0   4 1622.22   20.82
  -2   0  -4 1580.31   20.67
  -2   0  -5   -0.48    0.42
   2   0   5    0.19    0.41
  -2   0  -5    0.20    0.42
  -2   0  -6 1478.60   21.15
   2   0   6 1493.40   21.12
   2   0   7    5.98    1.39
  -2   0  -7    2.71    1.07
  -2   0  -8   41.60    3.24
   2   0   8   48.15    3.43
   2   0   9   -0.08    0.52
  -2   0  -9    1.25    0.88
   2   0  10  208.26    7.79
  -2   0 -10  212.42    8.19
  -2   0 -11    1.09    0.98
   2   0  11   -0.97    0.69
   2   0  12  305.35   10.49
  -2   0 -12  316.71   11.18
   2   0  13    0.06    1.17
  -2   0 -13   -1.00    1.14
  -2   0 -14   50.52    4.86
   2   0  14   45.40    4.51
  -2   0 -15    2.16    1.59
   2   0  15    1.43    1.13
  -2   0 -16    9.16    2.22
   2   0  16   13.92    2.76
   2   0  17    1.62    1.57
  -2   0 -17    0.22    1.02
   2   0  18   13.93    3.03
  -2   0 -18   20.67    3.65
   2  -1 -18    5.56    2.14
  -2  -1  18    9.41    2.55
  -2   1  18    9.41    2.52
   2   1 -18   10.33    2.98
   2  -1 -17   17.70    3.18
   2   1 -17   16.01    3.18
  -2   1  17   15.35    3.02
  -2  -1  17   14.89    3.01
   2  -1 -16    3.72    1.57
  -2   1  16    2.43    1.02
  -2  -1  16    3.77    1.55
   2   1 -16    4.84    2.21
   2  -1 -15    1.10    1.26
  -2  -1  15    3.36    1.74
  -2   1  15    3.07    1.59
   2   1 -15    2.03    1.17
  -2   1  14  123.54    7.21
   2  -1 -14  131.43    7.69
   2   1 -14  132.53    8.12
  -2  -1  14  122.74    7.17
   2   1 -13   42.51    4.33
  -2   1  13   37.73    3.82
  -2  -1  13   40.54    3.98
   2  -1 -13   43.71    4.20
   2  -1 -12    2.41    1.19
   2   1 -12    4.24    1.52
  -2  -1  12    2.36    0.97
  -2   1  12    2.37    1.12
   2  -1 -11   57.06    4.32
   2   1 -11   53.00    4.39
  -2   1  11   52.23    4.06
  -2  -1  11   58.65    4.33
  -2  -1  10   61.82    4.24
  -2   1  10   61.78    4.19
   2   1 -10   65.28    4.65
   2  -1 -10   63.61    4.28
   2   1  -9   14.39    2.10
   2  -1  -9   17.91    2.18
  -2  -1   9   15.99    2.15
  -2   1   9   15.42    2.00
   2   1  -8  145.37    6.10
   2  -1  -8  134.41    5.59
  -2  -1   8  142.09    5.85
  -2   1   8  133.88    5.61
  -2   1   7  114.28    4.91
  -2  -1   7  122.75    5.11
   2   1  -7  124.50    5.33
   2  -1  -7  128.36    5.06
  -2  -1   6    1.19    0.68
   2   1  -6    1.26    0.62
  -2   1   6    1.73    0.67
   2  -1  -6    1.79    0.58
   2   1  -5  279.73    5.57
  -2  -1   5  289.99    6.95
   2  -1  -5  275.56    6.62
   2   1  -5  280.77    7.20
  -2   1   5  269.00    6.94
  -2  -1   4 2439.00   27.27
   2  -1  -4 2430.75   26.92
   2   1  -4 2480.63   27.97
  -2   1   3  543.32    9.21
   2  -1  -3  534.87    8.67
  -2   1   3  555.25    9.00
  -2  -1   3  567.05    8.78
   2   1  -3  561.44    9.35
   2   1  -3  532.95    8.22
   2   1  -2 2385.27   25.83
   2  -1  -2 2340.28   25.24
  -2  -1   2 2402.64   24.59
  -2   1   2 2365.41   25.76
  -2   1   2 2413.42   26.42
  -2   1   2 2407.67   26.24
   2   1  -2 2355.96   25.31
   2   1  -1 1778.73   19.65
  -2   1   1 1686.08   19.24
  -2   1   1 1728.12   20.16
  -2   1   1 1648.84   19.87
  -2  -1   1 1748.91   17.89
   2   1  -1 1704.10   19.53
  -2   1   1 1711.93   20.21
  -2   1   0 2273.33   25.14
  -2   1   0 2269.15   25.52
  -2  -1   0 2330.35   24.90
  -2   1   0 2250.44   24.47
   2   1   0 2275.39   24.92
  -2  -1  -1  191.56    3.56
   2   1   1  198.33    3.32
  -2  -1  -1  204.64    4.87
  -2   1  -1  203.46    4.88
  -2   1  -1  198.93    5.23
   2   1   1  192.44    4.91
  -2  -1  -2 1489.44   15.88
   2  -1   2 1519.26   16.25
   2  -1   2 1497.69   20.02
  -2  -1  -2 1495.67   18.47
  -2   1  -2 1487.77   19.23
   2   1   2 1498.87   16.06
  -2   1  -2 1497.53   18.57
  -2  -1  -3  249.55    6.01
  -2  -1  -3  253.34    4.57
   2  -1   3  260.77    7.03
   2  -1   3  254.75    4.58
   2   1   3  252.60    5.03
  -2   1  -3  260.85    6.57
  -2   1  -3  245.49    6.13
   2  -1   4  794.01   14.20
  -2   1  -4  795.11   13.02
   2   1   4  791.85   11.32
  -2  -1  -4  785.41   12.56
  -2   1  -4  762.63   13.21
  -2  -1  -4  806.78   10.45
   2  -1   4  806.16    9.99
   2   1   5   24.84    1.81
  -2  -1  -5   26.69    2.08
  -2   1  -5   28.56    2.27
  -2   1  -5   31.15    2.37
   2  -1   5   27.42    2.48
   2   1   6   31.04    2.17
  -2   1  -6   31.15    2.58
  -2   1  -6   29.76    2.48
  -2  -1  -6   30.20    2.39
   2  -1   6   27.03    2.56
  -2  -1  -7    0.54    0.51
   2   1   7    1.13    0.55
  -2   1  -7    2.35    0.97
   2  -1   8   17.55    2.25
  -2   1  -8   17.52    2.15
   2   1   8   18.57    1.96
  -2  -1  -8   13.11    1.77
   2   1   9   32.13    2.72
  -2  -1  -9   34.90    3.01
  -2   1  -9   30.76    3.01
   2  -1   9   38.79    3.41
  -2   1 -10   99.70    5.71
   2   1  10   97.42    5.02
  -2  -1 -10   98.53    5.38
   2  -1  10   99.97    5.65
   2  -1  11    9.12    1.89
  -2  -1 -11    8.11    1.80
   2   1  11    6.83    1.49
  -2   1 -11    9.32    1.95
  -2   1 -12   28.21    3.38
   2   1  12   25.69    2.88
  -2  -1 -12   25.82    3.07
   2  -1  12   20.78    2.87
  -2   1 -13    8.11    2.09
   2  -1  13    8.79    2.07
   2   1  13    8.54    1.87
  -2  -1 -13    6.44    1.61
  -2  -1 -14    5.91    1.64
   2   1  14    4.83    1.52
   2  -1  14    5.88    1.87
  -2   1 -14    6.13    2.07
  -2   1 -15    6.64    2.04
   2   1  15    5.93    1.69
   2  -1  15    4.10    1.60
  -2  -1 -15    8.20    2.21
  -2  -1 -16    1.27    1.31
   2  -1  16    0.15    1.03
  -2   1 -16    4.24    1.86
   2   1  16    1.23    0.99
   2  -1  17   17.74    3.31
  -2  -1 -17   18.55    3.38
   2   1  17   18.30    3.05
  -2   1 -17   18.80    3.56
  -2   1 -18    0.70    1.40
  -2  -1 -18   -0.64    1.40
   2  -1  18    2.47    1.41
   2   1  18    1.02    1.21
   2  -2 -18    0.29    1.23
  -2  -2  18    3.14    1.58
  -2   2  18    1.50    1.30
   2   2 -18    0.34    1.29
  -2  -2  17    6.76    2.21
   2   2 -17    5.81    2.17
   2  -2 -17    5.89    1.89
  -2   2  17    2.82    1.39
  -2   2  16    3.30    1.60
   2  -2 -16   -0.50    1.06
   2   2 -16    1.80    1.59
  -2  -2  16    0.11    1.24
  -2   2  15   11.44    2.49
   2   2 -15   13.54    2.99
   2  -2 -15   14.67    2.75
  -2  -2  15   10.48    2.43
   2   2 -14  155.20    8.83
   2  -2 -14  138.15    7.73
  -2  -2  14  153.93    8.23
  -2   2  14  135.33    7.66
   2  -2 -13  108.95    6.54
  -2  -2  13  119.13    6.99
  -2   2  13  107.25    6.52
   2   2 -13  106.95    7.03
  -2  -2  12    9.07    1.99
   2  -2 -12    9.63    1.76
   2   2 -12    7.11    2.01
  -2   2  12   10.22    2.12
  -2   2  11   14.15    2.28
   2   2 -11   14.21    2.39
   2  -2 -11   12.92    2.14
  -2  -2  11   12.85    2.17
   2  -2 -10   15.52    2.09
  -2   2  10   13.97    2.12
  -2  -2  10   17.12    2.48
   2   2 -10   13.62    2.21
   2   2  -9  364.82   10.80
   2  -2  -9  365.22    9.84
  -2   2   9  353.18   10.16
   2   2  -9  350.71    6.93
  -2   2   8  743.65   14.96
  -2  -2   8  804.27   15.71
   2  -2  -8  787.02   14.46
   2   2  -8  793.31   15.92
   2   2  -8  775.15   11.12
   2  -2  -7   25.69    2.20
  -2  -2   7   27.81    2.53
   2   2  -7   28.71    2.66
   2   2  -7   25.77    1.62
  -2  -2   6   41.94    2.86
   2   2  -6   39.90    2.01
   2   2  -6   44.18    3.00
   2  -2  -6   38.75    2.48
   2   2  -5  145.67    5.21
  -2   2   5  143.72    4.88
   2   2  -5  144.28    3.99
   2  -2  -5  143.49    4.46
  -2  -2   5  150.15    5.09
   2   2  -4  370.08    8.16
  -2  -2   4  378.59    7.85
   2   2  -4  372.13    6.86
   2  -2  -4  350.77    6.91
  -2   2   4  350.91    7.83
  -2   2   4  369.10    8.28
   2   2  -3 5012.12   48.46
   2   2  -3 4964.50   50.23
  -2   2   3 4927.93   50.59
   2   2  -3 4987.34   49.19
   2  -2  -3 4881.13   48.34
  -2  -2   3 5060.36   49.36
   2   2  -2 7029.09   65.69
  -2   2   2 7075.54   68.66
   2   2  -2 7084.22   67.67
   2   2  -2 7172.09   67.42
  -2   2   1 7324.46   68.58
   2   2  -1 7327.71   71.05
  -2   2   1 7490.46   71.80
   2   2  -1 7408.03   69.82
  -2  -2   1 7327.60   67.27
   2   2  -1 7314.47   67.95
   2   2   0 1777.59   18.63
   2   2   0 1769.33   20.82
  -2   2   0 1783.16   22.36
  -2  -2   0 1763.51   16.97
  -2   2   0 1695.44   19.75
  -2   2  -1 3341.95   37.04
   2   2   1 3305.10   34.88
   2  -2   1 3320.10   38.08
  -2  -2  -1 3394.81   34.54
  -2   2  -1 3257.32   34.23
  -2  -2  -2 1356.85   16.53
   2  -2   2 1328.94   19.89
  -2   2  -2 1317.57   18.85
   2   2   2 1244.94   16.78
  -2   2  -2 1280.13   16.68
  -2  -2  -3   42.26    2.28
   2   2   3   44.53    2.47
   2   2   3   43.09    1.35
  -2   2  -3   43.88    2.92
  -2   2  -3   41.40    2.93
   2  -2   3   42.04    3.05
  -2   2  -3   42.53    2.46
  -2   2  -4    0.25    0.51
   2   2   4    0.59    0.21
   2  -2   4    0.33    0.52
  -2  -2  -4    0.45    0.50
   2  -2   4    0.64    0.21
  -2  -2  -5   51.39    2.80
  -2   2  -5   59.00    3.32
   2  -2   5   58.07    3.89
   2  -2   5   54.79    1.62
   2   2   5   60.00    2.42
  -2   2  -5   55.60    3.50
   2  -2   6  152.29    6.63
  -2   2  -6  161.32    6.32
  -2   2  -6  162.32    6.00
  -2  -2  -6  153.31    5.25
   2   2   6  159.08    4.58
   2   2   7  338.77    7.65
  -2  -2  -7  322.20    8.37
   2  -2   7  341.50   10.49
  -2   2  -7  325.63    9.61
  -2   2  -7  350.90    9.54
  -2   2  -8  206.79    7.63
   2  -2   8  210.69    8.30
   2   2   8  197.08    6.15
  -2  -2  -8  194.70    6.72
  -2   2  -9  225.97    8.42
  -2  -2  -9  235.70    7.89
   2   2   9  235.61    7.19
   2  -2   9  249.48    9.32
  -2  -2 -10   39.82    3.32
   2  -2  10   33.90    3.62
  -2   2 -10   40.22    3.67
   2   2  10   39.00    3.04
   2  -2  11   26.20    3.22
   2   2  11   24.41    2.53
  -2   2 -11   23.39    3.07
  -2  -2 -11   21.95    2.64
  -2  -2 -12    2.73    0.96
  -2   2 -12    5.27    1.43
   2  -2  12    6.94    1.74
   2   2  12    3.31    1.15
  -2   2 -13   83.18    6.12
  -2  -2 -13   78.47    5.51
   2  -2  13   73.50    5.72
   2   2  13   77.80    5.09
  -2  -2 -14    5.90    1.73
   2   2  14    7.13    1.70
  -2   2 -14    7.53    2.11
   2  -2  14    6.48    1.91
  -2   2 -15   22.54    3.47
  -2  -2 -15   14.74    2.70
   2   2  15   19.51    2.74
   2  -2  15   20.94    3.27
  -2  -2 -16    1.08    1.15
   2  -2  16    0.42    1.02
   2   2  16   -0.28    0.77
  -2   2 -16   -0.28    1.10
   2   2  17    1.53    1.30
   2  -2  17    4.65    2.07
  -2  -2 -17    0.71    1.45
  -2   2 -17    0.12    1.22
  -2   2 -18   11.54    3.06
   2  -2  18    7.15    2.37
  -2  -2 -18    4.11    1.74
   2   3 -18   15.07    3.54
  -2  -3  17    1.27    1.34
   2   3 -17    3.63    2.02
   2   3 -16   13.53    3.10
  -2  -3  16   23.53    3.66
  -2  -3  15   34.05    4.21
   2   3 -15   36.92    4.66
  -2  -3  14   79.73    6.02
   2  -3 -14   83.48    5.91
   2   3 -14   84.14    6.60
   2  -3 -13    1.47    1.06
  -2  -3  13    1.29    1.37
   2   3 -13    0.52    1.24
   2  -3 -12   48.08    4.04
  -2  -3  12   49.02    4.44
   2   3 -12   45.09    4.47
   2   3 -11   19.08    2.71
   2  -3 -11   12.02    1.81
  -2  -3  11   17.73    2.64
   2   3 -10    4.46    1.36
  -2   3  10    3.39    1.08
  -2  -3  10    2.83    1.13
   2  -3 -10    5.49    1.26
   2  -3  -9   23.55    2.37
  -2   3   9   24.43    2.48
  -2  -3   9   25.83    2.82
   2   3  -9   29.69    3.11
  -2   3   8   73.64    4.05
   2  -3  -8   70.54    3.81
  -2  -3   8   77.29    4.52
   2   3  -8   69.46    4.53
   2   3  -7  216.25    7.64
   2   3  -7  222.66    5.07
  -2  -3   7  223.94    7.48
   2  -3  -7  224.56    6.45
  -2   3   7  214.00    6.90
  -2  -3   6  458.49   10.35
   2   3  -6  433.23    7.88
  -2   3   6  431.19    9.84
   2  -3  -6  443.32    8.75
   2   3  -6  429.09   10.40
   2   3  -5  494.38   10.29
   2   3  -5  491.61   10.54
  -2   3   5  482.25   10.30
   2  -3  -5  463.27    8.60
   2  -3  -4  721.12   10.73
  -2  -3   4  744.13   12.44
  -2   3   4  748.29   12.94
   2   3  -4  740.78   12.83
   2   3  -4  744.56   12.66
  -2   3   3  919.14   14.88
   2   3  -3  939.30   14.14
  -2  -3   3  954.61   13.59
   2   3  -2    2.70    0.76
  -2   3   2    3.13    0.49
   2   3  -2    4.52    0.86
  -2   3   2    2.62    0.62
  -2  -3   2    3.47    0.63
  -2  -3   1   40.18    1.76
   2   3  -1   40.74    2.21
   2   3  -1   41.97    2.31
  -2   3   1   40.87    1.71
  -2   3   1   46.00    2.90
   2   3   0  271.03    6.25
  -2   3   0  288.37    5.34
  -2  -3   0  290.59    4.46
   2   3   0  292.91    7.80
  -2   3   0  301.58    8.52
  -2   3   0  293.95    7.78
  -2   3  -1  592.78   11.91
  -2   3  -1  573.23   12.59
  -2  -3  -1  559.04    9.19
   2  -3   1  573.89   12.68
  -2   3  -1  576.39    9.00
   2   3   1  585.05    9.65
   2   3   1  584.83   11.62
   2   3   2   -0.13    0.42
  -2   3  -2    1.41    0.49
  -2  -3  -2    0.20    0.29
  -2   3  -2    0.61    0.62
   2  -3   2    0.48    0.75
  -2   3  -2    0.64    0.48
   2  -3   3  222.71    7.87
  -2   3  -3  224.01    7.38
  -2  -3  -3  233.42    5.37
   2   3   3  226.34    7.04
  -2   3  -3  220.23    5.87
  -2   3  -3  226.77    7.85
   2  -3   4  114.66    5.70
   2   3   4  107.60    4.91
  -2  -3  -4  111.53    3.75
  -2   3  -4  105.06    5.17
  -2   3  -4  119.78    5.78
  -2   3  -4  110.06    4.37
   2  -3   5    7.51    1.59
   2   3   5    5.35    1.23
   2   3   5    6.76    0.77
  -2   3  -5    5.27    1.22
  -2   3  -5    5.40    1.11
  -2  -3  -5    6.00    0.93
  -2   3  -5    4.91    1.18
  -2   3  -6   41.52    3.05
   2  -3   6   40.85    3.71
  -2   3  -6   43.93    3.53
  -2  -3  -6   43.87    2.62
   2   3   6   42.31    2.20
   2   3   6   37.63    1.33
   2   3   7   50.17    2.64
  -2   3  -7   50.91    4.01
  -2  -3  -7   48.07    2.95
  -2   3  -7   53.41    3.66
   2  -3   7   52.09    4.25
   2   3   8   41.55    2.65
   2  -3   8   46.01    4.17
  -2  -3  -8   40.31    2.89
  -2   3  -8   43.96    3.54
  -2  -3  -9   24.98    2.43
   2   3   9   22.28    2.07
  -2   3  -9   24.77    2.84
   2  -3   9   22.03    2.97
   2  -3  10   10.64    2.37
  -2  -3 -10   11.44    1.86
   2   3  10   10.28    1.53
  -2   3 -10    9.43    1.94
   2   3  11   12.88    1.89
  -2   3 -11   15.13    2.51
   2  -3  11   14.85    2.71
  -2  -3 -11   11.63    1.95
   2   3  12    1.59    0.75
   2  -3  12   -0.72    1.12
  -2  -3 -12    0.83    0.91
  -2   3 -12    1.69    1.21
   2   3  13    1.53    0.64
  -2  -3 -13    2.29    1.04
  -2   3 -13   -0.56    1.24
   2  -3  13    0.14    1.10
  -2   3 -14   27.17    3.85
  -2  -3 -14   25.09    3.22
   2  -3  14   24.62    3.57
  -2  -3 -15    1.27    0.90
   2  -3  15    0.68    1.30
  -2   3 -15    1.88    1.69
   2  -3  16    4.86    1.86
  -2   3 -16    3.15    1.72
   2  -3  17    4.65    1.96
  -2   3 -17    3.88    2.08
   2   4 -17   24.03    4.22
  -2  -4  17   22.77    3.82
   2   4 -16    0.47    1.56
  -2  -4  16   -0.91    0.96
  -2  -4  15    5.54    1.89
   2   4 -15    3.89    1.96
   2   4 -14   20.15    3.49
  -2  -4  14   16.35    3.03
   2   4 -13   47.64    4.90
  -2  -4  13   44.22    4.53
   2   4 -12  102.99    6.87
  -2  -4  12  101.05    6.59
  -2   4  11   65.86    5.95
   2   4 -11   52.28    4.70
  -2  -4  11   52.21    4.54
  -2  -4  10  302.95   10.69
  -2   4  10  306.60   12.28
   2   4 -10  303.13   10.86
  -2  -4   9  182.32    7.68
  -2   4   9  181.71    9.17
   2   4  -9  168.89    7.65
  -2   4   8    5.32    1.49
  -2   4   8    4.78    1.15
  -2  -4   8    5.25    1.32
   2   4  -8    7.41    1.50
   2   4  -8    4.31    1.38
   2   4  -7    2.75    1.11
  -2   4   7    1.70    1.05
   2  -4  -7    0.75    0.51
  -2  -4   7    1.18    0.66
  -2   4   7    0.15    0.59
   2   4  -7   -0.05    0.51
  -2   4   6    1.62    0.76
   2  -4  -6    1.92    0.61
  -2  -4   6    1.51    0.64
   2   4  -6    1.82    0.86
  -2   4   6    2.63    0.77
   2   4  -6    0.62    0.61
   2   4  -5   21.98    2.29
   2   4  -5   25.24    2.37
  -2   4   5   25.38    2.37
  -2  -4   5   25.10    2.28
  -2   4   5   23.18    2.49
  -2   4   5   27.13    3.24
  -2   4   4   14.65    1.75
  -2  -4   4   14.49    1.60
  -2   4   4   11.98    1.00
   2   4  -4   14.44    1.66
  -2   4   4   14.03    2.37
   2   4  -3  138.12    5.28
  -2  -4   3  140.61    4.74
  -2   4   3  150.19    6.32
   2   4  -3  133.34    4.79
  -2   4   3  145.92    5.52
   2   4  -2  121.32    4.38
  -2  -4   2  129.80    4.20
   2   4  -2  133.82    5.08
  -2   4   2  127.60    5.21
  -2   4   2  128.11    5.95
   2   4  -1 1261.20   18.58
  -2   4   1 1279.44   13.48
  -2   4   1 1307.44   20.01
  -2  -4   1 1290.01   15.97
  -2  -4   0    0.52    0.33
   2   4   0    0.66    0.47
  -2   4   0   -0.41    0.54
  -2   4   0    0.08    0.16
  -2   4   0   -0.56    0.63
   2   4   0    0.68    0.51
   2  -4   0    0.65    0.54
  -2  -4  -1  116.69    3.68
   2   4   1  120.76    5.77
   2  -4   1  122.38    5.92
  -2   4  -1  123.70    3.49
   2   4   1  111.64    4.42
  -2   4  -1  117.45    5.83
  -2   4  -1  123.88    5.47
  -2  -4  -1  116.59    2.62
   2  -4   2  182.75    7.49
   2   4   2  180.23    7.14
  -2  -4  -2  173.37    4.36
  -2   4  -2  174.59    6.75
  -2   4  -2  179.98    4.82
  -2   4  -2  188.58    7.61
  -2   4  -3  237.00    6.17
  -2  -4  -3  240.57    5.08
   2   4   3  232.81    8.37
  -2   4  -3  249.76    9.08
  -2   4  -3  235.52    8.19
   2  -4   3  242.70    8.81
  -2  -4  -4  246.60    5.29
   2   4   4  223.44    8.41
  -2   4  -4  257.81    9.45
  -2   4  -4  238.78    6.72
   2  -4   4  232.16    8.89
  -2   4  -4  244.37    8.54
   2  -4   5    1.56    0.86
  -2  -4  -5    1.84    0.49
  -2   4  -5    1.20    0.51
  -2   4  -5    1.68    1.12
  -2   4  -5    2.06    0.90
   2   4   5    1.88    0.99
  -2   4  -6    2.62    1.08
  -2  -4  -6    1.07    0.49
   2  -4   6    1.33    0.88
   2   4   6    2.08    1.28
  -2   4  -6    0.60    0.54
  -2   4  -6    4.20    1.39
   2  -4   7  154.43    7.75
  -2   4  -7  140.66    7.46
  -2   4  -7  163.47    7.54
  -2  -4  -7  140.80    4.92
  -2   4  -7  147.82    6.39
   2   4   7  145.29    7.28
  -2  -4  -8  155.13    5.47
   2   4   8  139.70    7.30
  -2   4  -8  159.55    6.98
  -2   4  -8  150.01    7.95
   2  -4   8  144.79    7.79
  -2  -4  -9   39.96    2.93
   2  -4   9   41.29    4.20
  -2   4  -9   43.78    3.83
   2   4   9   37.18    3.92
   2  -4  10   21.66    3.24
  -2   4 -10   19.42    2.68
   2  -4  11  196.30    9.72
  -2   4 -11  195.36    8.97
  -2   4 -12   82.10    6.11
   2  -4  12   80.59    6.41
  -2   4 -13  133.62    8.07
   2  -4  13  141.35    8.58
   2  -4  14    8.97    2.59
  -2   4 -14   11.93    2.65
   2  -4  15    0.05    1.24
  -2   4 -15    1.64    1.69
   2  -4  16   10.43    2.73
  -2   4 -16   10.66    2.62
   2  -4  17   23.27    3.99
  -2   4 -17   28.27    4.39
   2   5 -16   -0.45    1.32
  -2  -5  16    2.10    1.46
  -2   5  16    1.05    1.40
   2   5 -15    1.51    1.50
  -2  -5  15    0.22    1.03
  -2   5  15    0.22    1.22
   2   5 -14   -0.24    1.03
  -2   5  14    1.73    1.75
  -2  -5  14   -1.18    1.16
  -2   5  13    0.90    0.88
  -2  -5  13    2.41    1.52
  -2   5  12    1.77    1.71
  -2  -5  12    2.17    1.12
   2   5 -12    1.88    1.30
  -2  -5  11    6.76    1.66
  -2   5  11    7.55    2.17
   2   5 -11    5.22    1.77
  -2  -5  10    3.08    1.28
   2   5 -10   -0.03    0.76
  -2   5  10    1.83    1.67
   2   5  -9   15.19    2.51
   2   5  -9   10.84    2.06
  -2  -5   9   11.11    1.91
  -2   5   9    8.78    2.22
  -2   5   8    1.60    1.30
   2   5  -8    5.40    1.56
  -2  -5   8    4.92    1.42
   2   5  -8    2.30    0.98
   2   5  -7    2.50    1.17
  -2  -5   7    2.87    0.93
  -2   5   7    1.86    1.28
   2   5  -7    0.57    0.63
   2   5  -6    1.07    0.91
   2   5  -6    1.75    0.86
  -2  -5   6    3.13    1.11
   2   5  -5   67.74    3.97
  -2   5   5   71.55    4.79
  -2   5   5   74.94    4.21
  -2   5   5   66.97    5.68
  -2  -5   5   72.58    4.07
   2   5  -5   75.35    4.62
  -2   5   4    2.47    0.82
   2   5  -4    1.65    0.70
  -2  -5   4    2.65    0.91
  -2   5   4    2.05    0.93
   2   5  -4    3.20    1.03
  -2   5   4    1.65    0.91
  -2   5   3   62.78    4.51
   2   5  -3   57.57    3.27
  -2  -5   3   60.35    3.31
  -2   5   3   56.87    3.64
  -2   5   3   54.88    4.92
   2   5  -3   60.88    3.94
  -2   5   2  173.69    7.51
   2   5  -2  167.36    6.39
   2   5  -2  164.76    5.36
  -2   5   2  160.02    8.49
  -2   5   2  169.77    6.46
  -2  -5   2  166.86    5.26
   2  -5  -1   24.76    2.77
  -2   5   1   30.59    3.68
  -2   5   1   29.53    2.71
   2   5  -1   26.51    2.49
  -2   5   1   33.33    3.32
  -2  -5   1   34.37    2.11
  -2  -5   0   45.59    2.17
  -2   5   0   51.21    4.24
   2  -5   0   47.40    3.86
  -2   5   0   45.06    3.45
  -2  -5   0   45.84    2.48
   2   5   0   48.62    4.13
  -2   5   0   50.86    4.61
   2   5   0   41.19    3.08
  -2   5  -1    1.41    0.72
  -2   5  -1    1.11    0.87
  -2   5  -1    2.20    0.49
   2   5   1    1.59    0.67
   2   5   1    3.27    1.31
   2  -5   1    2.68    1.18
  -2   5  -1    2.45    1.17
  -2   5  -2    1.07    0.49
   2   5   2    0.51    0.61
  -2   5  -2    1.50    1.29
   2  -5   2   -0.99    1.03
   2   5   2   -0.05    0.85
  -2   5  -2    0.41    0.49
  -2   5  -3  113.12    5.87
  -2   5  -3  110.77    6.46
  -2   5  -3  109.35    4.11
   2   5   3  104.73    6.31
   2  -5   3  107.32    6.16
  -2   5  -4    5.06    1.76
  -2   5  -4    5.83    1.50
  -2   5  -4    6.75    1.13
   2   5   4    4.53    1.52
   2  -5   4    6.82    1.74
  -2   5  -5   36.04    3.55
  -2   5  -5   37.43    3.99
   2  -5   5   35.52    3.74
   2   5   5   32.13    3.70
  -2   5  -5   32.83    2.66
   2  -5   6   30.61    3.56
   2   5   6   33.79    3.84
  -2   5  -6   33.23    3.73
  -2   5  -6   35.14    3.63
  -2   5  -6   32.37    2.83
  -2   5  -7  178.62    9.05
   2  -5   7  174.11    8.69
  -2   5  -7  182.88    7.23
   2   5   7  179.66    9.11
   2  -5   8  140.87    8.06
   2   5   8  151.26    8.48
  -2   5  -8  143.52    6.76
  -2   5  -8  162.58    8.90
   2  -5   9  117.70    7.53
  -2   5  -9  107.23    7.61
  -2   5  -9  112.35    6.32
   2   5   9  115.80    7.62
  -2   5 -10   92.57    7.00
   2  -5  10   86.37    6.60
  -2   5 -10   92.09    5.91
   2   5  10   89.03    6.86
   2   5  11    0.89    1.49
  -2   5 -11    0.21    0.68
   2  -5  11    1.09    1.31
  -2   5 -11    1.46    1.62
  -2   5 -12   12.25    2.54
   2   5  12   14.08    3.20
  -2   5 -12   16.54    3.38
   2  -5  12   15.78    3.12
   2  -5  13   14.21    3.01
  -2   5 -13   17.30    3.16
  -2   5 -13    9.75    2.73
   2   5  13   16.25    3.26
   2   5  14    2.48    1.44
  -2   5 -14    0.85    1.56
   2  -5  14    0.94    1.52
   2  -5  15    9.01    2.65
  -2   5 -15    6.22    1.94
   2   5  15    6.12    2.32
   2  -5  16    1.76    1.62
   2   5  16    4.89    2.52
  -2   5 -16    0.81    1.70
   2   6 -15   14.18    3.21
  -2   6  15   13.60    3.63
  -2  -6  15   17.84    3.40
  -2  -6  14   28.81    4.10
  -2   6  14   29.00    5.01
   2   6 -14   26.59    4.16
  -2  -6  13   17.22    2.97
  -2   6  13   13.43    3.53
   2   6 -13   15.14    3.04
  -2   6  12    3.82    2.18
   2   6 -12   -0.83    1.25
  -2  -6  12    1.34    1.31
   2   6 -11    0.45    0.98
  -2  -6  11   -1.24    1.07
  -2   6  11    1.13    1.79
  -2  -6  10   -0.13    0.80
   2   6 -10   -0.43    1.18
  -2   6  10   -0.28    1.30
  -2  -6   9    6.70    1.80
   2   6  -9    4.60    1.52
  -2   6   9    7.86    2.42
  -2  -6   8    0.67    0.82
  -2   6   8   -1.50    0.99
   2   6  -8    0.25    0.88
   2   6  -7   29.81    3.04
  -2   6   7   28.56    4.31
  -2  -6   7   33.31    3.23
   2   6  -6   36.67    3.21
  -2  -6   6   44.09    3.56
   2   6  -6   38.37    3.71
  -2   6   6   40.67    4.93
  -2   6   5    6.27    2.11
  -2  -6   5    8.83    1.49
   2   6  -5    6.30    1.25
  -2   6   5    7.14    1.83
   2   6  -5   10.04    1.86
  -2   6   4    4.66    1.53
  -2  -6   4    2.42    0.86
   2   6  -4    4.63    1.34
  -2   6   4    4.62    1.95
   2   6  -3    6.61    1.41
  -2   6   3    6.17    1.91
  -2   6   3    4.60    1.45
   2  -6  -2  156.94    7.40
   2   6  -2  143.89    6.43
  -2   6   2  142.41    8.62
  -2   6   2  146.72    7.43
  -2   6   2  145.83    6.27
  -2   6   1    0.68    0.63
  -2   6   1    0.69    1.03
  -2   6   1   -0.22    1.07
   2   6  -1    1.28    0.78
   2  -6  -1   -0.64    0.81
   2  -6   0   17.47    2.49
  -2   6   0   19.66    2.44
  -2   6   0   24.04    3.46
   2   6   0   19.93    2.32
  -2   6   0   17.45    2.72
   2   6   1   12.25    1.95
   2  -6   1   13.82    2.22
  -2   6  -1   12.14    1.97
   2   6   1    7.48    1.91
  -2   6  -1   11.54    2.34
  -2   6  -2   24.82    2.81
   2  -6   2   29.93    3.35
  -2   6  -2   31.51    3.62
   2   6   2   22.47    3.24
   2   6   2   24.50    2.58
  -2   6  -3    1.64    0.88
  -2   6  -3    4.06    1.38
   2   6   3    1.40    1.16
   2  -6   3    2.74    0.99
   2   6   4  157.95    8.67
  -2   6  -4  155.09    7.48
   2  -6   4  154.64    8.08
  -2   6  -4  151.41    8.35
   2   6   5  135.20    8.09
   2  -6   5  123.31    7.36
  -2   6  -5  134.15    8.06
  -2   6  -5  128.76    7.06
   2   6   6   31.07    4.08
   2  -6   6   32.57    3.86
  -2   6  -6   34.66    4.47
  -2   6  -6   33.29    2.93
  -2   6  -7   14.78    2.13
  -2   6  -7   10.62    2.41
   2  -6   7   14.25    2.62
   2   6   7   14.36    3.03
   2  -6   8  109.45    7.29
  -2   6  -8  107.86    7.67
  -2   6  -8  114.24    6.12
   2   6   8   99.55    7.64
   2  -6   9   18.88    3.09
   2   6   9   12.07    2.78
  -2   6  -9   18.75    2.63
  -2   6  -9   24.65    3.87
   2  -6  10    3.18    1.79
   2   6  10    3.16    1.83
  -2   6 -10    5.91    2.40
  -2   6 -10    1.27    1.02
   2   6  11   23.89    4.10
  -2   6 -11   21.99    3.24
  -2   6 -11   24.78    4.09
   2  -6  11   28.05    4.10
   2   6  12   26.58    4.36
  -2   6 -12   22.83    3.39
   2  -6  12   31.02    4.39
  -2   6 -12   23.64    4.24
   2  -6  13   14.55    3.25
  -2   6 -13   19.66    3.83
  -2   6 -13   13.19    2.71
   2   6  13   15.15    3.48
   2  -6  14    2.36    1.57
  -2   6 -14    2.10    1.72
   2   6  14    4.74    2.81
  -2   6 -14    0.61    1.12
   2  -6  15    0.79    1.34
  -2   6 -15    3.46    1.82
  -2   6 -15    1.63    1.49
   2   6  15    3.46    2.35
  -2  -7  13    3.52    1.60
  -2   7  13    8.13    2.93
  -2   7  12   40.54    6.07
  -2  -7  12   39.30    4.55
  -2   7  11    3.14    1.82
  -2  -7  11    7.25    1.97
  -2  -7  10    3.21    1.37
  -2   7  10   -0.46    1.34
  -2   7   9    1.63    1.49
  -2   7   8    8.60    2.85
  -2   7   7    1.17    1.04
  -2   7   6   56.43    6.29
  -2   7   5   -1.27    1.68
  -2   7   5    3.01    1.45
  -2   7   4   30.98    3.64
  -2   7   4   22.35    3.87
  -2   7   3    7.43    1.96
   2   7  -3    3.93    1.31
  -2   7   3    3.60    1.63
   2   7  -2   15.10    2.25
  -2   7   2   16.61    3.27
  -2   7   2   15.46    2.63
   2   7  -1    0.86    0.90
  -2   7   1    1.21    1.05
  -2   7   1    1.37    1.43
  -2   7   0   18.41    3.46
   2   7   0   14.53    2.31
  -2   7   0   16.78    2.85
   2   7   1   13.13    2.88
   2   7   1    8.75    1.82
  -2   7  -1   10.84    1.98
  -2   7  -1    7.34    1.87
   2  -7   2   45.49    4.33
   2   7   2   41.68    3.72
   2   7   2   39.24    4.61
  -2   7  -2   38.64    3.82
  -2   7  -2   41.81    4.57
   2  -7   3   11.58    2.32
  -2   7  -3    9.66    1.94
   2   7   3    4.26    1.88
  -2   7  -3    8.29    2.30
   2   7   4    2.07    1.41
  -2   7  -4   -0.76    1.28
   2  -7   4    0.20    0.88
  -2   7  -4    1.09    1.21
  -2   7  -5    0.47    1.00
   2  -7   5    2.02    1.21
   2   7   5    2.27    1.47
   2   7   6    8.59    2.57
   2  -7   6    9.08    2.26
  -2   7  -6    5.50    1.97
  -2   7  -7   19.43    3.42
   2  -7   7   20.12    3.29
   2   7   7   14.54    3.07
  -2   7  -8    1.10    1.53
   2  -7   8    0.52    0.98
   2   7   8   -1.01    1.51
  -2   7  -9    6.24    2.24
   2  -7   9   11.24    2.56
   2   7   9    7.34    2.64
   2  -7  10   27.06    4.00
  -2   7 -10   22.74    3.87
   2   7  10   20.73    4.09
   2   7  11   -1.01    1.79
   2  -7  11    3.27    1.96
   2   7  12   -0.04    1.62
   2  -7  12   -4.38    2.26
  -2   7 -12   -3.18    1.94
   2  -7  13   -1.32    1.63
  -2   7 -13   -0.24    1.33
   2   7  13   -1.95    2.08
  -2   8  11   -1.44    1.81
  -2   8  10    3.57    2.35
  -2   8   9    6.94    2.92
  -2   8   8    1.24    1.52
  -2   8   7    7.47    2.94
  -2   8   6    6.42    2.41
  -2   8   5   -0.17    1.44
  -2   8   5   -1.35    1.25
  -2   8   4    3.30    1.30
  -2   8   4    5.42    2.82
  -2   8   3    2.14    1.21
  -2   8   3    1.02    1.20
  -2   8   2   10.71    2.90
  -2   8   2    8.98    2.20
  -2   8   1   18.26    3.92
  -2   8   1   15.38    2.89
  -2   8   0    4.92    1.59
   2   8   0    5.21    1.62
  -2   8  -1   31.67    4.14
   2   8   1   35.39    3.68
  -2   8  -2   52.60    5.38
   2   8   2   66.01    6.54
   2   8   2   50.72    4.45
   2   8   3    3.27    1.64
  -2   8  -3    1.41    1.42
  -2   8  -4    2.71    1.74
   2   8   4    0.74    1.16
   2   8   5   26.05    4.38
  -2   8  -5   20.96    3.65
  -2   8  -6    1.91    1.92
   2   8   6    2.36    2.18
   2   8   7    5.59    1.96
  -2   8  -7    6.91    2.49
   2   8   8   64.48    7.18
  -2   8  -8   58.60    6.40
   2  -8   9   16.48    3.16
  -2   8  -9   15.71    3.75
   2   8   9   13.05    3.42
  -2   8 -10   22.76    4.14
   2   8  10   33.23    5.60
   2   8  11    7.31    3.02
   2  -8  11   10.55    2.75
  -2   9   7    4.34    2.50
  -2   9   6    5.07    2.80
  -2   9   5    2.67    2.24
  -2   9   4    4.78    2.71
  -2   9   4    3.57    1.48
  -2   9   3    0.68    1.34
  -2   9   3    1.51    1.23
  -2   9   2    7.95    2.98
  -2   9   2    2.64    1.53
  -2   9   1    2.90    1.36
  -2   9   0    2.11    1.66
  -2   9  -1    4.08    1.72
  -2   9  -2    1.94    1.77
   2   9   3    9.12    2.85
  -2   9  -3    7.52    2.51
  -2   9  -4    7.69    2.42
   2   9   4    7.47    2.99
  -2   9  -5    0.61    1.57
   2   9   5    6.34    2.89
   2   9   6    1.92    1.89
  -2   9  -6    2.15    1.88
  -2   9  -7    1.12    1.47
   2   9   7   -0.53    1.83
  -3   0  18    0.61    1.32
   3   0 -18   -0.13    1.41
  -3   0  17   97.34    7.42
   3   0 -17   95.80    7.74
  -3   0  16    3.15    1.98
   3   0 -16    2.35    1.75
   3   0 -15    5.95    1.83
  -3   0  15    7.21    2.07
  -3   0  14    4.85    1.76
   3   0 -14    1.52    1.05
  -3   0  13   84.84    5.87
   3   0 -13   94.74    6.35
  -3   0  12    0.12    0.83
   3   0 -12    0.81    1.04
   3   0 -11    9.37    1.85
  -3   0  11    8.34    1.75
  -3   0  10   -0.21    0.64
   3   0 -10   -0.65    0.94
  -3   0   9   49.78    3.66
   3   0  -9   43.68    3.53
  -3   0   8   -0.16    0.56
   3   0  -8    1.07    0.82
  -3   0   7  648.44   12.92
   3   0  -7  655.50   13.29
   3   0  -6    0.34    0.42
  -3   0   6    0.26    0.43
  -3   0   5    2.05    0.63
   3   0  -5    1.85    0.59
   3   0  -4    0.25    0.33
  -3   0   4    0.11    0.43
   3   0  -3   51.73    2.77
  -3   0   2    0.28    0.23
   3   0  -1 1213.13   15.59
  -3   0   1 1231.26   13.95
  -3   0   1 1236.79   16.15
  -3   0   0    0.33    0.19
  -3   0   0    0.27    0.27
  -3   0   0    0.58    0.38
   3   0   0    0.39    0.43
  -3   0   0    0.17    0.29
  -3   0  -1  369.55    7.97
  -3   0  -1  364.02    7.35
   3   0   1  359.17    7.08
   3   0   2    0.22    0.36
  -3   0  -2   -0.51    0.48
   3   0   2    0.13    0.34
  -3   0  -2    1.03    0.51
   3   0   3    2.68    0.81
  -3   0  -3    2.86    0.75
   3   0   3    3.06    0.70
  -3   0  -3    3.15    0.83
  -3   0  -4   -0.15    0.32
   3   0   4   -0.10    0.30
  -3   0  -4    0.11    0.37
   3   0   4    0.23    0.51
   3   0   5 1214.96   18.85
  -3   0  -5 1215.00   17.75
  -3   0  -5 1214.60   18.80
  -3   0  -6    0.56    0.73
   3   0   6    0.17    0.50
  -3   0  -6    0.44    0.51
   3   0   7  834.74   15.81
  -3   0  -7  843.78   16.02
  -3   0  -7  822.94   14.65
   3   0   8    1.22    0.86
  -3   0  -8    1.04    0.87
  -3   0  -9   21.59    2.58
   3   0   9   22.87    2.56
   3   0  10   -1.33    0.94
  -3   0 -10   -0.17    0.61
   3   0  11    1.15    0.93
  -3   0 -11   -0.64    0.64
  -3   0 -12   -0.52    0.89
   3   0  12   -0.24    0.99
   3   0  13   20.73    2.85
  -3   0 -13   24.63    3.33
   3   0  14    0.14    1.12
  -3   0 -14    0.29    1.06
  -3   0 -15   13.44    2.70
   3   0  15    9.35    2.21
   3   0  16    0.69    1.19
  -3   0 -16    1.38    1.13
   3   0  17    7.23    2.11
  -3   0 -17    6.66    2.10
   3   0  18    1.42    1.53
  -3   0 -18    1.74    1.64
  -3   1  18    2.58    1.54
   3  -1 -18    1.89    1.67
   3   1 -18    1.42    1.62
  -3  -1  18    0.81    1.07
  -3  -1  17   23.00    3.70
   3  -1 -17   25.20    4.00
  -3   1  17   31.53    4.28
   3   1 -17   28.07    4.19
   3   1 -16   19.11    3.47
  -3   1  16   30.11    4.02
  -3  -1  16   28.15    3.82
   3  -1 -16   30.38    4.18
  -3  -1  15    3.44    1.57
   3   1 -15    2.37    1.33
  -3   1  15    1.65    1.10
   3  -1 -15    1.71    1.46
  -3  -1  14   21.01    2.95
  -3   1  14   24.46    3.34
   3   1 -14   17.16    2.97
   3  -1 -14   26.49    3.53
  -3   1  13   23.19    3.08
   3  -1 -13   22.91    3.24
   3   1 -13   26.60    3.48
  -3  -1  13   23.48    3.07
   3   1 -12    5.46    1.61
  -3   1  12    4.65    1.52
  -3  -1  12    3.67    1.12
   3  -1 -12    4.48    1.43
  -3  -1  11   62.13    4.48
  -3   1  11   63.38    4.62
   3   1 -11   59.96    4.81
   3  -1 -11   66.19    4.73
   3  -1 -10    0.85    0.77
   3   1 -10    0.62    0.94
  -3   1  10    0.21    0.84
  -3  -1  10   -0.19    0.58
   3   1  -9   77.31    4.82
  -3   1   9   79.86    4.72
  -3  -1   9   75.61    4.55
   3  -1  -9   72.10    4.43
   3  -1  -8   16.54    2.04
  -3  -1   8   17.70    2.17
  -3   1   8   21.73    2.33
   3   1  -8   21.59    2.48
  -3   1   7    6.24    1.25
   3   1  -7    8.49    1.45
  -3  -1   7    5.92    1.18
   3  -1  -7    5.27    1.04
  -3   1   6  115.22    4.96
   3  -1  -6  119.01    4.80
   3   1  -6  125.75    5.19
  -3  -1   6  123.09    4.84
   3   1  -6  121.32    4.14
  -3  -1   5  410.72    8.82
   3   1  -5  413.04    8.04
   3   1  -5  422.96    9.52
   3  -1  -5  417.33    9.02
  -3  -1   4  995.35   14.47
   3   1  -4 1001.69   14.03
   3  -1  -4  978.17   14.94
   3   1  -4  982.42   15.43
  -3   1   4 1020.93   15.50
  -3  -1   3   21.42    1.60
   3   1  -3   21.74    1.88
   3  -1  -3   20.46    1.78
  -3   1   3   25.02    1.77
  -3   1   3   19.63    1.74
   3   1  -2  562.70    9.62
  -3   1   2  575.68    9.57
  -3  -1   2  572.81    9.01
   3   1  -2  574.12   10.26
  -3   1   2  556.10   10.39
  -3   1   2  554.75    9.71
  -3   1   1  193.37    5.14
   3   1  -1  186.34    5.17
  -3   1   1  182.64    5.16
  -3   1   1  187.17    5.12
  -3   1   1  184.58    5.43
   3   1   0  104.93    3.87
  -3   1   0  102.61    4.04
  -3   1   0  109.18    4.00
  -3  -1   0  106.74    3.32
  -3  -1   0  113.42    4.10
  -3   1   0  105.05    3.83
  -3   1   0  104.37    3.69
  -3  -1  -1  233.05    5.00
  -3  -1  -1  229.29    6.24
  -3   1  -1  236.35    6.18
  -3   1  -1  232.35    6.12
  -3   1  -1  225.15    6.31
   3   1   1  232.13    6.07
  -3  -1  -2    6.87    1.13
  -3   1  -2    8.41    1.21
   3   1   2    7.56    0.84
   3  -1   2    7.11    1.23
   3  -1   2    7.03    0.88
  -3   1  -2    8.24    1.22
  -3  -1  -2    6.98    0.83
   3   1   2    7.55    1.09
  -3   1  -3  944.71   15.23
  -3   1  -3  925.77   15.39
   3  -1   3  927.79   12.69
  -3  -1  -3  943.54   12.74
  -3  -1  -3  961.39   15.10
   3   1   3  916.54   14.69
   3  -1   3  944.83   16.36
   3   1   3  951.59   13.08
   3  -1   4   49.66    2.30
  -3   1  -4   42.39    2.86
  -3  -1  -4   44.06    2.22
   3  -1   4   40.93    3.17
  -3  -1  -4   44.94    2.90
   3   1   4   40.25    2.33
  -3   1  -4   47.27    3.09
  -3  -1  -5    0.82    0.40
  -3   1  -5    1.21    0.53
   3  -1   5    1.39    0.85
   3  -1   5    1.04    0.41
  -3  -1  -5    1.16    0.79
  -3   1  -5    1.61    0.77
   3   1   5    0.99    0.58
   3  -1   6  283.21    9.03
  -3  -1  -6  292.95    6.70
  -3   1  -6  289.74    8.52
  -3   1  -6  290.07    8.43
  -3  -1  -6  273.22    8.05
   3   1   6  290.32    7.41
  -3   1  -7  867.25   16.19
   3   1   7  844.15   14.69
  -3  -1  -7  854.94   15.98
   3  -1   7  865.55   17.35
  -3   1  -7  875.40   16.56
   3   1   8   27.48    2.43
   3  -1   8   26.84    2.90
  -3   1  -8   30.71    3.04
  -3   1  -8   26.00    2.69
  -3  -1  -8   26.00    2.69
   3   1   9   34.43    2.88
   3  -1   9   33.23    3.34
  -3   1  -9   28.50    2.91
  -3  -1  -9   26.92    2.84
   3   1  10   35.81    3.09
  -3   1 -10   35.24    3.49
  -3  -1 -10   38.90    3.47
   3  -1  10   32.47    3.39
  -3  -1 -11    8.15    1.84
   3   1  11    9.17    1.78
  -3   1 -11    9.73    2.05
   3  -1  11    9.20    1.77
   3  -1  12   10.46    2.07
  -3  -1 -12   10.49    2.12
  -3   1 -12   11.22    2.21
   3   1  12   10.09    1.95
   3  -1  13   22.00    3.08
  -3   1 -13   15.52    2.70
  -3  -1 -13   18.90    2.94
   3   1  13   17.25    2.58
  -3  -1 -14    5.88    1.73
  -3   1 -14    9.08    2.26
   3   1  14    6.04    1.57
   3  -1  14    2.73    1.12
  -3   1 -15   -0.95    0.95
  -3  -1 -15    1.71    1.06
   3   1  15    1.19    1.15
   3  -1  15    0.47    1.03
   3   1  16   17.80    3.00
  -3   1 -16   11.99    2.62
   3  -1  16   17.77    3.13
  -3  -1 -16   19.39    3.25
  -3  -1 -17    0.09    0.99
   3   1  17   -0.45    1.06
   3  -1  17    0.37    1.23
  -3   1 -17    2.21    1.71
   3  -1  18   12.29    2.97
  -3  -1 -18   12.47    2.87
   3   1  18   10.53    2.52
  -3   1 -18   12.53    3.01
   3   2 -18    8.82    2.39
   3  -2 -18    7.89    2.53
  -3  -2  18    8.48    2.38
  -3   2  18   11.72    2.77
  -3   2  17   19.22    3.52
   3   2 -17   20.40    3.75
  -3  -2  17   19.25    3.49
   3  -2 -17   22.96    3.74
   3   2 -16    3.13    1.73
  -3   2  16    0.54    0.87
   3  -2 -16    2.80    1.69
  -3  -2  16    4.33    1.85
  -3   2  15    9.76    2.43
  -3  -2  15    4.10    1.72
   3  -2 -15    3.60    1.50
   3   2 -15    7.21    2.34
  -3   2  14  119.55    7.44
  -3  -2  14  120.76    7.29
   3   2 -14  110.46    7.55
   3  -2 -14  108.01    6.94
  -3  -2  13   10.09    2.12
   3   2 -13    9.66    2.29
   3  -2 -13   12.56    2.29
  -3   2  12   25.47    3.16
   3  -2 -12   23.18    2.97
  -3  -2  12   16.96    2.59
   3   2 -12   23.60    3.26
  -3   2  11   97.71    5.90
  -3  -2  11  107.70    6.01
   3   2 -11   96.39    6.15
   3  -2 -11  106.25    5.94
  -3  -2  10  360.84   10.91
   3   2 -10  364.64   11.56
   3  -2 -10  344.54   10.39
  -3   2  10  354.56   11.05
  -3  -2   9   39.76    3.30
   3   2  -9   43.76    2.56
   3   2  -9   45.41    3.81
   3  -2  -9   39.55    3.24
   3  -2  -8  105.52    4.96
   3   2  -8  104.65    3.98
  -3  -2   8  105.08    5.16
   3   2  -8  110.55    5.55
   3   2  -7   31.69    2.13
   3   2  -7   34.91    2.98
  -3  -2   7   33.48    2.71
   3  -2  -7   32.75    2.59
   3   2  -6  636.78   10.82
   3   2  -6  637.60   13.18
  -3  -2   6  631.10   12.23
   3  -2  -6  612.50   11.80
  -3   2   6  622.11   12.55
  -3   2   5   85.29    4.13
   3  -2  -5   83.18    3.75
   3   2  -5   83.03    4.16
  -3  -2   5   91.23    3.91
   3   2  -5   86.87    3.54
  -3   2   4  201.38    6.14
  -3  -2   4  202.40    5.61
   3   2  -4  188.75    5.99
   3   2  -4  192.22    5.48
  -3   2   4  201.20    6.39
   3  -2  -4  188.85    5.58
  -3   2   4  201.60    6.82
  -3   2   3 1755.44   22.69
   3   2  -3 1710.53   22.17
   3   2  -3 1695.01   21.42
  -3   2   3 1701.48   23.87
   3   2  -3 1648.34   18.15
  -3  -2   3 1696.60   20.12
  -3   2   3 1686.81   22.79
   3   2  -2 1499.11   15.64
  -3  -2   2 1543.34   17.76
   3   2  -2 1565.26   20.40
  -3   2   2 1551.43   21.14
   3   2  -2 1520.04   20.22
  -3   2   2 1488.50   21.85
  -3   2   2 1530.95   21.16
  -3   2   2 1505.08   19.33
   3   2  -1 2308.91   21.94
  -3   2   1 2279.88   26.21
  -3   2   1 2257.28   28.37
  -3   2   1 2262.98   29.20
  -3  -2   1 2256.84   23.68
   3   2  -1 2275.86   27.60
  -3   2   1 2258.19   28.47
   3   2   0 2523.26   30.26
  -3  -2   0 2565.76   29.51
  -3   2   0 2503.60   31.24
  -3   2   0 2550.75   28.73
  -3   2   0 2528.26   31.07
   3   2   1  296.20    5.85
  -3   2  -1  289.40    7.99
  -3  -2  -1  297.20    5.29
  -3   2  -1  285.91    6.91
  -3   2  -1  282.34    7.88
  -3  -2  -1  290.03    7.15
   3  -2   2  206.50    7.27
  -3  -2  -2  201.31    5.88
  -3  -2  -2  194.54    3.90
  -3   2  -2  206.80    6.84
  -3   2  -2  198.24    5.87
   3   2   2  199.63    4.91
   3   2   3  672.03    8.25
  -3   2  -3  664.76   13.29
   3  -2   3  646.61   14.08
  -3  -2  -3  655.10   11.90
  -3  -2  -3  644.20    8.32
  -3   2  -3  660.04   12.09
   3   2   3  662.98   10.55
  -3  -2  -4  118.60    2.79
  -3   2  -4  126.38    5.02
   3   2   4  120.81    3.16
   3  -2   4  128.47    3.58
   3  -2   4  117.89    5.75
  -3  -2  -4  116.12    4.63
  -3   2  -4  124.06    5.50
   3   2   5 1110.30   14.42
  -3  -2  -5 1156.08   17.70
  -3   2  -5 1147.46   19.55
   3  -2   5 1120.19   13.88
  -3   2  -5 1165.45   18.45
   3  -2   5 1139.74   20.76
   3  -2   6  492.14    7.68
  -3  -2  -6  500.77   11.06
  -3   2  -6  533.89   12.06
  -3   2  -6  526.13   12.57
   3   2   6  510.67    9.08
   3  -2   6  530.13   13.59
  -3  -2  -7    8.62    1.41
  -3   2  -7   10.80    1.77
   3   2   7    9.17    1.22
  -3   2  -7   10.01    1.80
   3  -2   7   10.44    1.95
   3  -2   8  433.99   13.02
  -3   2  -8  439.62   12.06
  -3   2  -8  433.54   11.70
  -3  -2  -8  419.08   10.84
   3   2   8  430.26    9.46
   3  -2   9   80.36    5.61
  -3   2  -9   73.11    4.83
   3   2   9   73.20    3.96
  -3  -2  -9   69.09    4.37
   3   2  10    2.63    0.96
   3  -2  10    2.95    1.34
  -3  -2 -10    1.80    1.00
  -3   2 -10    0.86    0.81
   3   2  11   51.27    3.72
  -3   2 -11   54.95    4.69
  -3  -2 -11   57.30    4.40
   3  -2  11   63.84    5.16
   3   2  12   76.94    4.76
   3  -2  12   80.30    5.99
  -3  -2 -12   86.64    5.68
  -3   2 -12   89.90    6.16
   3   2  13   29.86    3.17
   3  -2  13   33.01    3.93
  -3  -2 -13   28.23    3.45
  -3   2 -13   28.50    3.70
   3  -2  14   50.63    5.03
   3   2  14   40.20    3.80
  -3   2 -14   42.72    4.71
  -3  -2 -14   40.20    4.25
  -3   2 -15   24.28    3.69
   3   2  15   23.98    3.11
   3  -2  15   25.32    3.72
  -3  -2 -15   21.38    3.19
   3   2  16    1.46    0.99
   3  -2  16    3.65    1.90
  -3  -2 -16    3.78    1.70
  -3   2 -16    0.03    1.12
   3  -2  17    0.78    1.14
  -3  -2 -17    1.10    1.32
  -3   2 -17   -0.48    1.17
  -3  -2 -18   -0.13    1.55
   3  -2  18    1.40    1.43
  -3   2 -18   -2.47    1.59
  -3  -3  17   -0.69    1.05
   3   3 -17    0.28    1.15
  -3  -3  16   30.73    4.14
   3   3 -16   31.98    4.60
  -3  -3  15   11.23    2.56
   3   3 -15   16.76    3.25
  -3  -3  14    0.74    1.12
   3   3 -14   -0.34    0.93
   3  -3 -14    2.43    1.50
  -3  -3  13   42.47    4.24
   3   3 -13   43.49    4.62
   3  -3 -13   41.92    4.06
   3  -3 -12    9.07    1.94
   3   3 -12    5.58    1.79
  -3   3  12   10.14    2.01
  -3  -3  12   11.37    2.34
  -3  -3  11  111.04    6.23
  -3   3  11   99.65    5.66
   3   3 -11   94.69    6.21
   3  -3 -11  105.28    5.82
   3   3 -10    0.76    1.02
  -3  -3  10    0.59    0.98
  -3   3  10    0.60    0.85
   3  -3 -10    0.59    0.82
  -3  -3   9  206.02    7.83
  -3   3   9  193.40    7.54
   3  -3  -9  206.37    7.37
   3   3  -9  212.80    8.52
   3   3  -8    3.72    0.74
  -3  -3   8    3.76    1.22
   3   3  -8    5.28    1.45
   3  -3  -8    6.14    1.24
  -3   3   8    4.30    1.17
  -3   3   7  344.14   11.35
  -3  -3   7  344.34    9.34
   3   3  -7  332.80    9.76
  -3   3   7  312.04    9.24
   3   3  -7  326.95    7.48
   3  -3  -7  302.35    8.17
   3  -3  -6  803.72   13.84
   3   3  -6  796.56   13.20
  -3  -3   6  830.82   14.90
   3   3  -6  817.00   15.58
  -3   3   6  816.45   15.45
  -3  -3   5  142.25    5.17
  -3   3   5  138.43    5.81
  -3   3   5  139.36    5.69
   3   3  -5  136.80    4.79
   3   3  -5  134.19    5.48
   3   3  -5  133.57    4.70
   3  -3  -5  137.17    4.74
  -3   3   4  617.17   12.65
  -3  -3   4  624.12   11.05
   3   3  -4  594.28   10.33
   3   3  -4  611.75   12.08
   3   3  -4  623.38   11.43
  -3  -3   3  791.26   11.97
   3   3  -3  791.79   13.64
  -3   3   3  799.11   14.77
   3   3  -3  783.41   11.55
   3   3  -3  796.38   13.66
  -3   3   2   66.30    2.90
   3   3  -2   61.60    3.26
  -3  -3   2   63.03    2.53
   3   3  -2   63.24    2.56
  -3   3   2   68.62    3.90
  -3   3   1  367.90    7.36
  -3  -3   1  361.04    5.95
  -3   3   1  370.12    9.55
   3   3  -1  356.21    6.52
  -3   3   1  349.17   10.37
   3   3   0   14.92    1.22
  -3   3   0   15.67    1.95
  -3  -3   0   15.62    0.87
   3   3   0   19.74    1.89
  -3   3   0   19.14    2.39
  -3  -3   0   17.58    1.73
  -3   3   0   16.62    1.50
  -3   3  -1    2.99    1.04
  -3   3  -1    4.24    1.16
   3  -3   1    3.31    1.11
  -3  -3  -1    3.30    0.73
   3   3   1    2.55    0.76
  -3   3  -1    4.22    0.82
   3  -3   2   86.37    5.04
  -3   3  -2   86.94    4.70
   3   3   2   83.31    3.94
  -3  -3  -2   79.16    2.17
  -3   3  -2   87.52    3.70
  -3  -3  -2   85.02    3.69
   3  -3   3  389.05   11.38
  -3   3  -3  404.87    9.01
  -3   3  -3  411.93   11.31
  -3   3  -3  412.47   10.84
  -3  -3  -3  400.17    8.66
   3   3   3  374.96    9.22
  -3   3  -4   72.34    4.50
  -3   3  -4   58.47    4.20
   3  -3   4   70.39    4.75
   3   3   4   62.90    1.72
  -3  -3  -4   65.69    3.34
  -3   3  -4   68.38    3.67
   3   3   4   65.79    3.72
  -3   3  -5   11.67    1.93
   3   3   5   15.20    1.04
  -3   3  -5   16.61    1.89
  -3  -3  -5   14.21    1.59
  -3   3  -5   13.98    2.04
   3  -3   5   13.49    1.11
   3  -3   5   15.83    2.37
   3   3   5   15.31    1.93
   3  -3   6   55.72    4.49
  -3   3  -6   57.97    4.27
   3   3   6   54.48    2.36
  -3  -3  -6   56.68    3.32
   3  -3   6   53.66    2.05
  -3   3  -6   57.66    3.77
   3   3   7  208.80    5.39
  -3   3  -7  227.66    8.01
  -3   3  -7  234.76    8.91
  -3  -3  -7  219.52    7.03
   3  -3   7  224.67    9.42
   3  -3   8   24.00    3.15
  -3   3  -8   24.63    3.08
   3   3   8   22.49    1.85
  -3   3  -8   24.01    2.72
  -3  -3  -8   24.63    2.42
  -3   3  -9    0.85    0.85
  -3  -3  -9    0.18    0.54
   3   3   9    1.21    0.42
   3  -3   9    1.53    1.50
  -3   3 -10    0.40    0.69
   3   3  10    1.18    0.65
  -3  -3 -10    1.04    0.73
   3  -3  10   -0.99    1.13
  -3  -3 -11   26.74    2.94
   3  -3  11   23.50    3.38
  -3   3 -11   29.63    3.47
   3   3  11   26.49    2.49
  -3  -3 -12   11.53    2.09
  -3   3 -12   11.59    2.45
   3  -3  12   15.50    2.93
  -3  -3 -13    1.36    1.06
  -3   3 -13    0.53    1.07
   3  -3  13   -1.42    1.45
  -3   3 -14   30.13    4.09
   3  -3  14   22.73    3.57
  -3  -3 -14   24.60    3.21
  -3   3 -15    1.65    1.87
  -3  -3 -15    0.91    1.16
   3  -3  15   -0.32    1.26
  -3   3 -16    0.40    1.41
   3  -3  16    2.31    1.73
   3  -3  17    0.89    1.52
  -3   3 -17   -1.60    1.69
   3   4 -17   14.94    3.44
  -3  -4  17   15.00    3.18
  -3  -4  16   20.34    3.49
   3   4 -16   25.61    4.28
   3   4 -15   15.95    3.44
  -3  -4  15   19.80    3.35
   3   4 -14   19.73    3.53
  -3  -4  14   16.25    2.85
   3   4 -13    7.61    2.16
  -3  -4  13    6.35    1.58
   3   4 -12   13.47    2.66
  -3  -4  12   11.98    2.23
  -3   4  12    7.68    2.46
  -3   4  11   79.82    6.62
   3   4 -11   77.65    5.76
  -3  -4  11   80.15    5.50
  -3  -4  10  440.45   12.71
   3   4 -10  390.95   12.77
  -3   4  10  418.78   14.77
  -3   4   9   35.72    3.33
  -3  -4   9   52.29    4.08
   3   4  -9   34.21    3.49
  -3   4   9   45.48    4.74
  -3   4   8   26.42    2.74
   3   4  -8   21.15    2.62
   3   4  -8   25.71    2.71
  -3   4   8   27.32    3.63
  -3  -4   8   26.69    2.81
   3   4  -7    7.20    1.57
  -3   4   7    7.80    2.02
   3   4  -7    7.59    1.44
   3  -4  -7    7.98    1.32
  -3  -4   7    8.89    1.59
  -3   4   7    8.53    1.52
  -3   4   6    4.43    1.23
   3   4  -6    6.42    1.42
  -3  -4   6    6.30    1.35
   3   4  -6    5.51    1.13
  -3   4   6    4.94    1.22
  -3  -4   5  513.23   10.89
   3   4  -5  506.92   10.89
  -3   4   5  471.01   11.72
  -3   4   5  502.01   12.47
  -3   4   5  522.22   14.76
   3   4  -5  459.66   11.22
   3   4  -4    0.89    0.61
  -3   4   4    0.90    0.38
  -3   4   4    2.28    1.08
  -3   4   4    2.03    1.03
  -3   4   4    0.27    0.54
  -3  -4   4   -0.05    0.33
   3   4  -4    0.23    0.51
  -3  -4   3  319.90    7.29
   3   4  -3  304.78    7.58
  -3   4   3  306.37    6.37
   3   4  -3  295.08    8.09
  -3   4   3  314.18    9.17
  -3   4   2  366.47    6.84
  -3  -4   2  392.20    7.39
  -3   4   2  374.43   10.15
   3   4  -2  367.24    8.00
   3   4  -2  358.19    8.67
   3   4  -1  413.03    8.39
  -3   4   1  405.25    7.34
  -3   4   1  425.33   11.02
  -3  -4   1  412.86    6.84
   3   4   0   63.70    4.05
  -3   4   0   65.84    4.21
  -3   4   0   67.01    4.61
  -3  -4   0   68.53    3.49
   3   4   0   61.20    2.96
  -3   4   0   69.15    2.81
  -3  -4   0   63.63    1.89
   3   4   1  115.52    5.44
  -3   4  -1  108.25    5.50
  -3  -4  -1  106.16    4.24
   3  -4   1  110.93    6.09
  -3   4  -1  112.24    3.88
  -3   4  -1  117.56    6.11
  -3   4  -2  455.70   12.71
  -3  -4  -2  433.78    9.00
   3   4   2  456.03   11.38
  -3   4  -2  439.94   11.88
  -3   4  -2  440.34    8.90
   3  -4   2  425.96   12.50
  -3   4  -3   22.50    2.57
  -3  -4  -3   19.96    1.78
   3  -4   3   19.23    2.70
   3   4   3   22.01    2.40
  -3   4  -3   23.89    2.90
  -3   4  -3   25.24    2.12
  -3   4  -4  385.79   11.48
   3  -4   4  372.21   12.04
   3   4   4  372.34   10.79
  -3   4  -4  383.16    9.24
  -3   4  -4  390.14   12.28
  -3  -4  -4  381.20    8.23
  -3   4  -5  162.83    8.00
  -3   4  -5  166.01    6.23
   3  -4   5  177.46    8.28
  -3  -4  -5  170.94    5.40
  -3   4  -5  176.31    7.78
   3   4   5  156.90    7.06
  -3   4  -6  103.47    6.20
   3  -4   6  100.58    6.41
  -3  -4  -6  113.02    4.47
   3   4   6  108.09    5.89
  -3   4  -6  105.95    6.58
  -3   4  -6  110.00    5.33
   3   4   7   21.26    2.80
   3  -4   7   22.84    3.05
  -3   4  -7   16.31    2.51
  -3  -4  -7   23.13    2.11
  -3   4  -7   21.59    2.45
  -3   4  -7   21.62    3.06
   3   4   8   14.78    2.37
  -3   4  -8   18.31    2.92
  -3   4  -8   16.02    2.50
   3  -4   8   15.43    2.66
  -3  -4  -8   18.69    1.95
  -3   4  -8   17.03    2.33
   3   4   9    0.70    0.86
  -3   4  -9    1.09    0.77
  -3  -4  -9    1.30    0.74
   3  -4   9   -0.11    0.86
  -3   4 -10   52.90    4.55
   3  -4  10   55.48    5.24
   3  -4  11  320.40   12.91
  -3   4 -11  306.46   11.56
  -3   4 -12  111.32    7.22
   3  -4  12  110.03    7.71
  -3   4 -13   -1.23    0.99
   3  -4  13    4.84    2.01
   3  -4  14   16.45    3.29
  -3   4 -14   12.99    2.84
   3  -4  15    5.74    2.19
  -3   4 -15    8.91    2.59
   3  -4  16   47.78    5.58
  -3   4 -16   48.52    5.67
  -3   4 -17    0.79    1.43
   3  -4  17   -0.14    1.29
  -3  -5  16   -0.20    1.01
  -3   5  16    0.75    0.95
   3   5 -15    9.02    2.43
  -3   5  15   15.02    3.72
  -3  -5  15   12.24    2.78
  -3  -5  14    7.15    2.15
   3   5 -14    7.01    2.07
  -3   5  14    3.48    1.65
  -3  -5  13    2.84    1.34
   3   5 -13    2.10    1.23
  -3   5  13    2.37    1.63
  -3  -5  12    0.01    0.92
   3   5 -12    1.21    1.24
  -3   5  12    0.20    1.05
   3   5 -11    1.74    0.93
  -3   5  11    1.89    1.51
  -3  -5  11    1.71    0.77
  -3  -5  10    2.89    1.35
   3   5 -10    1.89    1.01
  -3   5  10    1.92    1.31
   3   5  -9   18.28    2.56
  -3   5   9   23.77    3.72
  -3  -5   9   21.17    2.77
   3   5  -8   23.43    2.85
  -3  -5   8   26.87    2.96
  -3   5   8   28.94    4.15
  -3   5   7   -0.97    1.23
   3   5  -7    0.52    0.64
  -3  -5   7   -0.46    0.72
  -3   5   6    1.69    1.04
   3   5  -6    0.96    0.75
   3   5  -6    1.61    0.96
  -3  -5   6    0.77    0.62
  -3   5   6    0.53    0.68
  -3   5   6   -0.05    1.19
  -3   5   5    1.36    1.18
  -3   5   5    3.10    1.17
   3   5  -5    2.19    0.98
  -3  -5   5    2.11    0.81
  -3   5   5    1.23    0.66
   3   5  -5    3.32    1.00
  -3  -5   4   11.96    1.51
   3   5  -4   13.98    1.83
   3   5  -4   14.92    1.89
  -3   5   4   11.46    2.04
  -3   5   4   14.79    2.74
  -3   5   4   13.37    2.02
  -3  -5   3    6.20    1.01
  -3   5   3    3.84    1.12
   3   5  -3    7.12    1.27
  -3   5   3    2.82    1.19
  -3   5   3    9.09    1.83
   3   5  -3    4.89    1.13
  -3   5   2   10.07    1.80
   3   5  -2   11.10    1.54
  -3   5   2   16.09    2.90
  -3   5   2   10.00    1.97
  -3  -5   2   12.42    1.29
  -3   5   1    0.60    0.74
  -3   5   1    3.29    1.52
   3   5  -1    2.31    0.83
  -3  -5   1    1.38    0.49
  -3   5   1    1.51    1.03
  -3   5   0    6.39    1.48
   3  -5   0    5.32    1.44
   3   5   0    6.29    1.13
  -3   5   0    4.52    1.54
  -3   5   0    3.01    1.18
  -3  -5   0    4.42    0.93
   3   5   1   67.53    3.65
  -3  -5  -1   70.44    3.39
   3   5   1   74.32    5.02
   3  -5   1   64.40    4.94
  -3   5  -1   73.64    5.33
  -3   5  -1   71.69    2.91
  -3   5  -1   68.33    5.52
  -3   5  -1   64.51    4.55
  -3   5  -2   22.40    3.02
  -3   5  -2   22.42    2.74
   3   5   2   21.74    2.76
  -3   5  -2   19.76    1.69
   3  -5   2   19.51    2.73
  -3   5  -3    8.33    1.93
  -3   5  -3    5.81    1.49
   3   5   3    6.01    1.63
   3  -5   3    9.50    2.00
  -3   5  -3    5.90    0.99
  -3   5  -4    9.03    2.13
  -3   5  -4   10.14    1.87
   3  -5   4    8.07    2.08
  -3   5  -4   10.41    1.50
   3   5   4    8.72    1.81
  -3   5  -5   40.19    3.94
   3  -5   5   46.90    4.58
   3   5   5   39.23    3.91
  -3   5  -5   42.34    3.14
  -3   5  -5   39.62    4.29
   3  -5   6    5.65    1.66
  -3   5  -6    6.95    1.41
   3   5   6    5.11    1.61
  -3   5  -6    7.77    1.79
  -3   5  -6    6.92    2.04
  -3   5  -7    3.74    1.51
  -3   5  -7    0.83    0.84
  -3   5  -7    1.37    1.66
   3   5   7    0.32    0.79
   3  -5   7    2.11    0.96
  -3   5  -8   99.56    7.15
   3   5   8   99.34    6.79
  -3   5  -8  108.07    6.95
  -3   5  -8   97.65    5.70
   3  -5   8   96.55    6.95
   3  -5   9   -0.82    0.84
   3   5   9    0.03    0.85
  -3   5  -9    1.23    1.67
  -3   5  -9    0.87    1.00
   3  -5  10    1.75    1.68
  -3   5 -10   -0.28    0.98
  -3   5 -10    1.64    1.34
   3   5  10    2.75    1.57
  -3   5 -11    6.22    2.29
   3   5  11    3.79    1.64
  -3   5 -11    5.04    1.76
   3  -5  11    3.79    1.75
   3   5  12   13.71    3.04
   3  -5  12   16.87    3.42
  -3   5 -12   16.85    2.98
  -3   5 -12    9.68    2.58
   3   5  13   15.31    3.16
  -3   5 -13   14.12    2.88
  -3   5 -13   13.64    3.19
   3  -5  13   16.01    3.30
  -3   5 -14   10.15    2.64
   3   5  14   10.35    3.01
   3  -5  14   10.72    2.62
   3  -5  15    2.34    1.88
   3   5  15    7.88    2.93
  -3   5 -15    7.51    2.43
   3   5  16   13.60    3.56
   3  -5  16   11.22    2.93
  -3   5 -16   19.42    3.75
  -3   6  14    7.15    2.73
   3   6 -14    2.25    1.74
  -3  -6  14    3.37    1.72
  -3   6  13    3.07    2.42
   3   6 -13    0.36    1.18
  -3  -6  13    1.84    1.15
  -3   6  12    0.79    1.64
  -3  -6  12    1.25    1.07
   3   6 -12   -1.02    1.24
  -3  -6  11   13.31    2.42
   3   6 -11   10.44    2.29
  -3   6  11   13.14    3.20
  -3  -6  10   27.19    3.32
  -3   6  10   20.89    3.89
   3   6 -10   25.76    3.40
  -3   6   9   19.25    3.68
  -3  -6   9   16.89    2.59
   3   6  -9   14.39    2.46
  -3  -6   8    9.50    1.89
   3   6  -8   10.01    2.05
  -3   6   7    2.68    1.84
   3   6  -7    3.64    1.24
  -3  -6   7    4.24    1.20
  -3   6   6    6.75    2.54
   3   6  -6    8.11    1.63
  -3   6   6    8.88    1.99
  -3  -6   6   10.54    1.69
  -3   6   5   42.77    4.12
   3   6  -5   37.36    3.31
  -3   6   5   38.17    4.75
  -3   6   4   38.68    3.90
  -3   6   4   35.27    4.41
  -3   6   3   15.08    2.24
  -3   6   3   14.73    2.85
   3   6  -3   18.16    2.24
  -3   6   3   14.10    2.54
  -3   6   2    9.09    1.76
   3   6  -2    8.02    1.46
  -3   6   2    8.45    1.87
  -3   6   2    5.13    1.88
   3  -6  -1   11.73    2.30
  -3   6   1   14.95    2.22
  -3   6   1   11.26    2.51
   3   6  -1   13.79    1.87
  -3   6   1   11.37    2.27
  -3   6   0   19.64    3.37
  -3   6   0   19.43    2.55
   3  -6   0   19.58    2.81
   3   6   0   17.14    2.07
  -3   6   0   20.11    3.03
  -3   6  -1   20.08    3.25
   3   6   1   27.54    3.44
  -3   6  -1   30.61    3.74
  -3   6  -1   28.86    3.20
   3  -6   1   24.84    3.27
   3   6   1   30.11    2.74
   3  -6   2    1.97    0.96
   3   6   2    1.85    0.89
  -3   6  -2    2.30    0.94
  -3   6  -2    2.29    1.13
  -3   6  -3    0.30    1.05
   3  -6   3    0.35    1.12
  -3   6  -3    1.08    0.87
   3   6   3    2.56    1.30
   3  -6   4  113.09    7.23
  -3   6  -4  123.53    7.00
   3   6   4  109.96    7.06
  -3   6  -4  129.98    8.04
   3   6   5   91.99    6.55
  -3   6  -5   97.08    6.34
   3  -6   5   84.92    6.39
  -3   6  -5   82.23    6.51
  -3   6  -6    1.58    1.48
   3  -6   6    1.52    1.12
   3   6   6    1.24    1.19
  -3   6  -6    0.77    1.29
   3  -6   7   39.10    4.54
  -3   6  -7   33.82    4.37
  -3   6  -7   49.66    4.88
   3   6   7   32.92    4.32
  -3   6  -7   43.13    3.63
  -3   6  -8   17.81    3.38
   3  -6   8   24.35    3.72
   3   6   8   23.19    3.64
  -3   6  -8   28.95    3.12
  -3   6  -9    4.38    1.56
   3   6   9    3.56    1.67
  -3   6  -9    5.26    2.09
   3  -6   9    5.93    2.07
  -3   6 -10    4.89    2.00
  -3   6 -10    5.76    1.70
   3   6  10    6.11    1.99
   3  -6  10    3.57    1.49
   3   6  11   16.41    3.20
  -3   6 -11   21.02    3.06
   3  -6  11   19.19    3.56
  -3   6 -11   12.60    3.30
  -3   6 -12    3.55    1.43
   3   6  12    3.62    1.87
   3  -6  12    7.02    2.57
  -3   6 -12    6.76    2.23
   3   6  13   -0.22    1.45
  -3   6 -13    1.53    1.38
  -3   6 -13   -2.32    1.94
   3  -6  13    0.82    1.03
   3  -6  14    0.42    1.35
  -3   6 -14    3.11    1.99
   3   6  14    0.89    1.66
  -3   6 -14    0.91    1.30
  -3   7  13   -0.37    1.39
  -3  -7  13   -1.20    1.08
  -3   7  12    2.13    1.49
  -3   7  11    1.58    1.72
  -3   7  10    2.46    1.93
  -3   7   9   -0.66    1.50
  -3   7   8    3.25    2.02
  -3   7   7    6.19    2.13
  -3   7   6    0.39    0.86
  -3   7   6    1.61    1.48
  -3   7   5   42.70    5.48
  -3   7   5   42.05    4.36
  -3   7   4   27.62    4.29
  -3   7   4   20.53    3.07
  -3   7   3   -0.29    0.85
  -3   7   3    1.29    0.84
  -3   7   2    2.17    1.87
  -3   7   2    0.53    1.14
  -3   7   1    6.36    2.20
  -3   7   1    8.13    2.11
   3   7   0    1.90    0.91
   3  -7   0    1.09    1.19
  -3   7   0    1.11    0.96
  -3   7   0    1.84    1.51
  -3   7   0    0.08    1.44
   3  -7   1   26.13    3.53
   3   7   1   32.23    3.12
  -3   7  -1   34.36    4.25
  -3   7  -1   25.95    3.22
   3   7   2    2.61    1.58
  -3   7  -2    6.94    1.77
  -3   7  -2    7.71    2.07
   3  -7   2    8.88    2.18
   3  -7   3    8.11    2.08
  -3   7  -3    5.21    2.06
  -3   7  -3    5.47    1.52
   3   7   3    5.96    2.08
  -3   7  -4   15.96    2.75
   3   7   4   15.30    3.01
   3  -7   4   12.94    2.57
  -3   7  -4   10.18    2.58
   3  -7   5  158.40    9.18
  -3   7  -5  179.92    9.03
   3   7   5  160.37    9.61
  -3   7  -5  162.19    9.90
  -3   7  -6    2.16    1.30
   3  -7   6    4.35    1.75
  -3   7  -6    3.40    1.56
   3   7   6    1.56    1.40
   3   7   7    4.29    1.72
  -3   7  -7    1.13    1.08
   3  -7   7    1.50    1.30
   3  -7   8    6.45    2.25
  -3   7  -8    2.10    1.49
   3   7   8    6.14    2.34
   3   7   9   42.41    5.38
   3  -7   9   51.62    5.59
  -3   7  -9   39.86    5.35
   3   7  10    2.99    2.12
   3  -7  10    0.44    1.04
  -3   7 -10    1.80    1.50
   3  -7  11    9.18    2.57
  -3   7 -11    9.99    2.99
   3   7  11   11.27    3.05
   3  -7  12    4.01    1.80
  -3   7 -12    2.44    1.76
   3   7  12    2.05    1.83
  -3   7 -13    0.57    1.86
   3  -7  13    1.45    1.56
  -3   8  10    0.48    1.36
  -3   8   9    1.32    1.36
  -3   8   8    0.07    1.47
  -3   8   7   -1.56    1.72
  -3   8   6   20.18    4.35
  -3   8   5    4.20    1.76
  -3   8   5    9.34    2.91
  -3   8   4   18.01    4.06
  -3   8   4   15.56    2.96
  -3   8   3   15.18    3.54
  -3   8   3   17.13    2.97
  -3   8   2   20.03    3.95
  -3   8   2   24.11    3.65
  -3   8   1    5.81    2.41
  -3   8   1    6.50    2.06
  -3   8   0    8.94    2.31
  -3   8  -1   61.50    5.92
   3   8   2    2.67    1.89
  -3   8  -2    7.08    2.34
   3   8   3   14.56    3.19
  -3   8  -3    7.85    2.04
  -3   8  -3    7.76    2.58
  -3   8  -4    0.38    0.82
   3   8   4    4.23    2.08
  -3   8  -4    2.65    1.97
   3   8   5   17.45    3.60
  -3   8  -5   12.89    3.08
  -3   8  -6   18.05    3.49
   3   8   6   23.35    4.19
   3  -8   7   -0.99    0.96
  -3   8  -7   -0.54    1.39
  -3   8  -8   72.13    7.31
   3  -8   8   67.86    6.44
  -3   8  -9   12.32    3.26
   3  -8   9   15.05    3.30
   3  -8  10    2.70    1.76
  -3   8 -10   -0.35    1.44
  -3   9   7    0.33    1.35
  -3   9   6    0.39    1.19
  -3   9   5    2.79    2.42
  -3   9   5    2.43    1.63
  -3   9   4    9.43    2.55
  -3   9   4    8.06    2.88
  -3   9   3   -1.07    1.27
  -3   9   3    0.64    1.12
  -3   9   2    0.69    2.28
  -3   9   2    0.06    0.98
  -3   9   1    1.80    1.29
  -3   9   0    6.27    2.22
  -3   9  -1    9.73    2.72
  -3   9  -2   16.19    3.30
  -3   9  -3    1.78    1.52
  -3   9  -4    2.87    1.22
  -3   9  -5   -0.81    1.57
  -3   9  -6    1.54    1.90
  -3   9  -7    2.15    1.73
   4   0 -18   37.25    5.15
  -4   0  18   35.38    4.86
  -4   0  17    2.17    1.83
   4   0 -17    2.52    2.07
   4   0 -16   52.28    5.50
  -4   0  16   40.97    4.76
   4   0 -15    0.75    1.11
  -4   0  15    1.23    1.28
   4   0 -14   11.61    2.50
  -4   0  14   11.27    2.32
  -4   0  13    1.60    1.21
   4   0 -13    1.49    1.24
   4   0 -12  137.02    7.58
  -4   0  12  157.41    7.81
   4   0 -11    1.70    1.26
  -4   0  11    1.35    1.07
  -4   0  10    0.73    0.84
   4   0 -10    0.90    0.73
   4   0  -9    0.73    0.96
  -4   0   9   -0.52    0.73
   4   0  -8   -0.41    0.64
  -4   0   8   -0.13    0.67
  -4   0   7   -0.47    0.57
   4   0  -7   -0.36    0.62
   4   0  -6  407.58   10.19
  -4   0   6  428.30   10.25
   4   0  -5    0.00    0.54
   4   0  -4    2.42    0.75
  -4   0   3    0.19    0.30
   4   0  -3    0.22    0.39
  -4   0   2 1198.52   17.41
   4   0  -2 1180.47   16.69
  -4   0   2 1201.63   14.26
  -4   0   1    0.27    0.28
   4   0  -1    0.18    0.45
  -4   0   1   -0.11    0.40
  -4   0   1    0.77    0.60
   4   0   0  162.42    5.06
  -4   0   0  175.04    5.44
  -4   0   0  170.83    4.42
  -4   0   0  164.00    5.71
  -4   0   0  170.45    3.65
   4   0   1   -0.23    0.38
  -4   0  -1    0.29    0.38
  -4   0  -1   -0.15    0.38
   4   0   2   23.39    1.94
  -4   0  -2   23.44    2.01
  -4   0  -2   23.68    2.22
  -4   0  -3    1.01    0.71
  -4   0  -3   -0.65    0.65
   4   0   3   -0.34    0.38
   4   0   3    0.86    0.50
  -4   0  -4   43.78    3.21
   4   0   4   52.67    3.01
  -4   0  -4   49.84    3.10
   4   0   4   53.88    3.48
  -4   0  -5   -0.83    0.88
  -4   0  -5    0.23    0.40
   4   0   5    0.26    0.40
   4   0   5   -0.11    0.47
  -4   0  -6    3.46    1.01
   4   0   6    4.79    1.19
  -4   0  -7    0.32    0.58
  -4   0  -7   -0.01    0.50
   4   0   7   -0.53    0.59
  -4   0  -8   76.75    4.34
   4   0   8   87.43    5.05
  -4   0  -8   82.89    5.03
   4   0   9    0.33    0.54
  -4   0  -9    0.06    0.79
  -4   0 -10  146.03    7.35
   4   0  10  150.61    7.14
   4   0  11    0.77    0.87
  -4   0 -11    1.29    0.94
   4   0  12  180.95    8.37
  -4   0 -12  198.47    9.14
  -4   0 -13    1.01    1.03
   4   0  13   -0.53    0.99
  -4   0 -14    1.65    1.33
   4   0  14    5.15    1.63
   4   0  15    1.99    1.32
  -4   0 -15    1.62    1.48
  -4   0 -16   28.35    4.12
   4   0  16   24.91    3.53
  -4   0 -17   -0.09    1.11
   4   0  17    0.27    1.19
  -4   0 -18   31.20    4.62
   4   0  18   22.54    3.80
  -4   1  18   12.71    3.21
   4   1 -18   14.77    3.50
  -4  -1  18    9.41    2.59
   4  -1 -18    9.83    2.65
  -4   1  17   43.26    5.09
  -4  -1  17   40.07    4.81
   4   1 -17   45.55    5.49
   4  -1 -17   52.23    5.66
  -4   1  16   21.95    3.61
   4   1 -16   27.00    4.19
   4  -1 -16   19.52    3.48
  -4  -1  16   23.33    3.77
  -4   1  15   12.22    2.60
   4   1 -15   16.21    3.20
  -4  -1  15   21.64    3.33
   4  -1 -15   15.21    2.99
  -4   1  14   65.98    5.55
  -4  -1  14   71.11    5.70
   4   1 -14   68.16    5.89
   4  -1 -14   68.28    5.68
  -4   1  13    9.73    2.16
  -4  -1  13    6.36    1.76
   4   1 -13   10.54    2.44
   4  -1 -13   11.59    2.32
  -4   1  12   40.32    4.03
  -4  -1  12   36.48    3.74
   4   1 -12   34.09    3.90
   4  -1 -12   38.19    3.94
  -4   1  11   57.03    4.62
  -4  -1  11   64.41    4.68
   4  -1 -11   58.86    4.63
   4   1 -11   59.72    4.89
  -4  -1  10    2.93    1.22
  -4   1  10    3.21    1.25
   4  -1 -10    1.96    1.08
   4   1 -10    2.03    1.19
  -4  -1   9   29.33    2.94
  -4   1   9   33.22    3.26
   4   1  -9   29.36    3.12
   4  -1  -9   30.14    3.01
  -4   1   8   40.27    3.35
   4  -1  -8   37.03    3.10
  -4  -1   8   38.72    3.16
   4   1  -8   36.64    2.64
   4   1  -8   38.43    3.33
  -4  -1   7  343.24    9.21
   4   1  -7  333.70    8.13
   4   1  -7  329.14    9.69
   4  -1  -7  316.24    9.22
   4   1  -6  122.78    4.67
   4  -1  -6  122.20    5.30
  -4  -1   6  124.41    5.16
   4   1  -6  127.14    5.58
   4   1  -5  567.80   10.78
  -4   1   5  535.41   11.73
  -4  -1   5  552.38   11.10
   4   1  -5  567.87   12.09
   4  -1  -5  556.25   11.75
   4   1  -4    6.83    1.13
  -4   1   4    7.58    1.30
  -4  -1   4    6.65    1.11
   4   1  -4    6.23    1.21
  -4   1   4    6.89    1.04
   4  -1  -4    5.35    1.08
  -4   1   3  496.81    9.84
  -4   1   3  506.44   10.77
   4   1  -3  482.50    9.73
   4   1  -3  496.33   10.71
  -4   1   3  494.91    9.32
  -4   1   2  173.74    5.28
  -4   1   2  185.70    5.32
   4   1  -2  193.16    5.82
  -4   1   2  173.78    6.03
  -4   1   1  951.66   14.38
  -4  -1   1 1001.30   14.45
  -4   1   1  933.14   15.61
   4   1  -1  956.97   15.14
  -4   1   1  969.02   14.48
  -4   1   0  528.00   10.94
  -4   1   0  529.14   10.17
  -4   1   0  538.77   11.10
  -4  -1   0  530.48    9.61
   4   1   0  524.94   10.60
  -4   1   0  517.53    9.65
  -4  -1   0  525.43   10.91
   4   1   1  174.80    5.77
   4  -1   1  182.28    5.20
  -4   1  -1  184.86    5.81
  -4  -1  -1  188.94    6.31
  -4   1  -1  168.15    5.96
  -4   1  -1  173.15    6.05
  -4  -1  -1  184.60    5.15
  -4   1  -1  184.40    5.35
   4  -1   2  662.19   13.81
  -4   1  -2  686.30   13.17
   4  -1   2  712.82   11.58
   4   1   2  671.70   12.64
  -4  -1  -2  672.64   11.22
  -4   1  -2  664.36   13.09
  -4  -1  -2  683.09   13.12
   4  -1   3  353.72    9.90
   4   1   3  341.57    7.70
  -4   1  -3  348.67    9.13
   4   1   3  319.19    8.46
  -4  -1  -3  328.43    7.41
  -4   1  -3  324.65    8.92
   4  -1   3  340.21    7.42
  -4  -1  -3  334.30    8.94
   4  -1   4   43.57    2.55
  -4  -1  -4   39.94    2.45
  -4  -1  -4   46.27    3.28
  -4   1  -4   44.19    3.24
   4   1   4   45.86    3.12
  -4   1  -4   45.40    3.29
   4   1   4   42.94    2.70
   4  -1   4   46.05    3.52
   4  -1   5   22.35    2.64
  -4  -1  -5   27.46    2.08
  -4  -1  -5   22.92    2.37
   4  -1   5   27.65    2.04
  -4   1  -5   26.53    2.58
  -4   1  -5   28.53    2.62
   4   1   5   28.28    2.31
   4  -1   6  108.30    4.14
  -4   1  -6  113.12    5.50
  -4  -1  -6  114.08    4.41
   4  -1   6  121.58    6.16
  -4  -1  -6  106.76    5.33
  -4   1  -6  119.95    5.69
   4   1   6  118.43    4.97
   4  -1   7   25.36    2.86
  -4  -1  -7   27.84    2.21
  -4   1  -7   31.35    2.93
  -4  -1  -7   33.92    3.06
  -4   1  -7   32.49    3.04
   4   1   7   32.61    2.72
   4   1   8   13.14    1.76
  -4  -1  -8    9.08    1.69
  -4   1  -8   10.52    1.83
   4  -1   8   12.30    2.15
  -4   1  -8    9.52    1.64
  -4  -1  -9   -0.58    0.79
  -4   1  -9    0.35    0.61
   4   1   9    1.05    0.72
  -4   1  -9    0.05    0.82
   4  -1   9    1.22    1.17
   4  -1  10  137.63    7.32
  -4  -1 -10  137.96    6.89
  -4   1 -10  153.20    7.51
   4   1  10  139.13    6.40
  -4  -1 -11    9.14    1.99
  -4   1 -11    8.66    2.13
   4  -1  11    6.91    1.73
   4   1  11    9.78    1.92
  -4   1 -12    3.14    1.34
   4  -1  12    4.11    1.63
  -4  -1 -12    3.84    1.52
   4   1  12    2.81    1.26
  -4  -1 -13    0.45    0.97
   4  -1  13   -1.02    1.19
   4   1  13    0.43    0.82
  -4   1 -13    0.95    1.45
   4  -1  14   12.46    2.54
  -4   1 -14   16.70    3.07
  -4  -1 -14   21.95    3.28
   4   1  14   12.94    2.30
  -4  -1 -15    1.53    1.06
  -4   1 -15    1.97    1.61
   4   1  15    2.94    1.52
   4  -1  15    1.12    1.24
   4  -1  16    0.56    0.89
  -4  -1 -16    3.54    1.61
  -4   1 -16    0.38    1.10
   4   1  16    0.85    0.99
  -4  -1 -17   18.96    3.43
  -4   1 -17   14.82    3.19
   4   1  17   20.67    3.36
   4  -1  17   21.09    3.61
  -4   1 -18    2.21    1.47
   4  -1  18   -0.92    0.99
   4   1  18    0.47    1.09
  -4  -1 -18   -1.36    1.17
  -4  -2  18    8.67    2.66
   4   2 -18    6.29    2.61
   4  -2 -18    3.89    1.91
   4   2 -17    3.07    1.67
  -4  -2  17    2.26    1.47
  -4  -2  16    5.68    2.14
   4  -2 -16    1.79    1.17
   4   2 -16    1.72    1.72
  -4  -2  15    4.26    1.70
   4   2 -15    4.64    2.10
   4  -2 -15    7.45    2.05
  -4  -2  14   74.52    5.79
   4   2 -14   74.35    6.23
   4  -2 -14   72.97    5.84
   4   2 -13   15.37    2.75
  -4  -2  13   13.08    2.49
   4  -2 -13   11.59    2.24
  -4  -2  12   76.88    5.47
   4   2 -12   82.62    6.01
   4  -2 -12   83.00    5.69
  -4  -2  11  119.31    6.47
   4   2 -11  121.52    7.10
   4  -2 -11  123.61    6.68
  -4  -2  10  216.43    8.30
   4   2 -10  205.52    8.80
  -4  -2   9   48.86    3.70
   4   2  -9   41.99    3.73
   4  -2  -9   43.73    3.56
   4   2  -9   51.42    3.10
   4  -2  -8    2.81    1.05
   4   2  -8    3.74    0.88
  -4  -2   8    5.32    1.35
  -4   2   8    2.76    1.05
   4   2  -8    3.35    1.31
   4   2  -7  627.68   11.93
  -4  -2   7  647.61   13.31
   4   2  -7  650.14   14.47
   4  -2  -7  658.03   13.67
  -4   2   7  669.96   14.26
   4   2  -6   88.15    4.02
  -4  -2   6   80.32    4.06
   4   2  -6   89.47    4.75
   4  -2  -6   82.07    4.35
  -4   2   6   85.10    4.62
  -4   2   5   45.66    3.53
   4   2  -5   42.83    2.78
  -4   2   5   41.66    3.24
  -4   2   5   43.55    2.96
  -4  -2   5   40.77    2.74
   4   2  -5   43.15    3.19
   4  -2  -5   38.37    2.84
  -4  -2   4  625.13   11.25
   4   2  -4  642.45   13.07
  -4   2   4  654.93   12.41
  -4   2   4  605.84   13.04
   4   2  -4  632.29   11.97
  -4   2   4  653.53   13.47
  -4   2   3 1915.57   25.72
  -4  -2   3 1913.37   23.29
  -4   2   3 1944.73   26.69
   4   2  -3 1964.58   25.37
   4   2  -3 1956.85   26.10
  -4   2   3 1959.35   27.12
  -4  -2   2   42.14    2.23
  -4   2   2   41.82    2.89
  -4   2   2   37.37    2.88
  -4   2   2   36.95    2.63
  -4   2   2   40.31    3.02
   4   2  -2   40.07    2.82
   4   2  -1  424.21    9.81
  -4   2   1  412.50    9.47
  -4   2   1  408.27   10.23
  -4   2   1  436.85   10.06
  -4   2   0   66.36    3.77
  -4   2   0   60.39    3.78
   4   2   0   65.19    3.69
  -4   2   0   59.97    3.45
  -4  -2   0   60.62    3.51
  -4   2   0   61.05    3.65
  -4  -2  -1  262.36    5.87
   4   2   1  262.41    7.78
  -4   2  -1  249.22    7.35
  -4   2  -1  269.36    8.06
  -4   2  -1  250.01    7.66
  -4  -2  -1  277.79    7.82
   4   2   1  268.25    5.06
  -4   2  -1  263.53    8.20
  -4   2  -2   85.77    4.23
  -4  -2  -2   87.89    3.12
   4   2   2   91.05    4.57
  -4   2  -2   93.02    4.81
   4   2   2   86.91    2.91
  -4   2  -2   86.72    4.67
   4  -2   2   87.05    4.98
   4   2   2   93.90    2.92
  -4  -2  -2   85.15    4.21
   4  -2   3  909.24   18.21
   4  -2   3  957.65   13.79
  -4   2  -3  915.13   17.24
  -4  -2  -3  905.34   12.46
   4   2   3  915.68   12.14
  -4  -2  -3  909.53   15.97
  -4   2  -3  921.27   16.20
   4   2   3  936.10   12.77
   4   2   4  873.60   12.16
  -4   2  -4  852.88   15.86
  -4   2  -4  891.02   17.13
  -4  -2  -4  878.29   15.81
   4  -2   4  860.94   18.13
  -4  -2  -4  877.44   12.01
   4  -2   4  854.84   12.84
   4  -2   5  576.20   14.50
   4  -2   5  529.12    9.58
  -4  -2  -5  572.32    9.02
   4   2   5  554.56    9.52
  -4   2  -5  546.41   13.26
  -4  -2  -5  542.49   12.27
  -4   2  -5  556.37   12.56
   4  -2   6  123.68    6.66
  -4   2  -6  130.31    5.96
   4  -2   6  117.37    3.98
  -4   2  -6  111.47    5.81
  -4  -2  -6  117.79    3.74
  -4  -2  -6  108.71    5.25
   4   2   6  114.66    4.13
  -4   2  -7   59.09    4.27
   4  -2   7   65.63    4.96
   4   2   7   62.18    3.23
  -4   2  -7   64.64    4.35
   4  -2   7   61.22    2.78
  -4  -2  -7   54.55    3.82
  -4  -2  -8   -0.15    0.56
  -4   2  -8    2.00    1.26
   4  -2   8   -0.15    0.73
  -4   2  -8    2.91    1.24
   4   2   8   -0.37    0.54
   4  -2   9   58.10    4.87
  -4  -2  -9   53.06    4.03
  -4   2  -9   53.79    4.35
   4   2   9   53.18    3.40
  -4   2  -9   61.75    4.64
   4  -2  10   43.81    4.40
   4   2  10   38.17    3.03
  -4  -2 -10   41.06    3.69
  -4   2 -10   35.75    3.66
   4   2  11  408.95   11.03
   4  -2  11  419.21   14.22
  -4   2 -11  428.13   13.57
  -4  -2 -11  407.38   12.54
   4   2  12   75.94    4.86
  -4  -2 -12   80.54    5.62
  -4   2 -12   75.66    5.86
   4  -2  12   85.84    6.38
   4   2  13   35.13    3.49
  -4   2 -13   33.15    3.99
  -4  -2 -13   32.76    3.76
   4  -2  13   31.10    4.04
   4   2  14    3.10    1.39
   4  -2  14    1.10    1.21
  -4  -2 -14    0.27    0.99
  -4   2 -14    1.04    1.11
   4  -2  15    5.73    2.08
  -4   2 -15    8.69    2.46
  -4  -2 -15    7.43    2.11
  -4  -2 -16    0.30    0.99
  -4   2 -16    0.47    1.05
   4  -2  16   -0.70    1.59
  -4  -2 -17   -0.56    1.36
  -4   2 -17   -1.07    1.09
   4  -2  17    1.65    1.21
  -4  -2 -18    4.35    1.87
   4  -2  18    9.22    2.72
  -4   2 -18    6.20    2.29
   4   3 -17    2.27    1.73
  -4  -3  17   -0.61    0.86
   4   3 -16   13.07    3.09
  -4  -3  16   17.49    3.16
   4   3 -15   10.66    2.67
  -4  -3  15    6.75    1.94
  -4  -3  14    4.34    1.86
   4   3 -14    4.34    1.86
   4  -3 -14    1.45    1.19
   4  -3 -13   27.21    3.40
   4   3 -13   20.50    3.16
  -4  -3  13   20.91    2.99
  -4   3  13   23.11    3.21
   4  -3 -12    0.95    0.88
  -4  -3  12    0.13    0.75
   4   3 -12    0.73    1.00
  -4   3  12    1.17    1.12
  -4  -3  11    5.22    1.49
  -4   3  11    6.57    1.77
   4  -3 -11    7.16    1.82
   4   3 -11    3.87    1.57
  -4   3  10   12.30    2.06
   4  -3 -10   17.44    2.37
   4   3 -10   13.70    2.28
  -4  -3  10   14.59    2.39
  -4   3   9  234.08    8.84
   4  -3  -9  246.89    8.56
   4   3  -9  248.87    9.45
  -4  -3   9  231.90    8.43
   4   3  -8    8.87    1.82
  -4   3   8   12.29    2.21
   4  -3  -8    7.76    1.57
  -4  -3   8   10.23    1.62
   4   3  -8   11.13    1.48
  -4   3   8    9.23    1.75
  -4   3   7   31.18    3.02
   4  -3  -7   29.76    2.68
  -4  -3   7   31.34    2.81
   4   3  -7   27.54    2.32
   4   3  -7   31.59    3.10
  -4   3   7   31.99    3.49
  -4   3   6  565.32   13.40
  -4  -3   6  582.64   11.93
   4   3  -6  559.66   11.55
   4   3  -6  570.82   13.24
   4  -3  -6  543.64   11.76
  -4   3   6  578.22   14.71
  -4  -3   5  285.76    7.54
  -4   3   5  285.50   10.07
  -4   3   5  281.30    8.99
   4   3  -5  277.15    6.32
  -4   3   5  310.07    9.03
   4   3  -5  288.62    8.77
   4   3  -5  289.73    7.98
  -4   3   4  360.82   10.09
  -4  -3   4  355.27    7.99
  -4   3   4  350.89    9.99
   4   3  -4  362.92    9.20
   4   3  -4  356.51    6.66
  -4   3   4  350.35   11.08
   4   3  -4  373.82    9.82
  -4  -3   3   98.86    3.72
  -4   3   3   96.36    4.17
   4   3  -3  104.68    2.94
  -4   3   3  104.55    5.27
  -4   3   3  106.56    5.81
   4   3  -3  110.78    4.95
  -4   3   3  104.04    5.27
  -4   3   2   85.85    4.77
  -4  -3   2   89.44    3.21
   4   3  -2   86.08    2.38
  -4   3   2   90.84    4.90
  -4   3   2   85.36    3.89
   4   3  -2   83.57    4.37
  -4   3   2   89.39    5.19
   4   3  -1   -0.09    0.51
  -4  -3   1    0.22    0.25
  -4   3   1    0.19    0.69
  -4   3   1    0.34    0.67
  -4   3   1    0.04    0.65
  -4   3   1   -0.06    0.33
  -4   3   0  168.61    6.81
  -4   3   0  162.06    5.61
  -4   3   0  170.08    7.21
  -4  -3   0  165.62    6.08
  -4  -3  -1  397.08    9.70
  -4   3  -1  400.17   11.29
   4   3   1  370.90    8.38
  -4   3  -1  394.26    9.20
  -4  -3  -1  410.83    7.33
  -4   3  -1  404.96   11.21
  -4   3  -2   23.08    2.64
  -4  -3  -2   25.17    2.30
  -4   3  -2   23.22    2.17
  -4  -3  -2   25.29    1.50
   4  -3   2   26.95    3.02
   4   3   2   21.06    1.90
  -4  -3  -3    6.26    1.21
  -4   3  -3    7.60    1.58
   4  -3   3    8.11    1.85
   4   3   3    8.66    1.26
  -4   3  -3    8.96    1.55
  -4  -3  -3    6.95    0.70
   4  -3   4  336.27   11.33
   4   3   4  337.26    4.68
   4   3   4  330.77    8.36
  -4   3  -4  343.49   10.63
  -4  -3  -4  326.09    8.87
  -4   3  -4  342.75    9.33
   4  -3   5  218.53    9.27
  -4   3  -5  219.00    8.60
  -4  -3  -5  206.66    7.12
  -4   3  -5  222.82    7.63
   4  -3   5  225.52    5.63
   4   3   5  232.69    4.42
   4   3   5  216.81    6.96
   4  -3   6   47.72    4.36
   4   3   6   46.05    2.13
  -4   3  -6   40.50    3.75
   4  -3   6   40.38    2.18
  -4  -3  -6   45.82    3.30
  -4   3  -6   44.99    3.52
   4   3   7   96.97    3.54
   4  -3   7  102.89    6.56
  -4  -3  -7   89.01    4.76
  -4   3  -7  103.32    5.58
  -4   3  -7  102.22    6.13
   4   3   8   19.73    1.73
  -4   3  -8   21.66    3.01
   4  -3   8   26.39    3.61
  -4  -3  -8   21.86    2.45
  -4   3  -8   21.09    2.74
   4   3   9    1.10    0.57
  -4  -3  -9    0.06    0.72
  -4   3  -9   -1.23    1.03
   4  -3   9   -0.03    1.08
  -4   3  -9    1.85    1.16
  -4   3 -10  146.69    7.88
  -4  -3 -10  140.81    6.73
  -4   3 -10  143.13    7.44
   4  -3  10  144.99    8.38
  -4  -3 -11    7.12    1.66
   4  -3  11    7.38    2.18
  -4   3 -11    4.39    1.74
  -4   3 -12    8.55    2.18
   4  -3  12   11.04    2.69
  -4  -3 -12    6.14    1.62
   4  -3  13   56.24    5.57
  -4  -3 -13   47.87    4.42
  -4   3 -13   45.12    4.82
  -4   3 -14    3.06    1.53
  -4  -3 -14    3.33    1.65
   4  -3  14    3.29    1.97
  -4   3 -15   35.15    4.61
  -4  -3 -15   39.94    4.48
   4  -3  15   39.78    5.05
  -4   3 -16    9.42    2.50
   4  -3  16   11.48    2.77
  -4   3 -17    2.53    2.03
   4  -3  17    0.12    1.10
   4   4 -16    0.45    1.29
  -4  -4  16    3.50    1.57
  -4   4  16    3.55    2.12
  -4  -4  15    6.49    2.00
   4   4 -15   11.11    2.67
  -4   4  15    8.66    2.65
  -4  -4  14    2.06    1.39
   4   4 -14    1.08    1.22
  -4  -4  13   12.97    2.46
   4   4 -13    6.46    1.91
  -4   4  13    7.43    2.33
  -4  -4  12   33.73    3.78
   4   4 -12   29.89    3.91
  -4   4  11    8.17    2.38
  -4  -4  11    8.95    2.00
   4   4 -11    7.28    1.96
   4   4 -10    4.43    1.45
  -4  -4  10    2.13    1.29
  -4   4  10    2.03    1.02
  -4   4  10    3.41    1.69
  -4   4   9    7.00    2.18
   4   4  -9    4.72    1.50
  -4  -4   9    5.98    1.48
  -4   4   9    7.49    1.77
  -4   4   8   53.36    4.26
  -4  -4   8   52.34    3.87
  -4   4   8   63.87    5.48
   4   4  -8   53.36    4.33
   4   4  -7    2.56    1.03
   4   4  -7    2.80    0.92
  -4   4   7    2.16    1.26
  -4   4   7    2.15    0.98
  -4  -4   7    3.58    1.04
  -4  -4   6  250.81    7.76
  -4   4   6  249.61    9.03
   4   4  -6  247.34    8.69
   4   4  -6  266.17    7.32
   4   4  -6  272.64    8.02
  -4   4   6  264.10    9.24
  -4   4   6  257.92   10.94
   4   4  -5    6.50    1.46
  -4  -4   5    7.88    1.26
   4   4  -5    5.13    0.98
  -4   4   5    8.26    1.83
  -4   4   5    6.57    1.49
  -4   4   5    6.80    1.54
  -4   4   5    6.64    1.15
  -4   4   4   20.05    2.47
  -4   4   4   18.46    1.75
  -4  -4   4   25.62    2.06
  -4   4   4   19.79    2.84
   4   4  -4   22.07    1.79
  -4   4   4   22.88    2.65
   4   4  -4   23.56    2.49
  -4   4   3  774.91   16.74
   4   4  -3  749.77   14.92
  -4   4   3  795.52   16.61
  -4  -4   3  783.62   12.31
   4   4  -3  759.49   11.72
  -4   4   3  824.37   18.93
  -4   4   3  756.43   12.99
  -4   4   2  602.77   14.40
  -4  -4   2  584.64    9.50
  -4   4   2  575.30   10.73
  -4   4   2  584.51   15.82
   4   4  -2  585.82    9.50
   4   4  -1  617.15    9.96
  -4   4   1  663.55   11.56
  -4   4   1  649.16   14.98
  -4   4   1  638.74   16.56
  -4  -4   1  646.50    9.31
  -4   4   0  567.61   15.24
  -4   4   0  553.58   13.85
  -4  -4   0  575.62   12.19
  -4   4   0  554.16   10.75
   4   4   1  266.52    8.12
  -4   4  -1  265.05   10.16
  -4  -4  -1  259.52    7.74
   4  -4   1  268.03   10.11
  -4   4  -1  261.13    7.14
  -4   4  -1  255.18    9.18
  -4  -4  -2   47.03    2.01
   4  -4   2   48.82    4.38
   4   4   2   46.50    3.35
  -4   4  -2   44.98    2.95
  -4  -4  -2   45.06    3.02
  -4   4  -2   47.98    3.92
  -4   4  -2   46.42    4.05
  -4   4  -3   37.41    2.79
   4   4   3   34.93    2.98
  -4   4  -3   32.43    3.28
   4  -4   3   38.25    3.90
  -4  -4  -3   33.64    2.63
  -4  -4  -4   10.91    1.54
  -4   4  -4   13.79    1.79
  -4   4  -4   10.33    1.99
  -4   4  -4   11.07    2.19
   4   4   4   13.87    2.04
   4  -4   4   14.06    2.43
  -4  -4  -5   13.27    1.69
   4  -4   5   14.67    2.57
  -4   4  -5   15.24    2.59
  -4   4  -5   13.64    2.37
   4   4   5   15.98    2.18
  -4   4  -5   16.91    2.11
  -4  -4  -6    0.95    0.49
  -4   4  -6    2.62    1.10
  -4   4  -6    1.25    0.87
   4   4   6    0.74    0.77
   4  -4   6    2.01    1.37
  -4   4  -6    1.23    1.35
   4  -4   7  240.05   10.71
  -4   4  -7  225.27   10.27
  -4   4  -7  237.05   10.00
  -4  -4  -7  235.44    7.67
  -4   4  -7  243.40    8.76
   4   4   7  233.97    9.07
   4   4   8   82.03    5.40
  -4   4  -8   77.37    6.05
  -4   4  -8   83.21    5.93
  -4  -4  -8   73.82    4.36
  -4   4  -8   73.72    4.96
   4  -4   8   77.96    6.21
  -4   4  -9   10.48    2.07
   4  -4   9    3.72    1.47
  -4  -4  -9    8.38    1.54
  -4   4  -9    7.69    2.07
   4   4   9    8.43    1.93
  -4   4 -10   34.16    3.73
   4  -4  10   32.12    4.23
   4  -4  11   83.48    6.91
  -4   4 -11   92.88    6.38
  -4   4 -12   13.70    2.69
   4  -4  12   12.76    3.07
   4  -4  13  128.53    8.91
  -4   4 -13  133.56    8.35
  -4   4 -14   10.02    2.59
   4  -4  14   17.25    3.47
   4  -4  15   24.75    4.03
  -4   4 -15   24.97    3.97
   4  -4  16   51.81    5.96
  -4   4 -16   50.95    5.78
  -4  -5  15    3.98    1.67
   4   5 -15    0.02    0.89
  -4   5  15    4.52    2.41
  -4   5  14    0.23    1.12
   4   5 -14   -1.05    0.99
  -4  -5  14    1.17    1.22
  -4  -5  13    9.89    2.22
   4   5 -13    9.06    2.49
  -4   5  13   12.77    3.16
   4   5 -12    6.17    1.92
  -4  -5  12    5.84    1.81
  -4   5  12    4.74    2.30
  -4   5  11    0.05    1.25
  -4  -5  11    2.21    1.35
   4   5 -11    1.92    1.33
   4   5 -10   20.99    3.02
  -4   5  10   23.59    3.84
  -4  -5  10   15.51    2.47
  -4   5   9    3.82    1.77
   4   5  -9    6.78    1.66
  -4  -5   9    8.74    1.76
   4   5  -8   20.02    2.70
  -4  -5   8   19.79    2.47
  -4   5   8   12.53    2.63
  -4   5   7  103.69    6.07
  -4   5   7   96.17    7.41
   4   5  -7   92.77    5.70
  -4  -5   7   97.18    5.12
  -4   5   6   17.92    2.67
  -4   5   6   21.54    3.47
   4   5  -6   18.48    2.44
  -4   5   6   22.09    2.77
  -4  -5   6   21.74    2.32
  -4   5   5   25.85    3.65
  -4  -5   5   19.03    1.99
  -4   5   5   17.21    2.57
   4   5  -5   24.55    2.67
  -4   5   5   20.09    2.59
   4   5  -4    6.35    1.35
  -4  -5   4    5.36    1.05
  -4   5   4    5.18    1.53
  -4   5   4    4.49    1.84
  -4   5   4    4.72    1.19
  -4  -5   3   15.82    1.54
   4   5  -3   16.83    1.69
  -4   5   3   20.65    3.30
  -4   5   3   15.99    2.51
  -4   5   3   17.73    2.47
  -4   5   2  102.79    6.18
  -4   5   2   91.72    5.57
  -4   5   2   85.30    6.32
   4   5  -2   84.38    3.73
  -4   5   1    4.30    1.44
  -4   5   1    4.51    1.44
   4   5  -1    3.82    0.86
  -4   5   1    6.13    1.68
  -4   5   0    1.20    1.02
   4  -5   0    1.52    0.88
  -4  -5   0    0.21    0.52
  -4   5   0    1.69    0.91
  -4   5   0    1.36    1.04
  -4   5  -1   33.62    3.97
  -4   5  -1   38.03    3.99
  -4  -5  -1   30.40    2.55
  -4   5  -1   27.37    3.18
   4  -5   1   30.62    3.61
   4   5   1   32.08    3.19
  -4   5  -1   35.07    2.36
   4   5   2   98.60    5.66
  -4   5  -2   90.09    5.74
   4  -5   2   92.82    6.32
  -4   5  -2  102.61    6.55
  -4   5  -2   96.30    4.18
  -4   5  -3   11.24    2.31
  -4   5  -3    9.63    1.44
  -4   5  -3   12.83    2.27
   4   5   3    9.22    1.76
   4  -5   3    8.71    2.03
   4   5   4   49.12    4.11
  -4   5  -4   58.41    5.17
  -4   5  -4   56.64    4.72
  -4   5  -4   54.14    3.49
   4  -5   4   57.75    5.10
  -4   5  -5   18.27    2.83
   4  -5   5   25.36    3.54
   4   5   5   22.37    2.93
  -4   5  -5   20.08    2.27
  -4   5  -5   23.90    3.41
   4   5   6    3.55    1.42
  -4   5  -6    5.41    1.77
  -4   5  -6    5.93    1.85
   4  -5   6    6.03    2.02
  -4   5  -6    2.11    0.74
  -4   5  -7    0.53    0.78
   4   5   7    0.25    0.70
  -4   5  -7    0.58    0.78
  -4   5  -7    1.26    1.61
   4  -5   7   -0.59    1.44
   4   5   8   16.94    2.80
  -4   5  -8   19.17    2.97
  -4   5  -8    9.62    1.89
   4  -5   8   12.79    2.64
  -4   5  -8   12.03    2.69
  -4   5  -9    9.35    1.97
  -4   5  -9    9.12    2.67
   4  -5   9    8.41    2.19
   4   5   9    4.75    1.61
  -4   5  -9    7.96    2.12
   4  -5  10   41.78    4.97
  -4   5 -10   40.93    5.00
  -4   5 -10   44.25    4.32
   4   5  10   42.13    4.70
   4  -5  11    1.28    1.20
   4   5  11    3.18    1.46
  -4   5 -11    1.56    1.57
  -4   5 -11    1.96    1.56
  -4   5 -12    1.55    1.05
  -4   5 -12    2.60    1.79
   4  -5  12    2.64    1.75
   4   5  12    3.13    1.62
  -4   5 -13   19.04    3.29
   4  -5  13   19.52    3.63
  -4   5 -13   18.81    3.64
   4   5  13   20.39    3.55
  -4   5 -14    1.39    1.56
  -4   5 -14    0.33    1.29
   4  -5  14    3.38    2.07
   4   5  14    2.63    2.05
  -4   5 -15    9.85    2.80
   4   5  15   10.33    2.83
   4  -5  15    8.91    2.66
  -4   6  14    4.90    2.62
  -4  -6  14    2.45    1.42
   4   6 -14    3.12    2.02
  -4   6  13   16.70    4.01
   4   6 -13   10.86    2.67
  -4  -6  13   12.44    2.63
   4   6 -12    1.69    1.11
  -4  -6  12    2.12    1.27
  -4   6  12   -0.55    1.38
   4   6 -11   -0.38    0.94
  -4   6  11    1.71    1.70
  -4  -6  11   -0.47    1.11
  -4  -6  10    1.76    1.20
  -4   6  10   -1.11    1.21
   4   6 -10   -0.61    1.12
   4   6  -9    4.72    1.43
  -4  -6   9    4.60    1.30
  -4   6   9    3.14    1.09
  -4  -6   8   27.40    2.94
  -4   6   8   29.33    4.45
   4   6  -8   26.72    3.27
  -4   6   7    9.15    2.69
   4   6  -7    5.10    1.53
   4   6  -6    0.85    0.91
  -4   6   6    1.41    0.89
  -4   6   6    2.25    1.12
   4   6  -5   21.20    2.65
  -4   6   5   15.23    2.55
  -4   6   5   18.77    3.43
  -4   6   4    7.62    1.66
  -4   6   4    7.40    2.21
  -4   6   4   10.88    2.20
  -4   6   3   11.24    2.56
  -4   6   3   13.74    2.39
  -4   6   3   13.14    2.50
  -4   6   2    1.53    0.99
  -4   6   2    0.27    0.98
  -4   6   2    0.15    0.80
   4  -6  -1   58.72    5.19
  -4   6   1   56.03    5.05
  -4   6   1   56.98    4.59
  -4   6   1   60.15    5.80
  -4   6   0   31.26    4.29
  -4   6   0   43.73    4.55
  -4   6   0   35.05    3.70
   4  -6   0   35.96    4.11
  -4   6  -1   24.26    3.80
  -4   6  -1   31.47    3.55
   4  -6   1   29.57    3.82
  -4   6  -1   27.43    3.73
   4   6   2    2.58    1.08
  -4   6  -2    1.84    0.82
  -4   6  -2    0.61    0.96
  -4   6  -3   -1.34    1.32
   4  -6   3    0.91    0.92
  -4   6  -3   -0.86    1.34
   4   6   3    2.19    1.52
   4  -6   4   52.26    5.14
  -4   6  -4   51.04    5.24
  -4   6  -4   49.86    4.64
   4   6   4   53.49    4.80
   4  -6   5   88.43    6.81
  -4   6  -5   93.45    7.16
  -4   6  -5   82.07    6.25
   4   6   5   83.50    6.15
  -4   6  -6   32.74    3.93
  -4   6  -6   38.34    4.86
   4   6   6   36.09    4.14
   4  -6   6   31.70    4.24
  -4   6  -7    2.21    1.11
   4   6   7    2.23    1.65
   4  -6   7    1.68    0.89
  -4   6  -7   -0.29    0.95
  -4   6  -7    0.94    1.16
  -4   6  -8   25.54    4.12
   4   6   8   26.36    3.79
  -4   6  -8   37.31    4.41
   4  -6   8   34.39    4.52
  -4   6  -8   29.32    3.23
   4   6   9    1.79    1.49
  -4   6  -9   -0.05    0.79
   4  -6   9    1.36    1.32
  -4   6  -9   -0.02    1.26
  -4   6 -10    9.62    2.13
   4  -6  10    7.80    2.43
  -4   6 -10    8.61    2.56
   4   6  10    9.58    2.56
  -4   6 -11    7.87    2.24
  -4   6 -11    4.15    2.02
   4   6  11    6.57    2.29
   4  -6  11    8.43    2.63
   4  -6  12    8.04    2.54
  -4   6 -12    9.16    2.81
  -4   6 -12   13.52    2.82
   4  -6  13    3.06    1.90
  -4   6 -13   -0.74    1.01
  -4   6 -13    1.91    1.85
  -4   6 -14    6.86    2.13
  -4   6 -14    2.35    1.60
   4  -6  14    9.90    3.05
  -4   7  12    1.30    1.34
  -4   7  11   -0.11    1.60
  -4   7  10    1.42    1.34
  -4   7   9    3.70    1.78
  -4   7   8    6.33    2.69
  -4   7   7    0.29    1.03
  -4   7   6   50.52    4.96
  -4   7   6   48.95    5.93
  -4   7   5    8.41    2.55
  -4   7   5    7.95    2.12
  -4   7   4   15.40    3.15
  -4   7   4   18.83    3.10
  -4   7   3   -1.06    1.20
  -4   7   3   -0.94    1.11
  -4   7   2    9.47    2.46
  -4   7   2   10.69    2.92
   4  -7  -1    2.42    1.60
  -4   7   1    0.55    0.90
  -4   7   1   -0.86    1.07
  -4   7   1    0.51    1.26
   4  -7   0   65.32    5.85
  -4   7   0   67.37    5.96
  -4   7   0   71.63    5.50
  -4   7   0   63.46    6.56
   4  -7   1   42.51    4.81
  -4   7  -1   39.71    4.14
  -4   7  -1   31.88    4.17
  -4   7  -2   99.08    7.44
  -4   7  -2   92.51    6.40
   4   7   2  101.08    7.14
   4  -7   2   97.90    7.22
  -4   7  -3   23.26    3.32
   4  -7   3   24.41    3.60
   4   7   3   29.80    3.97
  -4   7  -3   25.38    4.05
   4   7   4  122.33    8.05
   4  -7   4  124.40    8.31
  -4   7  -4  136.05    8.97
  -4   7  -4  132.96    7.99
  -4   7  -5    0.15    1.46
   4   7   5    1.68    0.97
   4  -7   5    3.32    1.71
  -4   7  -5    0.82    1.28
  -4   7  -6   59.18    6.12
  -4   7  -6   51.87    5.22
   4  -7   6   54.60    5.70
   4  -7   7    0.70    1.23
  -4   7  -7   -0.45    0.97
  -4   7  -8    0.27    1.22
   4  -7   8    0.46    1.07
  -4   7  -9    4.78    2.33
   4  -7   9    2.18    1.61
   4  -7  10    0.55    0.96
  -4   7 -10    4.47    2.02
  -4   7 -11    1.90    1.52
   4  -7  11    2.54    1.32
  -4   7 -12   -2.90    2.28
   4  -7  12    2.60    2.22
  -4   8  10    1.59    1.67
  -4   8   9    0.24    1.62
  -4   8   8    3.59    2.33
  -4   8   7   11.72    3.31
  -4   8   6    3.80    2.30
  -4   8   6    1.20    1.25
  -4   8   5    0.85    0.86
  -4   8   5   -1.06    1.78
  -4   8   4   10.59    3.28
  -4   8   4    4.95    1.73
  -4   8   3   -0.91    1.50
  -4   8   3    1.43    1.21
  -4   8   2    2.98    1.85
  -4   8   2    3.79    1.58
  -4   8   1    3.60    2.43
  -4   8   1    2.07    1.39
  -4   8   0   25.21    3.81
  -4   8  -1   58.86    6.00
  -4   8  -2    4.72    1.49
  -4   8  -2    3.23    1.89
  -4   8  -3   68.05    6.75
  -4   8  -3   64.05    5.59
  -4   8  -4   12.07    2.67
  -4   8  -4   12.51    3.15
   4  -8   5   34.75    4.71
  -4   8  -5   37.51    4.59
  -4   8  -5   30.30    4.62
  -4   8  -6   16.94    3.43
  -4   8  -6   19.31    3.49
   4  -8   6   13.66    3.08
  -4   8  -7    1.91    1.89
   4  -8   7   -2.61    2.03
   4  -8   8   35.90    4.88
  -4   8  -8   32.00    5.08
  -4   8  -9    8.15    2.62
   4  -8   9    6.11    2.38
  -4   8 -10    1.08    1.80
   4  -8  10    4.22    2.20
  -4   9   6   -1.28    1.28
  -4   9   5    4.84    1.68
  -4   9   5    2.67    2.15
  -4   9   4   -1.31    1.65
  -4   9   4   -0.06    0.90
  -4   9   3    0.74    1.13
  -4   9   3    1.01    1.93
  -4   9   2    6.14    2.83
  -4   9   2    3.88    1.89
  -4   9   1    2.75    1.45
  -4   9   0    4.01    1.78
  -4   9  -1    2.88    1.65
  -4   9  -2    0.53    1.36
  -4   9  -3   10.66    2.96
  -4   9  -4    7.62    2.64
  -4   9  -5    3.38    1.91
  -4   9  -6    3.08    1.98
  -5   0  18    5.05    2.27
   5   0 -18    2.37    1.74
  -5   0  17   95.36    7.76
   5   0 -17  103.21    8.26
  -5   0  16    0.51    1.45
   5   0 -16    2.61    1.61
   5   0 -15    2.12    1.68
  -5   0  15    1.46    1.37
  -5   0  14   -0.42    1.02
   5   0 -14    0.07    1.03
  -5   0  13    6.36    1.98
   5   0 -13    4.22    1.52
  -5   0  12    2.03    1.73
   5   0 -12    0.92    1.33
  -5   0  11  484.28   14.24
   5   0 -11  506.19   14.69
  -5   0  10    0.71    0.74
   5   0 -10    1.21    1.09
  -5   0   9  219.31    8.57
   5   0  -9  237.23    9.04
   5   0  -8    1.48    1.07
  -5   0   8   -0.59    0.65
   5   0  -7  131.74    6.26
   5   0  -6    0.39    0.79
   5   0  -5  823.26   16.20
   5   0  -4    1.80    0.96
  -5   0   4    0.21    0.51
   5   0  -3  882.92   14.84
  -5   0   3  875.00   11.99
  -5   0   3  911.65   15.81
  -5   0   2    0.96    0.49
   5   0  -2    0.67    0.54
  -5   0   2    0.66    0.39
  -5   0   2    0.99    0.88
  -5   0   1  638.24   13.36
  -5   0   1  637.14   12.63
  -5   0   1  622.50   10.06
   5   0  -1  654.94   12.33
  -5   0   1  649.13    9.56
  -5   0   0    1.89    0.61
  -5   0   0    0.86    0.34
   5   0   0    0.92    0.67
  -5   0   0    1.48    0.63
  -5   0   0    0.70    0.79
  -5   0  -1  712.68   14.39
  -5   0  -1  688.15   13.30
   5   0   1  676.75   12.85
  -5   0  -2    0.09    0.56
   5   0   2    0.34    0.47
  -5   0  -2    0.51    0.45
  -5   0  -3 2150.80   28.70
   5   0   3 2143.65   28.19
  -5   0  -3 2231.37   30.53
   5   0   3 2176.81   29.72
  -5   0  -4    0.84    0.77
  -5   0  -4   -0.20    0.50
   5   0   4   -0.07    0.48
   5   0   4    1.24    0.87
   5   0   5  247.22    8.53
   5   0   5  246.21    7.62
  -5   0  -5  255.51    8.12
  -5   0  -5  266.63    8.94
  -5   0  -6   -0.77    0.90
   5   0   6   -0.34    0.75
  -5   0  -6   -0.20    0.47
   5   0   6    0.13    0.57
  -5   0  -7    0.31    0.72
   5   0   7    0.33    0.57
  -5   0  -7    0.43    0.64
  -5   0  -8    1.60    1.13
  -5   0  -8   -0.18    0.52
   5   0   8    0.85    0.88
   5   0   9   -0.18    0.58
  -5   0  -9    1.64    1.12
  -5   0  -9    0.74    0.79
  -5   0 -10    2.52    1.34
   5   0  10    1.64    1.14
  -5   0 -10   -0.36    0.67
  -5   0 -11  174.92    8.63
   5   0  11  179.29    8.40
  -5   0 -12    1.68    1.33
   5   0  12   -0.83    1.09
   5   0  13   16.29    2.73
  -5   0 -13   17.14    2.92
   5   0  14    1.24    1.43
  -5   0 -14    1.99    1.43
  -5   0 -15    7.54    2.00
   5   0  15    8.65    2.22
  -5   0 -16    0.04    1.31
   5   0  16    1.96    1.45
   5   0  17   13.11    2.82
  -5   0 -17    8.07    2.39
  -5   0 -18    0.54    1.49
   5   0  18   -2.12    1.67
   5   1 -18   15.10    3.60
   5  -1 -18   13.04    3.16
  -5  -1  18   10.60    2.63
   5   1 -17   17.32    3.54
  -5  -1  17   17.18    3.33
   5  -1 -17   19.41    3.64
  -5   1  17   15.70    3.22
  -5   1  16   11.14    2.87
   5   1 -16    8.57    2.69
   5  -1 -16    5.18    2.36
  -5  -1  16    6.20    2.09
   5   1 -15    5.69    2.04
   5  -1 -15    6.28    2.09
  -5  -1  15    7.51    2.20
  -5   1  15    4.25    1.69
   5   1 -14    2.65    1.59
   5  -1 -14    0.53    0.90
  -5  -1  14    0.30    0.99
  -5  -1  13   29.42    3.72
   5   1 -13   30.60    3.97
  -5   1  13   28.31    3.71
   5  -1 -13   27.72    3.60
   5  -1 -12    2.79    1.62
  -5   1  12   -0.07    0.86
   5   1 -12    2.00    1.64
  -5  -1  12    0.07    1.12
   5   1 -11    0.95    0.94
   5  -1 -11    1.09    1.20
  -5  -1  11    3.57    1.52
  -5  -1  10   34.17    3.42
   5   1 -10   36.17    3.03
   5   1 -10   33.42    3.61
   5  -1 -10   35.10    3.56
   5   1  -9    7.88    1.82
   5  -1  -9    6.42    1.48
   5   1  -9    5.03    1.21
  -5  -1   9    3.77    1.16
  -5  -1   8   13.70    2.01
   5   1  -8   12.54    2.12
   5  -1  -8   10.67    1.81
   5   1  -8   13.86    1.79
  -5  -1   7  139.26    6.05
   5   1  -7  146.95    5.73
   5   1  -7  148.23    6.75
   5  -1  -7  139.87    6.44
  -5  -1   6    8.90    1.54
   5   1  -6    9.93    1.71
   5  -1  -6   13.61    1.97
   5   1  -6   12.85    1.64
  -5   1   6   13.61    2.00
   5  -1  -5  312.16    9.11
   5   1  -5  313.06    8.41
  -5  -1   5  305.79    8.40
  -5   1   5  313.85    9.32
   5   1  -5  313.29    9.49
  -5   1   4  111.37    4.31
   5   1  -4  114.43    4.89
   5   1  -4  113.04    5.35
  -5   1   4  111.41    5.26
  -5   1   3  112.11    4.30
   5   1  -3  116.75    4.87
  -5   1   3  104.43    5.10
  -5   1   3  120.84    4.67
  -5  -1   2  207.99    3.19
  -5   1   2  235.38    6.48
  -5   1   2  230.31    7.49
  -5  -1   2  219.77    6.67
   5   1  -2  231.37    7.03
  -5   1   2  212.20    7.23
  -5   1   2  221.60    6.41
  -5   1   1   84.32    4.40
  -5  -1   1   86.35    4.61
   5   1  -1   84.32    4.22
  -5   1   1   80.69    4.39
  -5   1   1   76.30    3.66
  -5  -1   1   80.52    2.20
  -5   1   1   86.55    3.81
  -5  -1   1   87.39    4.06
  -5  -1   0  115.98    5.26
   5   1   0  122.73    5.22
  -5   1   0  118.57    5.34
  -5  -1   0  124.78    4.82
  -5   1   0  114.57    4.75
  -5   1   0  117.14    5.35
  -5   1   0  115.18    4.40
   5  -1   0  116.88    4.57
  -5  -1  -1  230.47    6.63
   5  -1   1  250.04    6.91
  -5   1  -1  239.13    7.11
  -5  -1  -1  234.10    7.84
  -5   1  -1  237.20    7.84
  -5   1  -1  232.11    7.63
   5   1   1  233.12    7.40
  -5   1  -2  362.32    9.21
   5   1   2  355.60    9.40
  -5  -1  -2  353.74    8.46
  -5  -1  -2  345.10    9.71
  -5   1  -2  348.83    9.75
  -5   1  -2  338.04    9.61
   5  -1   2  361.72    8.48
   5   1   3   35.59    2.96
   5  -1   3   38.33    2.67
  -5   1  -3   29.83    2.83
   5  -1   3   33.28    3.17
  -5  -1  -3   35.80    2.55
   5   1   3   35.44    2.63
  -5  -1  -3   29.65    2.85
  -5   1  -3   36.40    3.08
   5   1   4   73.16    4.27
  -5  -1  -4   71.65    3.70
  -5   1  -4   82.00    4.70
   5  -1   4   75.03    4.88
  -5  -1  -4   79.37    4.65
  -5   1  -4   72.76    4.44
   5  -1   4   71.05    3.68
   5   1   4   75.12    3.94
  -5  -1  -5    8.16    1.46
  -5   1  -5    5.85    1.36
  -5  -1  -5    5.38    1.05
  -5   1  -5    6.29    1.44
   5  -1   5    5.88    1.44
   5   1   5    3.62    0.89
   5  -1   5    6.39    1.08
   5   1   5    4.41    1.15
   5  -1   6    4.79    1.34
  -5  -1  -6    5.02    1.33
  -5   1  -6    4.42    1.11
  -5   1  -6    4.26    1.20
  -5  -1  -6    4.03    0.94
   5   1   6    5.37    1.18
   5  -1   6    3.56    0.89
  -5   1  -7   29.76    3.11
   5  -1   7   25.56    3.09
   5   1   7   26.21    2.59
   5  -1   7   26.83    2.29
  -5  -1  -7   25.96    2.33
  -5   1  -7   26.80    3.02
  -5  -1  -7   32.52    3.20
  -5   1  -8    2.01    0.89
  -5  -1  -8    1.84    0.99
  -5  -1  -8    2.58    0.78
   5   1   8    2.25    0.77
   5  -1   8    1.23    0.65
  -5  -1  -9   13.19    2.32
  -5   1  -9    9.20    1.83
  -5   1  -9    6.93    1.54
   5   1   9    8.14    1.47
  -5  -1  -9    8.69    1.49
   5  -1   9    7.33    1.82
   5  -1  10   27.62    3.44
  -5  -1 -10   22.59    3.01
   5   1  10   24.75    2.76
  -5   1 -10   24.89    3.01
  -5   1 -10   27.21    3.43
  -5  -1 -11    2.98    1.40
  -5   1 -11   -0.40    1.00
   5   1  11    1.93    1.17
   5  -1  11    1.72    1.17
   5  -1  12    4.00    1.15
   5   1  12    7.54    1.84
  -5  -1 -12    9.86    2.10
  -5   1 -12   10.99    2.44
  -5   1 -13    0.16    0.87
   5   1  13    1.02    1.10
   5  -1  13    0.13    0.88
  -5  -1 -13    0.40    1.00
  -5   1 -14   32.89    4.20
  -5  -1 -14   42.17    4.59
   5  -1  14   38.67    4.54
   5   1  14   34.78    3.83
  -5  -1 -15    5.37    1.94
   5  -1  15    2.17    1.16
  -5   1 -15    2.13    1.71
   5   1  15    1.43    0.81
  -5  -1 -16    1.98    1.51
   5  -1  16   -0.79    1.26
   5   1  16    2.57    1.38
  -5   1 -16    2.58    1.69
  -5  -1 -17   12.65    2.97
   5   1  17   15.87    3.02
   5  -1  17   14.03    3.08
  -5   1 -17   22.54    4.09
  -5  -1 -18    0.36    1.05
  -5   1 -18    0.73    1.45
   5  -1  18   -0.31    1.19
  -5  -2  17    0.76    1.55
   5   2 -17    0.42    1.06
   5  -2 -17    1.66    1.37
   5  -2 -16    0.83    1.33
  -5  -2  16   -0.64    0.93
   5   2 -16    2.49    1.80
   5   2 -15    7.43    2.28
   5  -2 -15    5.86    1.79
  -5  -2  15    5.14    1.79
   5   2 -14   19.26    3.27
  -5  -2  14   17.64    3.01
   5  -2 -14   16.62    2.96
   5   2 -13    8.04    2.28
   5  -2 -13   17.00    2.87
  -5  -2  13   16.52    2.69
  -5  -2  12   59.14    4.87
   5   2 -12   63.01    5.40
   5  -2 -12   65.33    5.23
  -5  -2  11  100.17    6.12
   5   2 -11  114.01    7.00
   5  -2 -11   97.80    6.15
  -5  -2  10   71.47    4.97
  -5   2  10   82.03    5.45
   5   2 -10   74.04    5.45
   5  -2 -10   67.29    4.91
   5   2  -9    4.16    1.09
   5   2  -9    6.64    1.74
   5  -2  -9    3.65    1.23
  -5   2   9    4.16    1.50
  -5  -2   9    3.01    1.11
  -5  -2   8  292.61    9.29
  -5   2   8  288.07    9.82
   5   2  -8  303.34    8.61
   5   2  -8  284.32    9.96
   5  -2  -8  292.32    9.74
  -5  -2   7   35.81    2.99
  -5   2   7   40.24    3.54
   5   2  -7   42.96    3.10
   5   2  -7   40.05    3.51
   5  -2  -7   37.30    3.26
   5  -2  -6   72.04    4.41
  -5  -2   6   83.53    4.40
  -5   2   6   87.04    5.13
  -5   2   6   79.82    4.88
   5   2  -6   83.17    4.29
   5   2  -6   82.24    4.93
   5   2  -5    9.04    1.63
  -5  -2   5   11.76    1.56
  -5   2   5   12.79    1.97
   5   2  -5   11.36    1.60
  -5   2   5   12.07    1.66
  -5   2   5    9.40    1.71
  -5  -2   4  172.77    5.81
  -5   2   4  173.30    6.21
  -5   2   4  165.20    6.96
   5   2  -4  167.50    6.24
   5   2  -4  181.47    7.02
  -5   2   4  179.12    6.87
  -5   2   3  242.16    7.92
   5   2  -3  249.31    7.78
  -5   2   3  252.98    7.59
  -5   2   3  246.08    8.30
  -5   2   3  258.91    8.29
  -5   2   2   33.39    2.77
  -5   2   2   30.13    2.91
   5   2  -2   34.63    2.86
  -5   2   2   34.05    2.98
  -5   2   2   30.28    2.67
  -5   2   1    7.83    1.38
   5   2  -1   10.41    1.56
  -5   2   1    9.04    1.84
  -5   2   1   10.28    1.59
  -5   2   1    9.24    1.48
  -5   2   0   63.41    3.91
  -5  -2   0   56.51    3.06
  -5   2   0   59.06    4.10
   5   2   0   61.66    3.95
  -5  -2   0   65.11    4.07
  -5   2   0   61.25    3.83
  -5   2   0   62.29    3.87
  -5   2  -1   74.77    4.37
   5   2   1   71.53    4.20
  -5   2  -1   74.73    4.58
  -5   2  -1   70.17    4.10
  -5  -2  -1   74.04    4.36
  -5   2  -1   72.32    4.17
  -5  -2  -1   66.96    3.25
  -5   2  -2  958.06   18.30
   5  -2   2  988.77   15.24
  -5  -2  -2  943.83   14.27
   5   2   2  948.30   17.59
  -5   2  -2  961.41   17.99
  -5   2  -2  950.75   17.29
  -5  -2  -2  965.62   17.62
   5   2   2  915.63   11.55
   5  -2   3 2924.32   40.68
   5  -2   3 2954.70   34.07
  -5  -2  -3 2926.92   37.67
  -5  -2  -3 2869.60   32.85
   5   2   3 2961.94   38.04
  -5   2  -3 3027.29   38.95
  -5   2  -3 2910.26   39.02
   5   2   3 2929.52   32.39
  -5   2  -3 2933.22   37.59
   5   2   3 2958.91   30.47
   5   2   4  197.84    5.56
   5  -2   4  181.68    8.28
   5  -2   4  199.08    5.94
  -5  -2  -4  197.39    5.54
  -5   2  -4  193.48    7.88
  -5   2  -4  192.71    7.86
  -5  -2  -4  184.83    7.24
  -5   2  -4  192.25    7.41
   5  -2   5   43.69    4.08
   5   2   5   44.12    2.68
   5  -2   5   40.97    2.67
  -5  -2  -5   40.64    2.44
  -5   2  -5   44.94    3.80
  -5   2  -5   40.91    3.45
  -5  -2  -5   45.14    3.60
   5   2   6   51.94    2.99
  -5  -2  -6   53.80    2.83
  -5   2  -6   50.59    4.14
   5  -2   6   52.82    4.61
   5  -2   6   48.83    2.88
  -5  -2  -6   59.35    4.18
  -5   2  -6   49.70    3.90
  -5  -2  -7   15.73    2.26
  -5   2  -7   20.72    2.59
  -5   2  -7   17.82    2.54
   5   2   7   20.89    2.01
   5  -2   7   18.58    2.87
   5  -2   7   19.04    1.81
  -5  -2  -7   18.84    1.71
   5   2   8   96.33    4.51
  -5   2  -8   95.93    6.00
  -5  -2  -8   96.75    5.63
  -5   2  -8   99.15    5.91
   5  -2   8  100.13    6.61
   5  -2   9   72.12    5.69
   5   2   9   69.77    4.06
  -5   2  -9   64.04    4.94
  -5   2  -9   60.43    4.83
  -5  -2  -9   63.37    4.68
   5  -2  10   36.05    4.18
   5   2  10   35.30    2.98
  -5   2 -10   31.13    3.54
  -5  -2 -10   32.89    3.53
  -5   2 -10   41.40    4.10
  -5   2 -11  202.12    9.35
   5  -2  11  206.52   10.13
   5   2  11  176.50    7.20
  -5  -2 -11  203.60    9.00
  -5   2 -11  211.37    9.67
   5  -2  12  366.63   13.99
   5   2  12  353.11   10.77
  -5   2 -12  373.55   13.43
  -5  -2 -12  375.88   12.89
   5  -2  13   37.89    4.58
   5   2  13   38.09    3.60
  -5  -2 -13   37.15    4.11
  -5   2 -13   31.76    4.18
   5  -2  14  100.45    7.53
  -5  -2 -14  105.85    7.17
  -5   2 -14   94.91    7.14
  -5  -2 -15   -0.44    0.95
   5  -2  15    4.63    2.21
  -5   2 -15    6.07    2.36
  -5   2 -16    4.95    1.99
   5  -2  16    6.51    2.17
  -5  -2 -16    7.29    2.21
  -5  -2 -17    7.18    2.36
  -5   2 -17    6.67    2.17
   5  -2  17    8.92    2.62
   5   3 -17    1.09    1.61
  -5  -3  17    0.66    1.13
  -5  -3  16    2.53    1.81
   5   3 -16    2.17    1.70
  -5  -3  15    2.89    1.69
   5   3 -15    4.19    2.07
   5   3 -14   13.62    2.96
   5  -3 -14    9.97    2.39
  -5  -3  14    9.07    2.25
   5  -3 -13    0.06    0.84
  -5   3  13    1.42    1.02
  -5  -3  13   -1.09    1.01
  -5  -3  12    2.30    1.13
  -5   3  12    3.95    1.63
   5  -3 -12    0.45    0.82
   5   3 -12    2.99    1.28
  -5  -3  11    0.43    1.00
   5   3 -11    0.23    0.75
   5  -3 -11   -0.71    0.91
  -5   3  11   -1.13    1.14
   5   3 -10    1.84    1.46
   5  -3 -10    0.36    0.92
  -5  -3  10   -0.41    0.67
  -5   3  10    1.89    1.27
  -5   3   9   37.78    4.05
  -5  -3   9   40.35    3.53
  -5   3   9   34.83    3.65
   5  -3  -9   36.42    3.48
   5   3  -9   44.63    4.12
  -5  -3   8    0.65    0.61
  -5   3   8    0.62    0.81
   5   3  -8   -0.50    0.97
   5  -3  -8   -1.48    1.15
   5   3  -8    0.00    0.50
  -5   3   8    0.16    0.92
  -5  -3   7  211.94    7.51
   5   3  -7  226.27    7.52
  -5   3   7  228.05    8.88
   5   3  -7  215.33    8.51
  -5   3   7  223.63    9.38
  -5   3   6  397.86   11.72
  -5  -3   6  404.27   10.01
  -5   3   6  393.59   10.85
   5   3  -6  396.10   10.27
   5   3  -6  409.22    7.73
   5   3  -6  399.88   11.59
  -5   3   6  397.28   12.60
  -5   3   5   15.47    2.43
  -5  -3   5   15.14    1.78
   5   3  -5   15.91    2.21
   5   3  -5   15.86    1.17
   5   3  -5   14.68    1.92
  -5   3   5   15.93    2.17
  -5   3   5   12.72    2.13
  -5   3   4   21.07    2.38
  -5   3   4   20.26    2.25
   5   3  -4   20.38    2.29
  -5  -3   4   19.87    1.87
   5   3  -4   16.34    0.91
   5   3  -4   14.74    2.04
  -5   3   4   21.18    2.62
  -5   3   4   14.81    2.30
   5   3  -3   76.17    4.43
  -5   3   3   64.81    3.79
  -5   3   3   74.85    4.53
  -5  -3   3   75.07    3.46
  -5   3   3   73.89    4.76
  -5   3   3   70.77    4.96
  -5   3   2   49.50    3.73
  -5   3   2   43.85    3.73
   5   3  -2   43.27    3.44
  -5   3   2   44.62    3.20
  -5   3   2   48.20    4.02
  -5   3   1   89.29    5.16
  -5   3   1   85.67    5.23
  -5   3   1   81.51    5.04
   5   3  -1   88.77    4.89
  -5   3   1   75.14    4.11
  -5   3   0   35.21    3.24
   5   3   0   38.59    3.35
  -5   3   0   39.86    3.55
  -5   3   0   37.89    3.58
  -5  -3   0   43.25    3.37
  -5   3   0   32.47    2.76
  -5   3  -1  215.08    8.39
  -5   3  -1  202.62    8.14
  -5  -3  -1  206.08    5.65
  -5   3  -1  213.70    8.35
  -5   3  -1  204.45    7.15
  -5  -3  -1  205.60    7.58
   5   3   1  220.53    8.15
   5   3   2   64.68    2.16
   5  -3   2   69.72    5.11
  -5   3  -2   70.11    4.85
  -5  -3  -2   61.60    2.88
  -5  -3  -2   69.45    4.35
  -5   3  -2   72.15    4.22
   5   3   2   66.53    3.09
  -5  -3  -3    0.81    0.62
  -5   3  -3    1.13    0.90
  -5   3  -3    0.64    0.49
   5   3   3    1.50    0.61
   5  -3   3    2.05    0.70
   5   3   3    1.54    0.31
  -5  -3  -3    1.56    0.42
   5   3   4   78.71    2.35
  -5  -3  -4   75.00    2.77
  -5   3  -4   79.41    5.28
   5  -3   4   77.73    3.66
  -5  -3  -4   78.76    4.66
  -5   3  -4   79.12    4.63
   5   3   4   79.87    3.88
   5  -3   4   69.00    5.32
   5  -3   5  191.81    9.07
   5   3   5  188.43    4.26
  -5   3  -5  189.51    7.49
   5  -3   5  200.74    6.01
  -5   3  -5  197.68    8.56
  -5   3  -5  183.31    8.56
  -5  -3  -5  191.17    4.30
  -5  -3  -5  181.00    7.19
   5   3   5  197.80    6.38
   5   3   6  115.93    3.63
  -5   3  -6  119.55    6.13
   5  -3   6  127.31    4.55
  -5   3  -6  115.07    6.80
  -5   3  -6  119.09    6.77
  -5  -3  -6  123.09    5.99
   5  -3   6  122.30    7.49
   5  -3   7   49.54    4.83
  -5   3  -7   43.81    4.31
  -5  -3  -7   42.59    3.62
  -5   3  -7   49.98    4.09
  -5  -3  -8    1.00    0.93
  -5   3  -8    2.55    1.22
  -5   3  -8    2.59    1.46
   5  -3   8    0.18    0.92
  -5  -3  -9    6.86    1.65
  -5   3  -9    5.72    1.71
  -5   3  -9    7.77    1.94
   5  -3   9    7.25    2.15
  -5   3 -10    1.83    1.20
  -5  -3 -10    2.89    1.29
   5  -3  10    4.38    1.84
  -5   3 -10    5.89    1.90
  -5  -3 -11    2.94    1.48
  -5   3 -11    3.02    1.39
   5  -3  11    3.55    1.83
  -5   3 -11    1.81    0.85
   5  -3  12   55.36    5.61
  -5  -3 -12   49.07    4.47
  -5   3 -12   48.24    4.87
   5  -3  13   70.72    6.49
  -5  -3 -13   68.98    5.50
  -5   3 -13   75.95    6.31
  -5  -3 -14    1.51    1.38
  -5   3 -14    1.70    1.47
   5  -3  14    2.82    1.81
  -5  -3 -15    3.81    1.51
  -5   3 -15    4.07    1.66
   5  -3  15   -0.24    1.20
  -5   3 -16   16.10    3.36
   5  -3  16   18.14    3.45
  -5   3 -17    2.07    1.90
   5  -3  17   -0.33    1.37
  -5   4  16   12.66    3.29
  -5  -4  16    7.80    2.20
   5   4 -16   14.98    3.43
  -5  -4  15    0.79    1.12
   5   4 -15    1.15    1.35
  -5   4  15    3.48    1.97
  -5   4  14   -1.71    1.50
  -5  -4  14   -0.75    1.03
   5   4 -14   -0.70    1.18
   5   4 -13    3.77    1.79
  -5  -4  13    1.81    1.34
  -5   4  13    3.01    1.79
   5   4 -12    4.05    1.84
  -5  -4  12    6.77    1.80
  -5   4  12    6.69    2.12
   5   4 -11    9.88    2.34
  -5  -4  11   10.10    2.15
  -5   4  11    6.26    1.87
  -5   4  11    7.40    1.91
  -5  -4  10  244.12    9.35
  -5   4  10  263.46   10.57
   5   4 -10  236.66   10.30
  -5   4  10  266.84   12.23
  -5  -4   9  234.22    8.72
  -5   4   9  227.68    9.69
   5   4  -9  214.88    9.48
  -5   4   9  248.15   11.56
  -5  -4   8  129.93    6.13
  -5   4   8  118.37    6.79
   5   4  -8  121.85    6.81
  -5   4   7   18.70    3.09
  -5  -4   7   18.87    2.27
   5   4  -7   20.45    2.85
   5   4  -7   21.00    2.39
  -5   4   7   15.21    2.41
  -5   4   6   82.70    5.24
  -5  -4   6   72.15    4.08
  -5   4   6   71.45    5.03
  -5   4   6   77.90    6.01
   5   4  -6   72.22    5.01
   5   4  -6   75.18    4.48
   5   4  -5    9.01    1.59
   5   4  -5   11.63    1.98
  -5  -4   5   12.22    1.63
  -5   4   5    7.68    1.95
  -5   4   5   11.39    1.96
  -5   4   5    8.95    1.87
  -5   4   5    7.10    1.31
  -5   4   4   15.50    2.67
  -5  -4   4   21.26    1.94
   5   4  -4   16.10    2.19
  -5   4   4   18.24    2.50
   5   4  -4   14.09    2.11
  -5   4   4   15.66    2.25
  -5   4   4   13.25    1.74
  -5  -4   3  112.06    4.23
   5   4  -3  110.98    3.05
  -5   4   3  122.55    6.45
   5   4  -3  117.11    5.91
  -5   4   3  112.89    6.05
  -5   4   3  101.20    4.72
  -5   4   3  113.14    6.82
  -5   4   2  401.27   12.13
  -5  -4   2  389.52    7.87
  -5   4   2  413.14   12.08
  -5   4   2  399.86   13.01
  -5   4   2  394.20    9.70
  -5   4   1  589.98   15.08
  -5   4   1  573.32   16.04
  -5  -4   1  614.20   14.15
  -5   4   1  566.55   12.08
  -5   4   0  216.33    8.95
  -5   4   0  246.06   10.01
  -5   4   0  238.35    9.32
  -5  -4   0  220.37    7.92
  -5   4   0  227.08    7.19
  -5   4  -1  226.94    9.61
  -5   4  -1  219.91    9.12
  -5  -4  -1  235.52    5.94
  -5   4  -1  210.03    9.08
   5  -4   1  232.09    9.96
  -5  -4  -1  219.51    7.96
  -5   4  -1  225.49    7.33
  -5   4  -2   11.44    2.06
  -5   4  -2   11.71    1.67
  -5   4  -2   12.15    2.28
   5  -4   2   10.25    2.24
   5   4   2   12.56    1.70
  -5  -4  -2   11.19    1.16
  -5  -4  -2    9.27    1.59
  -5   4  -3   18.90    2.75
  -5  -4  -3   24.56    2.51
   5  -4   3   21.02    3.07
  -5   4  -3   18.37    2.18
   5   4   3   19.45    2.18
  -5   4  -3   24.68    3.12
  -5   4  -4   20.66    2.95
  -5   4  -4   23.15    3.28
   5  -4   4   20.83    3.24
  -5  -4  -4   20.20    2.30
   5   4   4   16.49    2.09
  -5   4  -4   18.91    2.29
  -5  -4  -5   79.58    4.62
   5  -4   5   80.07    6.20
  -5   4  -5   88.46    6.39
  -5   4  -5   88.97    6.01
  -5   4  -5   79.76    4.82
   5  -4   5   82.98    3.87
   5   4   5   81.72    4.72
   5  -4   6  147.32    8.54
  -5   4  -6  136.42    8.01
  -5   4  -6  137.98    7.66
  -5  -4  -6  144.28    6.34
  -5   4  -6  141.18    6.69
   5   4   6  148.84    6.68
   5  -4   7   91.00    6.93
  -5   4  -7   88.92    6.34
  -5   4  -7   91.08    6.69
  -5   4  -7  100.44    5.80
  -5  -4  -7   90.83    5.08
   5   4   7   85.42    5.28
  -5  -4  -8   98.84    5.40
   5  -4   8   90.84    7.02
  -5   4  -8   86.93    6.66
  -5   4  -8   79.75    6.08
  -5   4  -8   90.30    5.70
   5   4   8   91.93    5.66
  -5   4  -9    7.18    2.14
  -5  -4  -9    5.08    1.25
  -5   4  -9    3.49    1.13
  -5   4  -9    5.76    1.77
   5  -4   9    6.79    2.46
   5   4   9    4.93    1.58
  -5   4 -10    4.46    1.89
  -5  -4 -10    5.09    1.39
   5  -4  10    3.27    1.37
  -5   4 -10    2.65    0.90
  -5   4 -11    1.66    1.27
  -5   4 -11    1.82    1.33
   5  -4  11    0.83    1.59
   5  -4  12   30.93    4.48
  -5   4 -12   26.53    3.66
   5  -4  13   97.36    7.96
  -5   4 -13   90.42    6.98
   5  -4  14    2.29    1.94
  -5   4 -14    4.39    2.12
  -5   4 -15    0.57    1.55
   5  -4  15    2.51    1.91
  -5   4 -16   17.47    3.69
   5  -4  16   15.70    3.38
  -5   5  15    1.08    1.23
   5   5 -15    1.77    1.95
  -5  -5  15   -2.02    1.72
  -5  -5  14    2.05    1.47
   5   5 -14    0.15    0.98
  -5   5  14   -0.08    1.24
  -5   5  13    3.08    1.98
   5   5 -13    0.11    1.13
  -5  -5  13    3.12    1.78
  -5   5  12    7.41    2.47
   5   5 -12    6.78    2.12
  -5  -5  12    8.68    2.12
  -5   5  11   -0.76    1.15
   5   5 -11    0.27    0.97
  -5  -5  11    1.58    0.96
  -5   5  10    1.32    1.10
   5   5 -10    3.39    1.72
  -5  -5  10    1.95    0.91
  -5  -5   9   32.19    3.31
   5   5  -9   33.25    3.89
  -5   5   9   30.91    4.49
  -5  -5   8  113.39    5.85
  -5   5   8  106.04    7.92
  -5   5   8  124.38    7.23
   5   5  -8  110.55    6.72
  -5  -5   7    2.10    1.01
   5   5  -7   -0.49    0.80
  -5   5   7   -0.61    1.76
  -5   5   7    0.30    0.80
  -5   5   7    0.17    0.69
  -5  -5   6   22.23    2.39
  -5   5   6   16.38    3.07
   5   5  -6   19.53    2.72
  -5   5   6   21.49    2.89
  -5   5   6   16.46    2.60
  -5   5   5    2.14    1.57
   5   5  -5    1.48    0.75
  -5  -5   5    0.73    0.64
  -5   5   5    1.25    0.98
  -5   5   5    1.09    0.91
  -5  -5   4    7.43    1.22
  -5   5   4    8.30    1.77
  -5   5   4    4.41    1.58
  -5   5   4    3.07    1.29
  -5   5   3    2.56    1.67
  -5   5   3    4.87    1.61
  -5   5   3    2.06    0.90
  -5   5   2   26.91    3.35
  -5   5   2   22.28    3.06
  -5   5   2   22.02    3.30
  -5   5   1   18.91    2.84
  -5   5   1   16.17    2.82
  -5   5   1   16.33    2.69
  -5  -5   1   16.27    2.30
  -5   5   0    1.91    0.92
  -5   5   0    2.48    0.70
  -5   5   0    3.43    1.81
  -5  -5   0    1.70    0.92
  -5   5   0    4.95    1.62
  -5   5  -1    0.80    1.08
  -5   5  -1    2.52    1.19
  -5   5  -1    1.37    0.55
   5  -5   1    1.22    0.88
  -5  -5  -1    0.43    0.60
  -5   5  -1    2.16    1.46
  -5   5  -2   14.92    2.67
  -5   5  -2   10.67    2.12
  -5   5  -2   10.21    1.55
   5   5   2   13.09    2.05
   5  -5   2   12.84    2.56
  -5  -5  -2   10.81    1.72
  -5   5  -3   38.61    4.31
  -5   5  -3   43.39    4.24
   5   5   3   44.70    3.73
  -5   5  -3   44.92    3.26
   5  -5   3   42.28    4.58
  -5   5  -4    5.04    1.84
  -5   5  -4    6.13    1.34
  -5   5  -4    4.59    1.40
   5  -5   4    9.49    2.36
   5   5   4    5.98    1.52
  -5   5  -5    9.13    1.65
  -5   5  -5    8.43    2.14
  -5   5  -5    5.87    2.03
   5  -5   5   12.59    2.85
   5   5   5    6.70    1.65
  -5   5  -6   35.04    4.31
  -5   5  -6   34.31    4.07
   5  -5   6   34.19    4.35
   5   5   6   33.97    3.64
  -5   5  -6   40.21    3.57
  -5   5  -7   -0.46    1.26
  -5   5  -7   -0.47    0.95
   5  -5   7   -0.06    1.00
   5   5   7    0.01    0.76
  -5   5  -7    0.44    0.65
  -5   5  -8    3.06    1.47
  -5   5  -8    2.41    1.40
  -5   5  -8    3.80    1.25
   5  -5   8    2.25    1.06
   5   5   8    6.73    1.98
   5  -5   9   47.80    5.51
  -5   5  -9   52.48    5.26
  -5   5  -9   47.17    4.42
  -5   5  -9   47.22    5.37
  -5   5 -10   12.41    2.41
  -5   5 -10   10.65    2.68
  -5   5 -10    6.65    2.36
   5  -5  10    8.09    2.35
  -5   5 -11    1.87    1.34
   5  -5  11    1.19    1.48
  -5   5 -11    0.06    0.88
  -5   5 -12    5.84    1.84
   5  -5  12    2.59    1.47
  -5   5 -12    4.49    2.09
   5  -5  13    0.37    1.56
  -5   5 -13    0.65    1.21
  -5   5 -13    3.20    1.64
  -5   5 -14   19.72    3.58
   5  -5  14   13.58    3.18
  -5   5 -14   14.80    3.44
  -5   5 -15    4.03    2.25
  -5   5 -15    4.64    2.33
   5  -5  15    4.65    2.25
  -5   6  14   -0.13    1.30
   5   6 -14   -0.20    1.32
  -5  -6  14    0.84    1.18
   5   6 -13    6.32    2.24
  -5  -6  13    7.88    2.18
  -5   6  13   11.58    3.34
   5   6 -12    1.01    1.31
  -5  -6  12    1.83    1.26
  -5   6  12    1.51    1.84
  -5  -6  11   11.73    2.31
   5   6 -11    8.15    2.20
  -5   6  11   15.24    3.50
   5   6 -10    3.60    1.60
  -5  -6  10    2.22    1.12
  -5   6  10    1.89    1.63
   5   6  -9    1.41    1.27
  -5   6   9   -1.45    1.49
  -5   6   8   38.15    5.25
   5   6  -8   36.18    4.12
  -5   6   7   13.96    3.62
   5   6  -7   11.00    2.22
  -5   6   7   12.38    2.47
   5   6  -6   16.24    2.64
  -5   6   6   12.50    2.40
  -5   6   6   16.07    3.45
   5   6  -5    2.42    0.86
  -5   6   5    0.85    0.73
  -5   6   5    3.31    1.26
  -5   6   4   35.81    3.89
  -5   6   4   36.49    4.01
  -5   6   4   32.59    4.43
  -5   6   3   30.59    3.57
  -5   6   3   29.32    3.71
  -5   6   3   34.97    4.64
  -5   6   2   44.92    4.62
  -5   6   2   51.34    4.66
  -5   6   2   46.09    5.21
  -5   6   1  190.05    9.40
  -5   6   1  175.89   10.15
  -5   6   1  174.49    8.71
  -5   6   0    2.80    1.36
   5  -6   0    1.96    1.37
  -5   6   0   -0.39    0.95
  -5   6   0    0.71    0.97
   5  -6   1   67.61    5.99
  -5   6  -1   63.59    6.12
  -5   6  -1   70.74    6.05
  -5   6  -1   70.51    5.59
   5  -6   2  181.79   10.01
  -5   6  -2  196.15   10.15
  -5   6  -2  193.59    9.33
   5  -6   3   52.58    5.38
  -5   6  -3   59.17    5.66
  -5   6  -3   56.14    5.11
  -5   6  -4   26.21    3.77
  -5   6  -4   24.05    3.37
   5  -6   4   25.72    3.90
  -5   6  -5   -0.99    1.76
  -5   6  -5   -0.70    1.20
   5  -6   5    1.59    1.56
  -5   6  -6    1.39    0.93
  -5   6  -6    1.10    1.25
   5  -6   6    0.29    1.02
  -5   6  -7    8.87    1.87
  -5   6  -7   10.59    2.30
  -5   6  -7   16.02    3.24
   5  -6   7   15.55    3.16
  -5   6  -8   28.24    4.36
  -5   6  -8   22.60    3.54
   5  -6   8   29.86    4.40
  -5   6  -8   25.18    3.11
  -5   6  -9    2.68    1.62
  -5   6  -9   -0.53    1.02
  -5   6  -9   -1.26    1.45
   5  -6   9    2.91    1.88
  -5   6 -10   15.25    2.69
   5  -6  10   12.18    2.69
  -5   6 -10   19.80    3.81
  -5   6 -10   16.41    3.30
  -5   6 -11    4.40    1.70
  -5   6 -11    3.04    1.83
   5  -6  11    2.19    1.75
  -5   6 -12   -1.29    1.52
  -5   6 -12    1.42    1.35
   5  -6  12    1.95    1.70
  -5   6 -13    5.66    1.99
  -5   6 -13    7.19    2.54
   5  -6  13    7.11    2.77
  -5   6 -14   14.88    3.21
  -5   6 -14    7.91    2.84
   5  -6  14   11.49    3.32
  -5   7  12   -1.52    1.77
  -5   7  11   -1.58    2.20
  -5   7  10    2.24    1.57
  -5   7   9    3.26    2.15
  -5   7   8    1.57    1.47
  -5   7   7    7.65    2.28
  -5   7   7    5.77    2.41
  -5   7   6    0.85    1.07
  -5   7   6    1.66    1.63
  -5   7   5    6.46    2.27
  -5   7   5    5.15    1.70
  -5   7   4    1.07    1.45
  -5   7   4    0.51    0.85
  -5   7   3    5.29    1.97
  -5   7   3    3.64    1.75
[truncated: 248,369 more chars]
