# Supplementary material for: Synthesis and crystal structures of 5,5′-(propane-2,2-di­yl)bis­(2-hy­droxy­benzaldehyde) and 5,5′-(propane-2,2-di­yl)bis­(2-hy­droxy­isophthalaldehyde)
Source: Acta Crystallogr E Crystallogr Commun. 2018 Nov 22;74(Pt 12):1872–7. doi: 10.1107/S2056989018016316 (PMC6281094; doi:10.1107/S2056989018016316)
Supplement: Supplementary file 2 [file e-74-01872-1sup4.hkl]

data_1                                                                          
_shelx_title ' apgd3c31_a.res in P2(1)/c'                                       
_shelx_refln_list_code          4                                               
_shelx_F_calc_maximum      146.11                                               
_exptl_crystal_F_000       600.00                                               
_reflns_d_resolution_high  0.8303                                               
                                                                                
loop_                                                                           
 _space_group_symop_operation_xyz                                               
 'x, y, z'                                                                      
 '-x, y+1/2, -z+1/2'                                                            
 '-x, -y, -z'                                                                   
 'x, -y-1/2, z-1/2'                                                             
                                                                                
_cell_length_a    16.6108                                                       
_cell_length_b    12.0803                                                       
_cell_length_c     7.0946                                                       
_cell_angle_alpha  90.000                                                       
_cell_angle_beta   90.396                                                       
_cell_angle_gamma  90.000                                                       
                                                                                
_shelx_F_squared_multiplier     1.000                                           
                                                                                
loop_                                                                           
 _refln_index_h                                                                 
 _refln_index_k                                                                 
 _refln_index_l                                                                 
 _refln_F_squared_calc                                                          
 _refln_F_squared_meas                                                          
 _refln_F_squared_sigma                                                         
 _refln_observed_status                                                         
   2   0   0       3267.33       3135.68        19.22 o                         
   3   0   0         64.14         66.18         2.01 o                         
   4   0   0       1739.01       1657.66        12.26 o                         
   5   0   0        245.93        221.04         3.52 o                         
   6   0   0        598.29        568.84         6.63 o                         
   7   0   0        757.18        787.47        13.94 o                         
   8   0   0         71.12         99.24         2.96 o                         
   9   0   0         54.91         67.62         3.95 o                         
  10   0   0        230.92        205.40         4.83 o                         
  11   0   0         58.46         55.93         2.71 o                         
  12   0   0        130.54        126.15         4.21 o                         
  13   0   0        525.38        551.74         9.47 o                         
  14   0   0       1213.39       1194.43        15.40 o                         
  15   0   0        361.94        357.22         8.25 o                         
  16   0   0         41.16         45.58         3.22 o                         
  17   0   0        161.61        158.53         6.01 o                         
  18   0   0          0.84          1.85         1.52 o                         
  19   0   0          3.64          7.76         2.00 o                         
  20   0   0          6.48         14.82         2.11 o                         
   1   1   0        301.31        298.93         2.27 o                         
   2   1   0          1.94          5.20         0.29 o                         
   3   1   0        959.17        967.23        12.56 o                         
   4   1   0         29.45         27.07         0.80 o                         
   5   1   0       1205.06       1137.49         6.95 o                         
   6   1   0        155.60        159.82         2.29 o                         
   7   1   0       1323.83       1308.62         8.53 o                         
   8   1   0        107.92         90.76         2.01 o                         
   9   1   0          9.63         12.78         0.92 o                         
  10   1   0        183.89        166.53         3.06 o                         
  11   1   0          7.63          7.16         0.88 o                         
  12   1   0          2.51          0.88         0.79 o                         
  13   1   0        136.26        126.90         3.15 o                         
  14   1   0         41.22         41.89         1.99 o                         
  15   1   0        129.92        129.98         3.51 o                         
  16   1   0         16.05         14.50         1.39 o                         
  17   1   0          2.72          3.13         0.97 o                         
  18   1   0          7.05          9.72         1.25 o                         
  19   1   0          0.01          2.37         1.09 o                         
   0   2   0       6519.57       6385.21        55.17 o                         
   1   2   0         17.13         23.46         0.71 o                         
   2   2   0       4191.40       4093.47        18.02 o                         
   3   2   0        697.46        645.17         9.05 o                         
   4   2   0        461.29        432.70         3.66 o                         
   5   2   0       1045.00        992.38         5.71 o                         
   6   2   0       1049.52       1029.95         6.19 o                         
   7   2   0         38.53         35.07         1.06 o                         
   8   2   0        539.85        543.94         4.62 o                         
   9   2   0        170.76        176.41         2.65 o                         
  10   2   0         19.16         19.53         1.01 o                         
  11   2   0         99.95         88.58         2.12 o                         
  12   2   0         32.01         32.69         1.41 o                         
  13   2   0         30.80         35.33         2.07 o                         
  14   2   0        481.45        495.82         5.86 o                         
  15   2   0         47.80         50.58         1.97 o                         
  16   2   0          0.01          1.15         0.98 o                         
  17   2   0          1.02          2.08         0.88 o                         
  18   2   0         12.37         13.92         1.45 o                         
  19   2   0          1.04          2.22         1.21 o                         
   1   3   0          5.52          8.32         0.65 o                         
   2   3   0       2037.62       2070.51        10.39 o                         
   3   3   0         69.80         72.93         1.31 o                         
   4   3   0          4.26          5.63         0.56 o                         
   5   3   0         77.05         73.42         1.56 o                         
   6   3   0       2098.62       2156.69        16.95 o                         
   7   3   0       3571.74       3876.21        19.35 o                         
   8   3   0       1329.31       1512.64         9.88 o                         
   9   3   0        115.10        128.20         2.85 o                         
  10   3   0         69.65         75.62         1.87 o                         
  11   3   0          2.62          1.51         0.60 o                         
  12   3   0        113.17        117.15         2.62 o                         
  13   3   0          0.80         -0.04         0.68 o                         
  14   3   0        322.25        320.40         5.12 o                         
  15   3   0          0.98          0.22         0.87 o                         
  16   3   0         89.64         94.50         4.14 o                         
  17   3   0         23.23         20.38         1.63 o                         
  18   3   0         18.42         21.62         1.73 o                         
  19   3   0          0.21          0.96         1.26 o                         
   0   4   0       1286.38       1281.42        10.63 o                         
   1   4   0       5757.50       5503.37        24.80 o                         
   2   4   0         67.24         63.64         1.24 o                         
   3   4   0       1062.77        995.47         7.00 o                         
   4   4   0          1.29          2.54         0.44 o                         
   5   4   0        252.11        245.03         3.99 o                         
   6   4   0        330.63        332.32         5.27 o                         
   7   4   0          7.31         14.64         0.84 o                         
   8   4   0        373.06        400.25         5.01 o                         
   9   4   0        181.39        177.87         3.03 o                         
  10   4   0        151.50        164.28         3.07 o                         
  11   4   0         13.52         10.65         0.94 o                         
  12   4   0         10.35          8.13         0.95 o                         
  13   4   0         28.84         28.56         1.93 o                         
  14   4   0         79.23         67.75         2.39 o                         
  15   4   0          0.19          0.24         0.80 o                         
  16   4   0         52.71         53.88         2.71 o                         
  17   4   0         83.51         80.51         3.00 o                         
  18   4   0          3.81          6.71         1.44 o                         
  19   4   0          8.12         13.44         1.60 o                         
   1   5   0         37.46         45.39         1.60 o                         
   2   5   0        640.02        588.24         5.94 o                         
   3   5   0         23.13         22.33         0.88 o                         
   4   5   0        531.26        490.03         5.54 o                         
   5   5   0        259.11        261.58         6.94 o                         
   6   5   0          2.46          4.29         0.71 o                         
   7   5   0        199.22        157.47         2.57 o                         
   8   5   0         50.02         41.49         1.41 o                         
   9   5   0        585.35        596.83         6.17 o                         
  10   5   0          8.11          8.22         0.84 o                         
  11   5   0         22.11         27.19         1.39 o                         
  12   5   0        540.25        546.88         6.47 o                         
  13   5   0         30.52         29.09         2.00 o                         
  14   5   0         47.89         42.25         2.11 o                         
  15   5   0          1.42          2.17         0.89 o                         
  16   5   0          3.33          1.44         1.04 o                         
  17   5   0         14.88         15.35         1.54 o                         
  18   5   0         15.99         24.72         2.32 o                         
   0   6   0        120.96        157.09         3.39 o                         
   1   6   0        205.34        210.81         2.71 o                         
   2   6   0         27.27         38.82         1.16 o                         
   3   6   0        244.02        260.95         3.15 o                         
   4   6   0        354.57        375.84         4.36 o                         
   5   6   0        227.98        209.38         3.23 o                         
   6   6   0        143.20        152.24         3.05 o                         
   7   6   0        448.81        426.36         6.12 o                         
   8   6   0         61.88         77.79         1.94 o                         
   9   6   0         52.49         52.63         1.71 o                         
  10   6   0          0.44          0.56         0.59 o                         
  11   6   0        279.85        271.70         4.31 o                         
  12   6   0        273.38        253.51         4.35 o                         
  13   6   0         40.90         43.39         1.93 o                         
  14   6   0          4.55          2.66         0.79 o                         
  15   6   0         10.59          9.78         1.23 o                         
  16   6   0         22.32         19.91         1.81 o                         
  17   6   0          4.77          5.11         1.23 o                         
  18   6   0          5.83          9.53         2.12 o                         
   1   7   0        126.22        118.76         3.47 o                         
   2   7   0         84.14         96.34         1.93 o                         
   3   7   0        254.45        239.79         3.14 o                         
   4   7   0         31.38         34.30         1.64 o                         
   5   7   0         55.43         61.92         1.70 o                         
   6   7   0          0.48          1.85         0.70 o                         
   7   7   0        170.08        170.22         2.77 o                         
   8   7   0          0.13          0.93         0.47 o                         
   9   7   0          9.44         14.16         1.00 o                         
  10   7   0         22.68         19.44         1.43 o                         
  11   7   0        487.93        426.57         8.85 o                         
  12   7   0         26.61         36.70         4.41 o                         
  13   7   0        156.38        156.97         5.67 o                         
  14   7   0          6.40          9.48         1.88 o                         
  15   7   0          0.09         -1.23         1.23 o                         
  16   7   0          0.12         -0.36         1.28 o                         
  17   7   0          3.64          3.89         1.58 o                         
   0   8   0          3.16         21.09         1.49 o                         
   1   8   0          4.36          8.19         0.97 o                         
   2   8   0          5.58          7.82         1.48 o                         
   3   8   0          0.72          1.98         0.88 o                         
   4   8   0         71.97         72.01         2.56 o                         
   5   8   0        317.67        315.73        10.82 o                         
   6   8   0          1.75          2.65         0.88 o                         
   7   8   0         13.30         13.11         1.57 o                         
   8   8   0         24.47         34.44         2.52 o                         
   9   8   0        264.39        296.57        12.20 o                         
  10   8   0          2.01          1.28         1.16 o                         
  11   8   0         59.55         49.56         3.13 o                         
  12   8   0        150.30        140.33         5.85 o                         
  13   8   0         13.81         15.04         3.43 o                         
  14   8   0          1.89          0.51         1.28 o                         
  15   8   0          0.53          0.86         1.24 o                         
  16   8   0          0.00         -0.31         2.61 o                         
   1   9   0         31.69         35.21         2.60 o                         
   2   9   0         22.51         24.27         2.22 o                         
   3   9   0          1.09          1.16         1.25 o                         
   4   9   0         32.96         38.43         2.81 o                         
   5   9   0        619.96        629.61        11.01 o                         
   6   9   0          2.10          7.94         1.68 o                         
   7   9   0         28.03         26.35         2.26 o                         
   8   9   0          0.94         -0.12         1.30 o                         
   9   9   0        345.64        338.37        21.57 o                         
  10   9   0        115.98        118.11         4.89 o                         
  11   9   0          3.97          4.01         1.38 o                         
  12   9   0         46.03         48.50         3.43 o                         
  13   9   0          5.66          2.29         1.39 o                         
  14   9   0          0.43          0.54         1.24 o                         
  15   9   0          5.14         11.17         2.10 o                         
   0  10   0        135.99        132.13         7.14 o                         
   1  10   0          1.32         -0.94         1.42 o                         
   2  10   0        106.81         98.60         4.43 o                         
   3  10   0        177.70        182.57         6.01 o                         
   4  10   0         27.28         29.82         2.78 o                         
   5  10   0        789.87        814.15        13.25 o                         
   6  10   0          4.99          8.81         3.66 o                         
   7  10   0         12.22          9.23         2.80 o                         
   8  10   0          4.55          2.93         1.94 o                         
   9  10   0         77.63         72.31         6.12 o                         
  10  10   0          3.01          6.92         2.88 o                         
  11  10   0         44.77         43.66         5.01 o                         
  12  10   0         75.35         75.16         6.57 o                         
  13  10   0          3.22          1.47         2.33 o                         
  14  10   0          0.03          0.06         2.21 o                         
   1  11   0         77.75         70.78         3.97 o                         
   2  11   0          2.26          3.04         2.16 o                         
   3  11   0          5.05          5.07         1.58 o                         
   4  11   0         17.94         18.59         2.39 o                         
   5  11   0        117.59        119.27         5.21 o                         
   6  11   0         49.68         47.70         3.46 o                         
   7  11   0         29.52         38.94         4.79 o                         
   8  11   0          5.62          3.97         2.50 o                         
   9  11   0         82.47         81.25         6.67 o                         
  10  11   0          8.75         10.70         3.13 o                         
  11  11   0          1.81          5.52         3.01 o                         
  12  11   0          0.21          5.09         2.72 o                         
  13  11   0         11.62         12.75         3.29 o                         
   0  12   0         18.43         15.16         2.93 o                         
   1  12   0         16.40         14.76         2.16 o                         
   2  12   0         99.42        102.28         4.92 o                         
   3  12   0         22.61         30.96         2.87 o                         
   4  12   0         23.10         21.82         2.56 o                         
   5  12   0         36.30         36.23         3.18 o                         
   6  12   0          8.25          9.53         2.05 o                         
   7  12   0         17.64         26.76         4.21 o                         
   8  12   0          4.80         10.58         3.03 o                         
   9  12   0         13.82         12.44         3.09 o                         
  10  12   0          2.20          0.88         2.11 o                         
  11  12   0         10.57         18.60         4.09 o                         
   1  13   0          0.11          0.75         1.48 o                         
   2  13   0          2.85          8.17         1.94 o                         
   3  13   0         10.54         17.68         3.39 o                         
   4  13   0          7.89          4.85         2.66 o                         
   5  13   0         12.00         15.23         2.31 o                         
   6  13   0          1.65         -0.16         1.86 o                         
   7  13   0          4.08          2.13         2.66 o                         
   8  13   0          4.40          4.19         2.76 o                         
   0  14   0          0.44          6.30         3.07 o                         
   1  14   0          9.31         10.35         2.21 o                         
   2  14   0          1.66          5.63         1.85 o                         
   3  14   0          1.07          1.36         2.09 o                         
   4  14   0          9.46         13.29         2.40 o                         
   5  14   0          0.66          0.03         1.55 o                         
 -19   1   1          0.43          0.93         0.98 o                         
 -18   1   1          1.35          0.65         0.83 o                         
 -17   1   1         17.70         17.62         1.67 o                         
 -16   1   1         57.91         59.90         2.17 o                         
 -15   1   1        186.01        195.37         4.22 o                         
 -14   1   1        672.86        692.03         7.86 o                         
 -13   1   1        531.55        523.05         6.46 o                         
 -12   1   1         22.17         23.01         1.39 o                         
 -11   1   1        158.41        157.33         3.11 o                         
 -10   1   1          4.65          3.10         0.72 o                         
  -9   1   1         73.26         79.08         2.36 o                         
  -8   1   1         65.31         75.09         2.81 o                         
  -7   1   1          3.39          5.69         0.85 o                         
  -6   1   1        100.90        100.00         2.69 o                         
  -5   1   1         10.98          5.56         0.75 o                         
  -4   1   1        158.57        146.44         2.08 o                         
  -3   1   1       1176.08       1079.27        11.32 o                         
  -2   1   1        920.52        852.57         9.87 o                         
  -1   1   1         47.47        224.72        16.16 o                         
   0   1   1        625.76        630.00         7.89 o                         
   1   1   1      21347.99      22407.43       105.09 o                         
   2   1   1        183.32        163.70         4.10 o                         
   3   1   1       2437.00       2354.38        26.61 o                         
   4   1   1          5.95          4.63         0.69 o                         
   5   1   1         30.45         39.16         1.59 o                         
   6   1   1        836.06        872.86         9.00 o                         
   7   1   1         53.05         47.18         1.70 o                         
   8   1   1        681.52        744.78        12.74 o                         
   9   1   1        682.04        736.65         8.56 o                         
  10   1   1          5.08          7.74         1.55 o                         
  11   1   1         34.46         38.93         1.92 o                         
  12   1   1          0.06         -0.45         0.79 o                         
  13   1   1         17.22         17.34         1.49 o                         
  14   1   1         84.83         82.63         3.70 o                         
  15   1   1        127.12        107.56         4.44 o                         
  16   1   1         45.44         42.74         9.06 o                         
  17   1   1          2.16          2.58         1.17 o                         
  18   1   1          9.26          9.02         1.49 o                         
  19   1   1          9.95         13.17         1.78 o                         
 -19   2   1          0.01         -0.43         0.91 o                         
 -18   2   1          3.63          1.33         0.93 o                         
 -17   2   1          1.09          2.94         0.92 o                         
 -16   2   1         62.60         64.56         2.28 o                         
 -15   2   1         51.78         48.72         2.07 o                         
 -14   2   1        948.03        934.88         8.20 o                         
 -13   2   1         20.29         23.42         1.30 o                         
 -12   2   1        495.55        458.42         5.07 o                         
 -11   2   1         19.19         22.36         1.11 o                         
 -10   2   1        284.14        256.13         3.36 o                         
  -9   2   1         26.44         31.11         1.28 o                         
  -8   2   1        297.56        298.37         3.68 o                         
  -7   2   1        277.12        275.91         3.32 o                         
  -6   2   1       1051.12       1124.68         7.38 o                         
  -5   2   1         45.42         39.82         1.25 o                         
  -4   2   1       3985.10       3779.03        20.51 o                         
  -3   2   1         10.07          7.81         0.50 o                         
  -2   2   1      17006.59      16784.69        69.01 o                         
  -1   2   1        236.56        288.16         2.88 o                         
   0   2   1       5269.90       5022.24        23.53 o                         
   1   2   1       2074.66       2016.20        16.63 o                         
   2   2   1          0.25         99.97         5.07 o                         
   3   2   1        394.79        410.64         6.06 o                         
   4   2   1          0.17         23.43         3.42 o                         
   5   2   1        264.36        262.65         2.96 o                         
   6   2   1       2174.71       2111.38        13.57 o                         
   7   2   1        900.92        876.48         6.78 o                         
   8   2   1        725.32        756.56         7.73 o                         
   9   2   1          0.86          1.87         0.61 o                         
  10   2   1         20.41         22.90         1.25 o                         
  11   2   1          0.11          0.76         0.67 o                         
  12   2   1        103.57        103.61         2.72 o                         
  13   2   1        422.43        387.83         6.37 o                         
  14   2   1        184.00        188.65         4.10 o                         
  15   2   1         31.68         31.42         2.01 o                         
  16   2   1          2.35          3.99         1.12 o                         
  17   2   1          0.63          1.22         1.90 o                         
  18   2   1          0.44          3.25         1.55 o                         
  19   2   1          8.82         12.31         1.68 o                         
 -19   3   1         12.04          8.81         1.17 o                         
 -18   3   1          0.23          0.32         0.84 o                         
 -17   3   1          1.62          0.95         0.91 o                         
 -16   3   1         25.16         22.72         1.45 o                         
 -15   3   1         33.02         40.54         1.79 o                         
 -14   3   1        121.17        122.81         2.86 o                         
 -13   3   1        624.79        603.19         6.24 o                         
 -12   3   1        241.08        222.57         3.50 o                         
 -11   3   1         19.57          9.56         0.85 o                         
 -10   3   1         78.15         77.52         2.16 o                         
  -9   3   1        236.85        235.88         3.55 o                         
  -8   3   1         47.41         52.48         1.58 o                         
  -7   3   1        327.85        366.21         4.48 o                         
  -6   3   1         71.88         84.55         1.77 o                         
  -5   3   1        535.09        547.07         4.56 o                         
  -4   3   1        231.28        209.75         2.22 o                         
  -3   3   1       2493.25       2441.02        13.19 o                         
  -2   3   1       3425.66       3302.47        13.86 o                         
  -1   3   1      12806.73      12801.10        53.62 o                         
   0   3   1        653.13        628.75         8.25 o                         
   1   3   1       1380.89       1322.88        16.35 o                         
   2   3   1       1207.65       1127.20         9.08 o                         
   3   3   1        379.08        399.31         6.72 o                         
   4   3   1        123.94        123.77         4.00 o                         
   5   3   1          0.14          4.11         0.64 o                         
   6   3   1       1550.05       1554.98        11.75 o                         
   7   3   1         41.12         40.33         1.35 o                         
   8   3   1          8.41         13.14         0.91 o                         
   9   3   1         28.21         31.68         1.39 o                         
  10   3   1         68.66         67.03         2.03 o                         
  11   3   1         33.99         36.45         1.61 o                         
  12   3   1        197.30        183.38         3.63 o                         
  13   3   1        565.38        542.93         6.74 o                         
  14   3   1        137.57        142.00         3.51 o                         
  15   3   1          6.12          7.77         2.00 o                         
  16   3   1          4.74          8.48         1.32 o                         
  17   3   1         48.25         54.04         3.02 o                         
  18   3   1         12.00          7.39         1.47 o                         
  19   3   1          1.55          5.42         1.38 o                         
 -19   4   1          0.45          0.14         0.87 o                         
 -18   4   1          1.70          3.63         0.94 o                         
 -17   4   1         14.50         16.08         1.30 o                         
 -16   4   1          0.08          0.59         0.81 o                         
 -15   4   1          2.88          3.41         0.84 o                         
 -14   4   1        125.03        114.91         2.81 o                         
 -13   4   1        167.43        157.68         3.70 o                         
 -12   4   1        100.55        100.63         2.42 o                         
 -11   4   1         15.77         12.52         0.93 o                         
 -10   4   1         20.37         26.62         1.40 o                         
  -9   4   1        210.41        179.25         3.19 o                         
  -8   4   1        243.94        248.18         3.55 o                         
  -7   4   1          9.45         14.44         0.91 o                         
  -6   4   1       2017.58       2248.72        12.79 o                         
  -5   4   1        555.77        563.38         4.83 o                         
  -4   4   1        224.76        220.83         2.43 o                         
  -3   4   1         33.13         39.38         0.96 o                         
  -2   4   1       1632.61       1586.38         7.89 o                         
  -1   4   1       4226.18       4091.70        18.06 o                         
   0   4   1       4690.49       4730.96        36.72 o                         
   1   4   1        865.39        919.35         9.65 o                         
   2   4   1        518.53        478.17         7.53 o                         
   3   4   1        786.05        748.63         7.01 o                         
   4   4   1        221.53        208.37         6.52 o                         
   5   4   1          0.38          6.39         0.56 o                         
   6   4   1         12.37         20.86         1.42 o                         
   7   4   1        374.19        352.37         4.05 o                         
   8   4   1         91.64         82.89         2.02 o                         
   9   4   1        100.82         87.32         3.31 o                         
  10   4   1        147.73        163.39         3.17 o                         
  11   4   1         32.41         35.60         1.62 o                         
  12   4   1        134.56        121.76         3.12 o                         
  13   4   1         26.18         27.40         1.65 o                         
  14   4   1        187.34        168.97         4.25 o                         
  15   4   1         63.56         60.89         2.51 o                         
  16   4   1         41.78         25.03         1.76 o                         
  17   4   1         12.00         12.76         1.66 o                         
  18   4   1         83.11         97.84         4.70 o                         
  19   4   1          3.86          9.68         1.65 o                         
 -18   5   1          1.68          4.06         1.32 o                         
 -17   5   1         27.27         30.77         1.80 o                         
 -16   5   1         10.39          7.95         1.09 o                         
 -15   5   1          9.15          7.84         1.39 o                         
 -14   5   1         13.45          9.75         1.06 o                         
 -13   5   1        114.46         97.67         2.53 o                         
 -12   5   1        137.88        136.73         2.85 o                         
 -11   5   1         30.78         44.45         1.87 o                         
 -10   5   1         77.74         58.81         2.00 o                         
  -9   5   1        511.66        529.49         5.84 o                         
  -8   5   1        117.06        114.71         2.48 o                         
  -7   5   1        982.16        970.65         7.65 o                         
  -6   5   1         92.79         96.13         2.06 o                         
  -5   5   1        479.51        488.37         7.42 o                         
  -4   5   1        310.95        309.88         3.12 o                         
  -3   5   1         66.56         59.27         1.27 o                         
  -2   5   1         21.07         30.24         1.02 o                         
  -1   5   1        317.26        352.00         7.57 o                         
   0   5   1        660.26        654.06         7.88 o                         
   1   5   1       1589.20       1625.00        12.18 o                         
   2   5   1        435.37        466.17         6.98 o                         
   3   5   1        309.55        248.71         8.49 o                         
   4   5   1          1.96          1.84         0.31 o                         
   5   5   1        284.22        298.36         4.46 o                         
   6   5   1        641.13        676.83         5.62 o                         
   7   5   1        273.19        279.30         3.60 o                         
   8   5   1        311.29        309.99         4.03 o                         
   9   5   1          2.65          4.70         0.68 o                         
  10   5   1         58.44         51.76         1.85 o                         
  11   5   1         21.06         20.23         1.35 o                         
  12   5   1         16.35         18.72         1.52 o                         
  13   5   1        131.97        136.11         3.40 o                         
  14   5   1          9.93          3.90         1.07 o                         
  15   5   1         53.44         44.94         2.20 o                         
  16   5   1         18.08         13.81         1.45 o                         
  17   5   1          0.57          0.45         1.00 o                         
  18   5   1          0.92          0.27         1.26 o                         
 -18   6   1         21.09         32.10         2.08 o                         
 -17   6   1          4.14          3.96         1.15 o                         
 -16   6   1          2.56          2.11         1.03 o                         
 -15   6   1         79.69         80.40         2.77 o                         
 -14   6   1         31.58         30.69         1.71 o                         
 -13   6   1         66.42         48.31         1.83 o                         
 -12   6   1          2.33          4.06         0.79 o                         
 -11   6   1        427.81        438.79         5.91 o                         
 -10   6   1         53.00         50.41         1.92 o                         
  -9   6   1          0.42          0.62         0.64 o                         
  -8   6   1        230.66        227.91         3.66 o                         
  -7   6   1         51.32         52.58         1.67 o                         
  -6   6   1          0.09          0.83         0.50 o                         
  -5   6   1          0.01          5.22         0.65 o                         
  -4   6   1        470.21        495.71         4.88 o                         
  -3   6   1       2082.77       2200.45        12.71 o                         
  -2   6   1         16.45         17.33         0.83 o                         
  -1   6   1        220.82        222.02         3.54 o                         
   0   6   1        441.54        458.67         7.26 o                         
   1   6   1        773.50        783.05         8.08 o                         
   2   6   1         29.81         20.22         1.32 o                         
   3   6   1         62.71         70.28         2.33 o                         
   4   6   1        355.23        378.42         5.99 o                         
   5   6   1        545.84        531.30         9.12 o                         
   6   6   1        181.95        192.42         2.72 o                         
   7   6   1         32.28         34.99         1.32 o                         
   8   6   1          3.67          3.18         0.60 o                         
   9   6   1         16.75         11.89         0.98 o                         
  10   6   1         20.46         19.39         1.19 o                         
  11   6   1          7.37          8.33         0.94 o                         
  12   6   1        171.47        178.94         4.35 o                         
  13   6   1         32.72         44.13         2.34 o                         
  14   6   1          4.84          8.06         1.66 o                         
  15   6   1         21.53         13.60         1.98 o                         
  16   6   1          0.28          1.81         1.46 o                         
  17   6   1          1.26          2.26         1.37 o                         
  18   6   1         41.85         43.09         3.60 o                         
 -17   7   1          0.00         -0.27         1.74 o                         
 -16   7   1         58.97         64.76         6.63 o                         
 -15   7   1         26.12         22.74         1.87 o                         
 -14   7   1         77.50         69.18         4.22 o                         
 -13   7   1          1.65          3.21         0.83 o                         
 -12   7   1          4.43          3.47         0.86 o                         
 -11   7   1          2.36          2.24         0.89 o                         
 -10   7   1         34.53         32.05         1.82 o                         
  -9   7   1         23.16         25.67         1.57 o                         
  -8   7   1        103.01         96.87         2.78 o                         
  -7   7   1          9.94          9.93         1.00 o                         
  -6   7   1        371.42        357.11         4.91 o                         
  -5   7   1         23.15         25.92         1.20 o                         
  -4   7   1         19.66         18.77         1.01 o                         
  -3   7   1          3.96          5.96         0.93 o                         
  -2   7   1        926.89        948.51        11.80 o                         
  -1   7   1         53.56         46.13         1.26 o                         
   0   7   1        316.73        298.20         4.96 o                         
   1   7   1         92.66         91.09         2.74 o                         
   2   7   1        269.19        275.62         6.27 o                         
   3   7   1        412.61        431.74         6.19 o                         
   4   7   1        130.28        124.05         3.50 o                         
   5   7   1         91.70        102.31         3.82 o                         
   6   7   1         53.41         60.63         3.08 o                         
   7   7   1        189.32        189.83         5.43 o                         
   8   7   1        420.62        419.98        10.45 o                         
   9   7   1        128.08        115.55         7.39 o                         
  10   7   1          5.96          7.18         1.49 o                         
  11   7   1        150.77        150.43         5.49 o                         
  12   7   1          0.06          0.28         1.25 o                         
  13   7   1        143.03        136.05         5.50 o                         
  14   7   1          0.86          3.04         1.45 o                         
  15   7   1          7.00          5.56         1.76 o                         
  16   7   1          0.38          1.65         1.35 o                         
  17   7   1          1.15          2.17         1.74 o                         
 -16   8   1          0.75          3.49         1.52 o                         
 -15   8   1          4.54          8.94         1.95 o                         
 -14   8   1          0.01         -0.07         1.12 o                         
 -13   8   1          0.33          2.00         1.18 o                         
 -12   8   1         41.07         42.92         6.64 o                         
 -11   8   1         26.88         27.91         2.37 o                         
 -10   8   1        110.78         95.40         4.04 o                         
  -9   8   1        412.49        395.90         8.18 o                         
  -8   8   1         28.28         31.59         2.25 o                         
  -7   8   1        111.32        110.53         3.91 o                         
  -6   8   1        251.80        238.64         3.78 o                         
  -5   8   1        560.67        566.20        10.57 o                         
  -4   8   1        344.24        341.98         5.83 o                         
  -3   8   1        125.18        130.63         4.10 o                         
  -2   8   1          1.34          1.19         0.76 o                         
  -1   8   1        121.26        135.09         3.35 o                         
   0   8   1          2.35          2.98         0.92 o                         
   1   8   1         66.87         62.66         2.82 o                         
   2   8   1         17.15         17.73         1.42 o                         
   3   8   1        127.04        135.88         3.94 o                         
   4   8   1        122.33        129.34         3.58 o                         
   5   8   1          0.01          4.31         1.60 o                         
   6   8   1         21.98         22.68         2.10 o                         
   7   8   1         47.06         42.58         4.72 o                         
   8   8   1        630.96        615.17        10.88 o                         
   9   8   1        254.22        260.79        12.12 o                         
  10   8   1        199.05        222.80         7.93 o                         
  11   8   1        112.63        112.01         7.87 o                         
  12   8   1          0.53          4.93         1.67 o                         
  13   8   1         12.52         10.35         2.02 o                         
  14   8   1          9.73          7.68         2.58 o                         
  15   8   1          0.92          0.82         2.79 o                         
  16   8   1         10.43          8.76         2.12 o                         
 -15   9   1          3.78          6.45         1.69 o                         
 -14   9   1          2.56          1.66         1.29 o                         
 -13   9   1          6.41          7.22         1.59 o                         
 -12   9   1          0.85          3.91         2.23 o                         
 -11   9   1          0.62         -1.13         1.82 o                         
 -10   9   1         28.84         20.13         3.31 o                         
  -9   9   1        118.20        107.92         6.81 o                         
  -8   9   1         98.50         92.88         6.18 o                         
  -7   9   1        108.67        115.94         7.94 o                         
  -6   9   1         83.06         82.57         3.95 o                         
  -5   9   1         61.75         55.46         3.29 o                         
  -4   9   1          6.44          6.56         1.65 o                         
  -3   9   1         16.97         14.41         1.89 o                         
  -2   9   1          8.63         10.73         1.70 o                         
  -1   9   1         30.40         30.20         3.07 o                         
   0   9   1          0.23          1.15         1.26 o                         
   1   9   1         11.38         11.15         1.22 o                         
   2   9   1          4.07          4.19         0.95 o                         
   3   9   1         23.56         23.23         1.72 o                         
   4   9   1         54.73         56.73         2.49 o                         
   5   9   1          8.39         11.92         1.44 o                         
   6   9   1        213.83        201.98         6.02 o                         
   7   9   1          9.62          7.11         1.44 o                         
   8   9   1         18.79         17.93         2.12 o                         
   9   9   1         52.76         54.24         7.71 o                         
  10   9   1         30.48         36.90         3.04 o                         
  11   9   1          2.94          4.01         1.62 o                         
  12   9   1         23.71         24.78         2.75 o                         
  13   9   1         25.34         27.56         2.88 o                         
  14   9   1          4.35          1.30         3.12 o                         
  15   9   1          1.41          3.85         1.75 o                         
 -14  10   1          4.38         10.31         3.29 o                         
 -13  10   1          3.27          2.86         2.21 o                         
 -12  10   1          0.01          0.41         2.07 o                         
 -11  10   1         23.44         27.62         4.01 o                         
 -10  10   1          2.14          4.19         2.31 o                         
  -9  10   1        117.36        118.25         7.57 o                         
  -8  10   1         60.69         61.26         5.38 o                         
  -7  10   1          4.60          3.67         2.63 o                         
  -6  10   1          2.08          7.26         2.29 o                         
  -5  10   1         17.19         19.59         2.20 o                         
  -4  10   1        100.67         86.59        11.10 o                         
  -3  10   1        209.77        212.42         6.51 o                         
  -2  10   1          2.44          4.51         1.54 o                         
  -1  10   1          0.07          0.08         1.61 o                         
   0  10   1         19.67         19.66         2.17 o                         
   1  10   1         68.02         68.67         3.77 o                         
   2  10   1         19.49         17.44         2.15 o                         
   3  10   1         44.21         37.58         2.95 o                         
   4  10   1          4.55          7.30         1.72 o                         
   5  10   1          1.62          3.75         1.57 o                         
   6  10   1        300.22        296.54        11.71 o                         
   7  10   1          1.70          1.17         1.98 o                         
   8  10   1         29.78         30.24         4.11 o                         
   9  10   1          4.34          5.38         2.72 o                         
  10  10   1        361.95        338.20        13.37 o                         
  11  10   1          7.79          9.82         2.01 o                         
  12  10   1          0.43          2.28         3.03 o                         
  13  10   1         51.84         52.39         3.89 o                         
  14  10   1         12.79         10.92         2.30 o                         
 -12  11   1         15.36         17.19         3.58 o                         
 -11  11   1         23.45         22.88         3.83 o                         
 -10  11   1         29.31         33.17         4.48 o                         
  -9  11   1         13.28         12.15         2.84 o                         
  -8  11   1          3.37          7.24         2.56 o                         
  -7  11   1          6.68         11.72         2.41 o                         
  -6  11   1         27.27         25.20         2.65 o                         
  -5  11   1          6.36         10.08         1.88 o                         
  -4  11   1        150.40        134.40         5.41 o                         
  -3  11   1         30.71         23.38         2.38 o                         
  -2  11   1          0.16          0.34         1.45 o                         
  -1  11   1         27.35         24.31         3.53 o                         
   0  11   1          0.46          1.76         1.41 o                         
   1  11   1         88.57         73.66         4.07 o                         
   2  11   1          0.05          0.26         2.30 o                         
   3  11   1        256.86        257.68        10.80 o                         
   4  11   1          8.68         11.87         2.10 o                         
   5  11   1          4.41          4.02         1.59 o                         
   6  11   1         87.50         80.27         6.59 o                         
   7  11   1          0.39          1.19         2.01 o                         
   8  11   1          8.34          6.85         2.64 o                         
   9  11   1          0.19         -1.72         2.48 o                         
  10  11   1          8.35         11.54         3.40 o                         
  11  11   1         28.54         35.23         5.07 o                         
  12  11   1         47.29         52.05         5.89 o                         
 -11  12   1          3.19          1.31         2.11 o                         
 -10  12   1          2.38          4.21         2.52 o                         
  -9  12   1         28.28         29.95         4.56 o                         
  -8  12   1          0.72          2.70         2.27 o                         
  -7  12   1          4.75          4.89         3.13 o                         
  -6  12   1          6.07          5.83         1.83 o                         
  -5  12   1          8.37          6.24         1.61 o                         
  -4  12   1          7.23         10.40         2.92 o                         
  -3  12   1          1.23          4.46         5.03 o                         
  -2  12   1          6.76          5.10         3.05 o                         
  -1  12   1          6.00          6.75         2.73 o                         
   0  12   1         28.46         28.45         2.83 o                         
   1  12   1          7.49          5.57         2.20 o                         
   2  12   1          9.84          8.59         1.82 o                         
   3  12   1         15.85         19.09         2.40 o                         
   4  12   1         19.79         27.54         6.68 o                         
   5  12   1         14.86         20.66         2.61 o                         
   6  12   1          0.29          1.98         2.17 o                         
   7  12   1          0.09         -1.29         2.31 o                         
   8  12   1         41.48         40.80         5.30 o                         
   9  12   1          8.20         15.73         3.89 o                         
  10  12   1          1.94          5.59         2.80 o                         
  11  12   1          0.00         -1.04         2.54 o                         
  -8  13   1         29.21         36.40         4.95 o                         
  -7  13   1         19.55         20.19         2.59 o                         
  -6  13   1         22.21         25.40         2.93 o                         
  -5  13   1         23.20         21.85         2.75 o                         
  -4  13   1          0.09          1.74         1.48 o                         
  -3  13   1          0.53          1.84         1.57 o                         
  -2  13   1          3.84          4.67         1.71 o                         
  -1  13   1         26.49         27.74         2.95 o                         
   0  13   1          1.03          0.56         1.32 o                         
   1  13   1         10.20         12.42         2.34 o                         
   2  13   1         41.48         41.32         4.58 o                         
   3  13   1         35.22         32.23         3.17 o                         
   4  13   1         47.39         44.81         3.61 o                         
   5  13   1          8.29          6.03         1.91 o                         
   6  13   1          9.03          5.79         3.03 o                         
   7  13   1          0.65          2.01         2.37 o                         
   8  13   1         18.26         29.22         4.87 o                         
  -4  14   1          1.55          0.01         1.56 o                         
  -3  14   1          1.46          3.30         2.18 o                         
  -2  14   1          0.02         -0.19         1.63 o                         
  -1  14   1         16.20         22.33         2.83 o                         
   0  14   1         25.73         26.88         3.01 o                         
   1  14   1          0.42         -0.78         1.56 o                         
   2  14   1         18.41         15.93         2.69 o                         
   3  14   1          0.20          0.37         1.47 o                         
   4  14   1          2.02          3.77         1.73 o                         
 -19   0   2          8.64         10.42         2.11 o                         
 -18   0   2          0.02         -0.20         1.35 o                         
 -17   0   2          0.39          2.47         1.42 o                         
 -16   0   2        430.19        443.96         9.60 o                         
 -15   0   2          3.47          6.39         1.68 o                         
 -14   0   2       4107.28       4177.02        35.01 o                         
 -13   0   2        227.84        237.45         6.19 o                         
 -12   0   2         99.85        107.77         4.36 o                         
 -11   0   2         57.41         49.82         3.85 o                         
 -10   0   2        253.44        231.61         7.80 o                         
  -9   0   2          6.98          4.54         1.47 o                         
  -8   0   2        859.13        851.49        14.34 o                         
  -7   0   2       1003.59       1005.72        15.52 o                         
  -6   0   2          2.56          8.80         1.47 o                         
  -5   0   2        165.77        164.38         5.14 o                         
  -4   0   2       1579.15       1538.80        18.73 o                         
  -3   0   2        251.78        279.94         6.43 o                         
  -2   0   2       1901.62       1814.80        20.67 o                         
  -1   0   2       4314.99       4545.61        42.70 o                         
   0   0   2       3530.22       3584.31        23.05 o                         
   1   0   2        360.12        383.73         7.58 o                         
   2   0   2        841.03        755.78        11.49 o                         
   3   0   2       4604.60       4706.61        45.43 o                         
   4   0   2         68.86         76.33         3.72 o                         
   5   0   2         23.83         27.13         2.37 o                         
   6   0   2       1168.54       1265.06        18.21 o                         
   7   0   2       2268.87       2285.44        27.79 o                         
   8   0   2          0.44          7.00         2.01 o                         
   9   0   2          1.91          0.55         1.23 o                         
  10   0   2        100.16         99.80         5.22 o                         
  11   0   2          0.47          0.31         1.47 o                         
  12   0   2         26.73         24.29         3.03 o                         
  13   0   2         38.53         48.53         4.24 o                         
  14   0   2        121.58        123.82         6.86 o                         
  15   0   2         19.92         19.68         3.13 o                         
  16   0   2        133.07        115.64         7.08 o                         
  17   0   2          9.97          7.14         2.43 o                         
  18   0   2          1.50          0.92         2.03 o                         
  19   0   2         96.28        116.49         7.92 o                         
 -19   1   2         20.28         27.06         2.02 o                         
 -18   1   2          1.65          1.77         1.01 o                         
 -17   1   2          0.01          0.69         0.80 o                         
 -16   1   2         41.47         45.97         1.96 o                         
 -15   1   2        286.39        285.51         4.46 o                         
 -14   1   2         32.63         43.75         2.77 o                         
 -13   1   2        299.84        303.33         4.25 o                         
 -12   1   2          2.16          2.82         1.02 o                         
 -11   1   2         45.92         41.60         2.02 o                         
 -10   1   2          6.96          3.17         1.67 o                         
  -9   1   2         38.41         55.52         2.68 o                         
  -8   1   2          4.67          8.77         1.61 o                         
  -7   1   2       1921.48       1981.96        37.38 o                         
  -6   1   2        121.76        130.50         3.65 o                         
  -5   1   2          0.37          0.43         0.40 o                         
  -4   1   2        291.66        313.41         7.91 o                         
  -3   1   2        153.21        136.83         2.48 o                         
  -2   1   2       1465.28       1545.82        29.52 o                         
  -1   1   2       6227.05       6158.65        31.48 o                         
   0   1   2       6286.10       6360.96        42.08 o                         
   1   1   2        447.28        529.09         7.68 o                         
   2   1   2         31.55         45.94         1.37 o                         
   3   1   2         74.12         62.82         2.25 o                         
   4   1   2       1303.21       1243.85         9.39 o                         
   5   1   2         42.24         54.78         2.24 o                         
   6   1   2       2496.21       2575.06        21.06 o                         
   7   1   2          0.84          7.94         1.32 o                         
   8   1   2        847.21        854.82        10.67 o                         
   9   1   2         13.33         12.80         1.81 o                         
  10   1   2         45.37         43.39         3.18 o                         
  11   1   2          0.32          1.89         1.13 o                         
  12   1   2         18.31         15.07         1.78 o                         
  13   1   2         36.85         39.25         4.60 o                         
  14   1   2          0.37          1.75         1.42 o                         
  15   1   2          1.13          4.69         1.81 o                         
  16   1   2         82.32         88.44         3.54 o                         
  17   1   2          3.92          4.51         1.66 o                         
  18   1   2          0.30          3.38         1.36 o                         
  19   1   2          4.42          8.84         1.63 o                         
 -19   2   2         17.07         18.03         1.78 o                         
 -18   2   2         19.97         23.71         1.87 o                         
 -17   2   2          9.84         12.41         1.45 o                         
 -16   2   2         28.66         30.54         1.65 o                         
 -15   2   2          5.65         10.34         1.21 o                         
 -14   2   2        316.98        341.21         4.76 o                         
 -13   2   2          8.35          7.69         1.23 o                         
 -12   2   2        196.94        187.63         4.07 o                         
 -11   2   2         42.11         37.39         1.98 o                         
 -10   2   2          0.01          0.56         0.52 o                         
  -9   2   2        356.02        353.94         4.99 o                         
  -8   2   2        652.10        746.22         7.34 o                         
  -7   2   2          2.86          3.57         0.67 o                         
  -6   2   2        185.92        217.94         3.52 o                         
  -5   2   2        343.48        328.43         3.93 o                         
  -4   2   2        349.44        355.66         4.51 o                         
  -3   2   2        160.12        166.07         3.30 o                         
  -2   2   2       4354.48       4228.62        24.56 o                         
  -1   2   2       2681.58       2655.99        21.61 o                         
   0   2   2       9955.91      10074.94        50.74 o                         
   1   2   2       3491.12       3565.46        20.14 o                         
   2   2   2        286.99        261.84         4.23 o                         
   3   2   2        401.79        419.59         6.96 o                         
   4   2   2        694.95        632.62        13.46 o                         
   5   2   2          0.70          1.27         0.63 o                         
   6   2   2       1295.75       1361.17        10.83 o                         
   7   2   2         12.51         10.24         0.98 o                         
   8   2   2          5.60         14.74         1.20 o                         
   9   2   2          2.83          3.72         0.88 o                         
  10   2   2         11.32          8.41         1.04 o                         
  11   2   2          5.89          3.97         0.91 o                         
  12   2   2         88.89         98.03         3.18 o                         
  13   2   2        209.30        193.78         4.63 o                         
  14   2   2        817.54        809.26        10.28 o                         
  15   2   2         76.39         70.09         3.06 o                         
  16   2   2          3.19          2.09         1.19 o                         
  17   2   2          3.50          2.21         1.12 o                         
  18   2   2          5.68          5.78         1.44 o                         
  19   2   2          7.38          9.66         1.61 o                         
 -19   3   2         20.30         28.51         2.10 o                         
 -18   3   2          0.00          1.62         1.35 o                         
 -17   3   2         27.92         28.98         1.95 o                         
 -16   3   2         60.98         64.88         2.32 o                         
 -15   3   2         47.48         46.28         1.95 o                         
 -14   3   2         11.81         11.01         1.04 o                         
 -13   3   2         20.55         16.64         1.28 o                         
 -12   3   2        116.80        106.32         2.75 o                         
 -11   3   2          4.45          2.02         0.69 o                         
 -10   3   2          5.17          5.27         0.76 o                         
  -9   3   2          1.73          2.96         0.59 o                         
  -8   3   2        524.88        525.33         6.20 o                         
  -7   3   2        365.35        390.74         5.03 o                         
  -6   3   2        203.66        216.30         3.47 o                         
  -5   3   2       1469.87       1496.30        13.54 o                         
  -4   3   2        315.50        323.60         4.23 o                         
  -3   3   2         44.30         41.84         1.15 o                         
  -2   3   2        644.17        600.27         9.46 o                         
  -1   3   2        885.93        869.45         5.88 o                         
   0   3   2        617.16        609.60         4.67 o                         
   1   3   2        140.41        160.21         2.61 o                         
   2   3   2       1957.36       1836.80        34.72 o                         
   3   3   2        172.91        152.99         2.78 o                         
   4   3   2        500.96        462.28         5.32 o                         
   5   3   2         21.56         25.21         1.33 o                         
   6   3   2        231.36        266.25         4.20 o                         
   7   3   2        186.43        186.75         3.63 o                         
   8   3   2         84.14         90.19         2.63 o                         
   9   3   2         92.51         96.41         2.85 o                         
  10   3   2         39.59         45.90         2.12 o                         
  11   3   2          1.18          0.00         0.89 o                         
  12   3   2          1.57          1.41         0.90 o                         
  13   3   2        117.40        107.30         4.61 o                         
  14   3   2          0.35          9.32         1.71 o                         
  15   3   2         22.45         24.07         2.98 o                         
  16   3   2         31.11         26.67         2.15 o                         
  17   3   2          0.00          2.22         1.41 o                         
  18   3   2          0.80          1.42         1.69 o                         
 -18   4   2          1.01          3.51         1.44 o                         
 -17   4   2         46.04         54.30         2.58 o                         
 -16   4   2         28.43         23.45         2.07 o                         
 -15   4   2        163.47        161.50         3.48 o                         
 -14   4   2         19.59         22.60         1.38 o                         
 -13   4   2        158.79        161.24         3.64 o                         
 -12   4   2          1.07          0.87         0.74 o                         
 -11   4   2         27.48         26.95         1.44 o                         
 -10   4   2         36.95         34.96         1.53 o                         
  -9   4   2         36.88         36.48         1.49 o                         
  -8   4   2       1251.23       1256.23         9.24 o                         
  -7   4   2        331.04        343.74         4.12 o                         
  -6   4   2        730.32        734.16         7.94 o                         
  -5   4   2         77.84         92.90         1.93 o                         
  -4   4   2        536.92        539.25         4.88 o                         
  -3   4   2        128.04        138.57         2.24 o                         
  -2   4   2         13.34         25.94         1.65 o                         
  -1   4   2        453.71        441.71         4.16 o                         
   0   4   2        835.98        898.47         6.18 o                         
   1   4   2         78.25         74.78         1.45 o                         
   2   4   2       2289.06       2409.47        19.90 o                         
   3   4   2        723.14        653.70        10.30 o                         
   4   4   2          3.79          3.27         0.66 o                         
   5   4   2          0.73          1.85         0.62 o                         
   6   4   2          0.30          3.39         0.91 o                         
   7   4   2        442.41        447.49         5.95 o                         
   8   4   2          6.78          8.57         1.12 o                         
   9   4   2        261.49        257.81         5.53 o                         
  10   4   2         46.41         42.67         2.07 o                         
  11   4   2         26.09         26.52         2.60 o                         
  12   4   2         87.34         93.50         3.22 o                         
  13   4   2          3.47          3.82         1.77 o                         
  14   4   2         83.19         71.64         3.07 o                         
  15   4   2          0.89          2.66         1.06 o                         
  16   4   2         19.45         22.87         2.02 o                         
  17   4   2          8.90          6.78         2.49 o                         
  18   4   2          0.01          0.23         1.55 o                         
 -18   5   2         14.32         10.90         1.71 o                         
 -17   5   2          2.83          3.54         1.65 o                         
 -16   5   2         82.71         82.87         2.98 o                         
 -15   5   2          0.05          0.06         0.78 o                         
 -14   5   2         35.52         37.06         1.69 o                         
 -13   5   2         41.68         35.71         1.82 o                         
 -12   5   2          0.01         -0.55         0.73 o                         
 -11   5   2          8.44          8.38         1.19 o                         
 -10   5   2         46.56         48.44         1.81 o                         
  -9   5   2          9.81         12.22         0.99 o                         
  -8   5   2        113.33        117.65         2.53 o                         
  -7   5   2         27.80         29.62         1.26 o                         
  -6   5   2        337.72        315.26         5.05 o                         
  -5   5   2        209.95        241.24         4.38 o                         
  -4   5   2         34.02         37.62         1.09 o                         
  -3   5   2         59.92         59.61         1.56 o                         
  -2   5   2       1598.83       1501.35         9.42 o                         
  -1   5   2          6.98          7.96         0.76 o                         
   0   5   2        226.99        233.87         5.88 o                         
   1   5   2        525.29        513.58         6.21 o                         
   2   5   2        185.23        202.30         3.82 o                         
   3   5   2         82.57         93.67         1.84 o                         
   4   5   2        264.71        239.92         7.40 o                         
   5   5   2         64.37         59.60         1.91 o                         
   6   5   2        279.93        303.30         6.00 o                         
   7   5   2        789.56        757.78         8.17 o                         
   8   5   2        274.65        292.72         4.97 o                         
   9   5   2         82.65         79.73         2.71 o                         
  10   5   2        119.22        114.98         3.34 o                         
  11   5   2         37.37         31.22         1.94 o                         
  12   5   2         38.12         38.01         2.15 o                         
  13   5   2         15.85         12.46         1.43 o                         
  14   5   2         65.85         58.87         2.96 o                         
  15   5   2         20.69         24.44         2.04 o                         
  16   5   2          3.62          4.95         1.25 o                         
  17   5   2          0.11         -1.62         1.62 o                         
  18   5   2          1.99          5.01         1.94 o                         
 -17   6   2          1.48         -0.04         1.00 o                         
 -16   6   2          9.91         11.38         1.32 o                         
 -15   6   2          4.28          3.54         0.84 o                         
 -14   6   2          2.19          2.99         0.90 o                         
 -13   6   2         90.07         74.00         2.61 o                         
 -12   6   2         95.33         77.57         2.52 o                         
 -11   6   2          3.71          4.07         0.88 o                         
 -10   6   2        146.13        158.58         3.31 o                         
  -9   6   2         50.39         43.92         1.71 o                         
  -8   6   2         55.73         45.81         1.65 o                         
  -7   6   2        117.62        116.64         2.50 o                         
  -6   6   2         67.63         67.93         2.40 o                         
  -5   6   2          6.06          9.27         0.67 o                         
  -4   6   2          5.23          7.42         0.60 o                         
  -3   6   2       1693.21       1585.13         8.85 o                         
  -2   6   2        377.57        359.30         3.24 o                         
  -1   6   2        126.81        101.74         2.38 o                         
   0   6   2        203.59        196.78         3.91 o                         
   1   6   2         66.76         68.59         2.33 o                         
   2   6   2        288.47        325.49         5.23 o                         
   3   6   2        262.09        279.09         6.19 o                         
   4   6   2        750.07        742.60        10.77 o                         
   5   6   2        435.27        410.46        10.23 o                         
   6   6   2          0.52          2.11         1.15 o                         
   7   6   2          9.86          7.49         0.92 o                         
   8   6   2         25.97         20.83         2.23 o                         
   9   6   2         70.14         80.70         3.89 o                         
  10   6   2         49.90         44.89         3.03 o                         
  11   6   2          4.20          8.97         1.76 o                         
  12   6   2         42.94         41.81         3.20 o                         
  13   6   2         17.39         13.30         2.10 o                         
  14   6   2         34.23         40.65         3.20 o                         
  15   6   2          0.25          1.90         2.17 o                         
  16   6   2          0.89          4.31         1.82 o                         
  17   6   2          2.29          1.80         1.61 o                         
 -16   7   2          3.17          2.92         1.46 o                         
 -15   7   2          1.59          0.41         0.89 o                         
 -14   7   2         21.57         17.29         1.29 o                         
 -13   7   2         43.33         40.46         2.86 o                         
 -12   7   2         15.90         12.31         1.20 o                         
 -11   7   2          7.66          6.33         0.91 o                         
 -10   7   2          1.08          1.88         0.72 o                         
  -9   7   2         20.68         15.56         1.57 o                         
  -8   7   2          0.31          1.05         0.61 o                         
  -7   7   2        132.40        130.66         2.72 o                         
  -6   7   2        139.44        144.04         2.61 o                         
  -5   7   2         12.59         10.72         0.76 o                         
  -4   7   2        322.79        325.56         3.54 o                         
  -3   7   2       1147.44       1200.03        11.65 o                         
  -2   7   2        691.77        675.04        18.93 o                         
  -1   7   2        112.67        102.51         4.40 o                         
   0   7   2         34.66         41.52         2.82 o                         
   1   7   2          2.22          3.72         0.95 o                         
   2   7   2          6.72         12.90         1.31 o                         
   3   7   2         87.33         91.63         3.61 o                         
   4   7   2         29.96         30.91         2.32 o                         
   5   7   2        382.12        381.03         8.05 o                         
   6   7   2         38.32         49.94         2.97 o                         
   7   7   2          3.00          0.45         1.19 o                         
   8   7   2         55.33         61.90         3.51 o                         
   9   7   2        369.78        358.64        19.22 o                         
  10   7   2        198.40        204.91         6.54 o                         
  11   7   2        189.97        186.50         6.42 o                         
  12   7   2        185.46        176.96         6.35 o                         
  13   7   2         24.90         20.44         2.44 o                         
  14   7   2          0.03          0.26         1.35 o                         
  15   7   2          0.72          1.36         1.43 o                         
  16   7   2          6.48          2.66         2.05 o                         
 -16   8   2          3.11          5.38         2.15 o                         
 -15   8   2          0.72         -1.64         2.07 o                         
 -14   8   2          0.21         -0.82         2.51 o                         
 -13   8   2          3.39          2.63         1.20 o                         
 -12   8   2          0.80          1.02         0.90 o                         
 -11   8   2          9.19          6.68         1.59 o                         
 -10   8   2          0.06          1.99         1.01 o                         
  -9   8   2         99.93         98.11         2.68 o                         
  -8   8   2         12.91         12.39         1.84 o                         
  -7   8   2          1.40         -0.36         1.22 o                         
  -6   8   2         64.75         66.56         3.41 o                         
  -5   8   2        892.24        877.68         9.67 o                         
  -4   8   2        154.14        159.74         3.88 o                         
  -3   8   2          1.98          1.21         0.76 o                         
  -2   8   2        422.29        407.02         6.33 o                         
  -1   8   2          3.17          2.11         0.84 o                         
   0   8   2          8.42          8.59         1.18 o                         
   1   8   2          0.00          0.19         0.77 o                         
   2   8   2          1.38          2.91         0.90 o                         
   3   8   2         11.70         16.30         1.51 o                         
   4   8   2         21.04         22.12         2.10 o                         
   5   8   2         41.46         50.46         5.45 o                         
   6   8   2         30.39         32.30         2.55 o                         
   7   8   2         11.25         10.68         1.79 o                         
   8   8   2          9.23          7.89         3.74 o                         
   9   8   2         94.74         97.64         4.57 o                         
  10   8   2        119.04        111.12         5.61 o                         
  11   8   2         64.97         70.58         4.18 o                         
  12   8   2         53.21         60.64         4.02 o                         
  13   8   2          6.74          8.13         2.72 o                         
  14   8   2         38.62         42.30         3.60 o                         
  15   8   2          3.48          3.41         2.83 o                         
  16   8   2         14.84         20.97         2.87 o                         
 -13   9   2          6.93          3.05         1.84 o                         
 -12   9   2         10.58         15.47         3.19 o                         
 -11   9   2          6.61         15.82         3.13 o                         
 -10   9   2         16.95         22.10         3.40 o                         
  -9   9   2        137.05        140.97         7.55 o                         
  -8   9   2          9.93         11.36         2.46 o                         
  -7   9   2          3.22          2.44         1.15 o                         
  -6   9   2        123.73        112.38         4.49 o                         
  -5   9   2        868.93        888.81        11.11 o                         
  -4   9   2          1.76          4.09         1.07 o                         
  -3   9   2        124.00        116.59         4.58 o                         
  -2   9   2         97.29         93.50         4.28 o                         
  -1   9   2          0.01          0.46         0.84 o                         
   0   9   2         20.17         19.73         1.61 o                         
   1   9   2         25.44         26.43         1.83 o                         
   2   9   2          7.85          8.87         1.28 o                         
   3   9   2          0.88          1.82         1.09 o                         
   4   9   2         31.09         33.20         2.08 o                         
   5   9   2          0.29          4.85         3.20 o                         
   6   9   2         14.71         12.89         2.38 o                         
   7   9   2          0.22         -1.13         1.37 o                         
   8   9   2         57.52         43.69         3.29 o                         
   9   9   2         14.92         11.35         4.15 o                         
  10   9   2         28.27         31.72         2.99 o                         
  11   9   2        521.96        553.95        11.90 o                         
  12   9   2          2.18          6.12         3.42 o                         
  13   9   2          8.62          7.54         1.94 o                         
  14   9   2         35.37         31.30         4.11 o                         
 -12  10   2         26.13         35.23         4.44 o                         
 -11  10   2        185.28        189.92         9.60 o                         
 -10  10   2         18.78         22.88         3.62 o                         
  -9  10   2        113.48        116.80         7.26 o                         
  -8  10   2        106.15         86.64         6.20 o                         
  -7  10   2          8.45          8.42         2.01 o                         
  -6  10   2          4.31          3.46         1.27 o                         
  -5  10   2         38.32         39.60         2.97 o                         
  -4  10   2         45.93         42.81         2.97 o                         
  -3  10   2         42.92         47.54         3.22 o                         
  -2  10   2        160.19        175.54         5.80 o                         
  -1  10   2         22.64         26.44         2.46 o                         
   0  10   2          2.34          1.14         1.09 o                         
   1  10   2          0.55          1.95         1.27 o                         
   2  10   2         17.70         10.07         1.37 o                         
   3  10   2          3.34          3.69         1.14 o                         
   4  10   2         78.78         85.68         3.39 o                         
   5  10   2          6.27          9.03         1.82 o                         
   6  10   2         17.36         16.99         2.41 o                         
   7  10   2         33.14         29.65         2.77 o                         
   8  10   2          1.23          2.49         1.42 o                         
   9  10   2          3.03          1.68         1.33 o                         
  10  10   2          0.89          1.01         2.62 o                         
  11  10   2          3.85          5.68         2.12 o                         
  12  10   2         36.64         33.80         3.40 o                         
  13  10   2          4.80          7.73         5.13 o                         
 -12  11   2         34.91         34.35         4.64 o                         
 -11  11   2          7.10          9.19         3.09 o                         
 -10  11   2         19.97         31.59         4.38 o                         
  -9  11   2         31.72         33.84         4.40 o                         
  -8  11   2         12.31          9.08         2.64 o                         
  -7  11   2          0.08          1.88         1.36 o                         
  -6  11   2          4.58          6.54         1.62 o                         
  -5  11   2         26.88         29.45         2.74 o                         
  -4  11   2         41.76         45.12         4.19 o                         
  -3  11   2         24.65         23.38         2.82 o                         
  -2  11   2          0.96          0.86         1.35 o                         
  -1  11   2         28.58         27.92         3.53 o                         
   0  11   2          7.81          8.56         1.83 o                         
   1  11   2          1.34          1.41         1.94 o                         
   2  11   2         29.13         29.96         3.61 o                         
   3  11   2        103.81        100.78         4.75 o                         
   4  11   2         93.04        105.94         4.91 o                         
   5  11   2         32.14         39.02         5.03 o                         
   6  11   2          3.74         -1.66         2.58 o                         
   7  11   2          0.08         -0.25         2.33 o                         
   8  11   2          0.23         -3.01         3.01 o                         
   9  11   2         70.21         83.69         7.10 o                         
  10  11   2          3.65          4.52         2.60 o                         
  11  11   2          0.02          1.62         2.17 o                         
  12  11   2          1.90          2.50         2.88 o                         
 -10  12   2         15.90         15.69         3.34 o                         
  -9  12   2         42.18         50.48         5.38 o                         
  -8  12   2         16.75         15.41         3.34 o                         
  -7  12   2         14.54         16.51         3.68 o                         
  -6  12   2          7.96         10.27         1.89 o                         
  -5  12   2          4.24          5.53         1.69 o                         
  -4  12   2          3.54          3.74         1.72 o                         
  -3  12   2         51.72         49.80         4.17 o                         
  -2  12   2         23.26         23.65         2.58 o                         
  -1  12   2          0.81          2.99         1.70 o                         
   0  12   2         12.65         16.61         2.28 o                         
   1  12   2         48.64         52.20         3.59 o                         
   2  12   2         59.00         54.79         3.77 o                         
   3  12   2         33.64         38.45         3.31 o                         
   4  12   2        154.57        151.20         6.06 o                         
   5  12   2         60.00         63.27         6.28 o                         
   6  12   2         12.22          9.64         3.11 o                         
   7  12   2          2.15          4.19         2.58 o                         
   8  12   2          4.02          4.67         2.72 o                         
   9  12   2         67.06         87.33         7.65 o                         
  10  12   2          2.47          1.45         2.62 o                         
  -7  13   2          0.06         -0.02         1.37 o                         
  -6  13   2          7.49         12.15         2.27 o                         
  -5  13   2          8.21         11.41         2.04 o                         
  -4  13   2          9.11         12.43         2.14 o                         
  -3  13   2          6.60          5.37         1.58 o                         
  -2  13   2          8.01         11.81         2.10 o                         
  -1  13   2          0.55          3.38         1.66 o                         
   0  13   2         72.82         72.04         4.42 o                         
   1  13   2         69.55         74.07         4.50 o                         
   2  13   2          5.96          9.36         2.04 o                         
   3  13   2         12.00         13.28         2.80 o                         
   4  13   2          6.37          6.98         1.84 o                         
   5  13   2          1.40          5.40         2.88 o                         
   6  13   2          4.30          5.71         3.13 o                         
   7  13   2          3.62          4.54         3.13 o                         
  -2  14   2          0.35          6.00         1.85 o                         
  -1  14   2         50.55         57.27         5.74 o                         
   0  14   2         58.20         69.24         5.57 o                         
   1  14   2         23.10         28.46         3.07 o                         
   2  14   2         39.49         44.25         3.83 o                         
 -18   1   3          0.78          1.70         1.00 o                         
 -17   1   3         27.94         26.86         2.00 o                         
 -16   1   3          1.54          1.27         1.33 o                         
 -15   1   3        261.02        263.68         5.13 o                         
 -14   1   3         60.57         58.51         4.04 o                         
 -13   1   3        587.84        582.26        10.71 o                         
 -12   1   3         27.98         29.29         2.42 o                         
 -11   1   3        231.37        232.46         9.19 o                         
 -10   1   3         23.53         23.26         1.37 o                         
  -9   1   3         12.33         13.72         1.65 o                         
  -8   1   3         88.31         89.84         2.24 o                         
  -7   1   3        691.25        746.20         6.85 o                         
  -6   1   3        196.83        216.98         3.15 o                         
  -5   1   3        536.22        530.95        17.28 o                         
  -4   1   3          1.57          5.42         1.34 o                         
  -3   1   3         19.53         22.38         1.59 o                         
  -2   1   3        563.28        544.57        10.96 o                         
  -1   1   3        648.20        636.02         5.88 o                         
   0   1   3        113.96        104.69         2.23 o                         
   1   1   3       2145.23       2360.66        15.31 o                         
   2   1   3       1066.17       1099.74         9.59 o                         
   3   1   3        105.97        125.43         3.10 o                         
   4   1   3         28.89         18.65         1.17 o                         
   5   1   3         92.80        103.83         2.70 o                         
   6   1   3        140.17        157.11         3.40 o                         
   7   1   3        256.59        274.00         6.20 o                         
   8   1   3         30.44         20.39         1.87 o                         
   9   1   3        139.01        125.06         4.38 o                         
  10   1   3          2.94          2.70         1.23 o                         
  11   1   3          0.11          1.89         1.15 o                         
  12   1   3          2.78         -0.67         2.46 o                         
  13   1   3          4.33          5.20         1.47 o                         
  14   1   3          6.27          5.05         1.25 o                         
  15   1   3          7.50          6.05         1.68 o                         
  16   1   3         24.94         29.51         2.32 o                         
  17   1   3         22.76         18.44         2.01 o                         
  18   1   3          9.83          9.15         2.22 o                         
 -18   2   3         41.71         53.33         2.67 o                         
 -17   2   3          7.42          8.03         1.34 o                         
 -16   2   3        170.27        185.46         4.45 o                         
 -15   2   3          8.74         12.58         1.65 o                         
 -14   2   3         16.10         18.52         1.80 o                         
 -13   2   3          5.89          4.81         1.17 o                         
 -12   2   3          0.74          2.48         1.29 o                         
 -11   2   3         37.78         33.24         6.16 o                         
 -10   2   3         55.64         57.96         2.12 o                         
  -9   2   3          5.97          7.24         0.86 o                         
  -8   2   3       1180.59       1228.66        21.46 o                         
  -7   2   3          0.97          0.32         0.52 o                         
  -6   2   3        122.12        129.03         2.51 o                         
  -5   2   3         12.88         17.28         2.43 o                         
  -4   2   3        161.08        149.32         6.35 o                         
  -3   2   3         26.40         27.57         2.10 o                         
  -2   2   3         43.07         38.55         1.57 o                         
  -1   2   3        243.36        270.50         6.46 o                         
   0   2   3         36.06         36.81         1.43 o                         
   1   2   3        970.78        966.48         8.44 o                         
   2   2   3         45.90         42.42         1.66 o                         
   3   2   3        423.19        467.29         6.58 o                         
   4   2   3        183.11        197.46         4.37 o                         
   5   2   3       1244.39       1188.96        13.08 o                         
   6   2   3         37.81         45.23         1.89 o                         
   7   2   3        125.80        123.10         3.20 o                         
   8   2   3        105.32        121.39         3.28 o                         
   9   2   3        102.29        111.15         3.27 o                         
  10   2   3          9.15          4.19         1.04 o                         
  11   2   3         11.25          6.83         1.97 o                         
  12   2   3          9.62         11.00         1.29 o                         
  13   2   3          0.13         -1.13         1.13 o                         
  14   2   3          0.05         -0.91         1.07 o                         
  15   2   3         52.72         52.52         3.84 o                         
  16   2   3          1.31          1.45         1.48 o                         
  17   2   3          2.49          5.89         2.81 o                         
  18   2   3          0.21          1.81         1.43 o                         
 -18   3   3          1.81          3.28         1.08 o                         
 -17   3   3        109.94        114.77         3.68 o                         
 -16   3   3         51.36         56.92         2.55 o                         
 -15   3   3        162.58        172.79         4.89 o                         
 -14   3   3         49.09         53.18         2.71 o                         
 -13   3   3         98.83         98.81         5.16 o                         
 -12   3   3         22.16         22.53         1.69 o                         
 -11   3   3         61.37         63.08         3.22 o                         
 -10   3   3         93.87         93.64         4.16 o                         
  -9   3   3          2.12          2.44         0.72 o                         
  -8   3   3        616.70        622.13         6.99 o                         
  -7   3   3         10.42         10.51         1.01 o                         
  -6   3   3         41.52         44.20         1.61 o                         
  -5   3   3         29.36         25.22         1.16 o                         
  -4   3   3         57.28         61.72         1.44 o                         
  -3   3   3        523.30        504.00         4.40 o                         
  -2   3   3        777.76        789.78         5.78 o                         
  -1   3   3       1045.93       1061.51        12.07 o                         
   0   3   3        715.80        696.77         6.84 o                         
   1   3   3        141.92        192.88         3.40 o                         
   2   3   3        700.38        674.81         7.03 o                         
   3   3   3        849.27        921.47         8.72 o                         
   4   3   3        116.24        122.07         2.89 o                         
   5   3   3          0.34          0.51         0.64 o                         
   6   3   3         73.55         73.66         2.51 o                         
   7   3   3        140.37        147.03         4.26 o                         
   8   3   3         96.58        113.25         3.26 o                         
   9   3   3          0.00          3.73         0.97 o                         
  10   3   3         95.33         73.64         2.84 o                         
  11   3   3        214.93        180.58         4.70 o                         
  12   3   3         79.18         91.12         3.34 o                         
  13   3   3         72.33         64.25         2.95 o                         
  14   3   3          0.31          0.75         1.09 o                         
  15   3   3        105.05         89.04         3.68 o                         
  16   3   3          4.03          2.93         1.20 o                         
  17   3   3         13.18         16.99         1.97 o                         
  18   3   3          0.02          3.06         1.56 o                         
 -17   4   3          5.16          8.76         1.34 o                         
 -16   4   3        155.13        160.74         4.19 o                         
 -15   4   3         23.08         31.98         2.83 o                         
 -14   4   3        251.38        251.11         5.71 o                         
 -13   4   3        114.80        114.47         3.69 o                         
 -12   4   3         77.37         76.66         3.53 o                         
 -11   4   3         12.80         12.53         1.31 o                         
 -10   4   3         58.68         58.03         2.37 o                         
  -9   4   3          1.83          2.38         0.73 o                         
  -8   4   3         11.33          9.27         0.98 o                         
  -7   4   3        205.70        199.56         5.29 o                         
  -6   4   3        213.74        191.52         3.51 o                         
  -5   4   3         10.37         10.99         0.74 o                         
  -4   4   3         49.81         53.55         1.49 o                         
  -3   4   3          2.33          7.91         0.62 o                         
  -2   4   3        845.71        824.64         6.35 o                         
  -1   4   3       1233.01       1247.13        13.64 o                         
   0   4   3       2280.56       2272.04        15.34 o                         
   1   4   3        552.86        594.48         6.38 o                         
   2   4   3         46.46         47.97         1.78 o                         
   3   4   3        146.11        144.19         3.11 o                         
   4   4   3        395.17        384.65         5.36 o                         
   5   4   3         41.20         39.02         1.81 o                         
   6   4   3         21.37         23.89         1.48 o                         
   7   4   3         41.53         46.25         2.09 o                         
   8   4   3         71.34         55.94         3.03 o                         
   9   4   3         42.02         39.34         2.08 o                         
  10   4   3        322.24        328.04         6.07 o                         
  11   4   3        415.45        401.43         6.98 o                         
  12   4   3        234.95        243.12         5.55 o                         
  13   4   3         53.20         46.35         2.59 o                         
  14   4   3         94.21         89.96         3.65 o                         
  15   4   3         84.16         73.89         3.45 o                         
  16   4   3          0.38          2.02         1.15 o                         
  17   4   3         19.87         22.42         2.21 o                         
 -17   5   3         10.81         12.94         1.49 o                         
 -16   5   3         21.39         28.37         2.54 o                         
 -15   5   3         25.65         27.79         2.18 o                         
 -14   5   3         71.17         67.71         3.04 o                         
 -13   5   3         45.85         35.86         2.22 o                         
 -12   5   3         19.96         20.56         1.88 o                         
 -11   5   3         19.78         12.35         1.30 o                         
 -10   5   3          9.87         11.98         1.27 o                         
  -9   5   3         65.19         71.32         2.13 o                         
  -8   5   3         49.55         46.82         1.97 o                         
  -7   5   3         12.96          9.86         1.43 o                         
  -6   5   3         23.96         21.94         1.39 o                         
  -5   5   3         27.19         30.42         1.27 o                         
  -4   5   3         41.05         38.24         1.35 o                         
  -3   5   3        101.29         92.66         2.03 o                         
  -2   5   3         37.38         31.62         1.18 o                         
  -1   5   3        313.32        314.24         3.69 o                         
   0   5   3          9.28          3.70         0.51 o                         
   1   5   3         86.83         86.26         2.15 o                         
   2   5   3          0.06          2.03         0.73 o                         
   3   5   3         21.05         37.10         1.52 o                         
   4   5   3         86.40         85.59         2.39 o                         
   5   5   3        201.40        191.74         3.78 o                         
   6   5   3        395.00        436.25         6.25 o                         
   7   5   3         40.90         33.87         1.82 o                         
   8   5   3        101.64        111.14         3.31 o                         
   9   5   3         22.06         17.60         1.53 o                         
  10   5   3        299.91        315.31         6.02 o                         
  11   5   3        301.20        312.62         6.18 o                         
  12   5   3         76.34         83.14         4.42 o                         
  13   5   3         83.67         89.39         6.83 o                         
  14   5   3         30.65         32.62         4.46 o                         
  15   5   3          6.38         11.91         2.15 o                         
  16   5   3          1.96          1.71         2.16 o                         
  17   5   3          0.09          3.15         1.78 o                         
 -16   6   3          0.08         -0.75         1.10 o                         
 -15   6   3          6.04          9.97         1.51 o                         
 -14   6   3         11.53          9.86         1.35 o                         
 -13   6   3          5.21          5.32         1.16 o                         
 -12   6   3         97.90         98.35         3.36 o                         
 -11   6   3          3.61          1.83         1.26 o                         
 -10   6   3          3.52          1.19         0.80 o                         
  -9   6   3        248.90        242.63         4.03 o                         
  -8   6   3          0.52          2.85         0.70 o                         
  -7   6   3         21.88         21.36         1.17 o                         
  -6   6   3        191.27        202.29         2.95 o                         
  -5   6   3          3.63          4.71         0.66 o                         
  -4   6   3         33.54         30.56         1.28 o                         
  -3   6   3         50.64         48.46         1.55 o                         
  -2   6   3        277.87        285.70         3.69 o                         
  -1   6   3        102.14         89.01         1.92 o                         
   0   6   3          6.72         11.46         1.70 o                         
   1   6   3         24.27         28.93         2.41 o                         
   2   6   3         29.47         38.12         2.58 o                         
   3   6   3         17.25         17.50         2.95 o                         
   4   6   3         27.05         27.40         3.13 o                         
   5   6   3        348.60        348.28         7.71 o                         
   6   6   3          0.94          3.64         1.56 o                         
   7   6   3        100.40         98.72         4.34 o                         
   8   6   3        277.57        253.39         7.06 o                         
   9   6   3        155.72        162.60         5.79 o                         
  10   6   3        221.74        247.00         7.20 o                         
  11   6   3          0.03          1.38         1.39 o                         
  12   6   3        167.98        156.90         6.16 o                         
  13   6   3         41.66         49.79         4.45 o                         
  14   6   3         39.11         39.78         4.87 o                         
  15   6   3          6.40          6.38         1.94 o                         
  16   6   3          2.07          2.66         1.59 o                         
 -16   7   3         36.25         44.87         3.79 o                         
 -15   7   3          0.90          2.27         1.08 o                         
 -14   7   3          6.20          6.46         1.25 o                         
 -13   7   3          0.49          1.37         0.95 o                         
 -12   7   3         22.73         23.74         1.77 o                         
 -11   7   3        133.11        115.28         3.52 o                         
 -10   7   3         24.42         18.41         1.49 o                         
  -9   7   3         58.03         53.71         2.32 o                         
  -8   7   3         96.74         94.77         2.47 o                         
  -7   7   3        502.24        502.97         5.13 o                         
  -6   7   3        400.84        414.47         5.72 o                         
  -5   7   3          6.62          7.06         0.78 o                         
  -4   7   3         16.37         16.12         1.35 o                         
  -3   7   3        588.44        595.85         7.66 o                         
  -2   7   3        146.97        144.46         3.61 o                         
  -1   7   3        131.26        124.24         3.72 o                         
   0   7   3          4.65          5.50         0.97 o                         
   1   7   3         42.69         40.90         2.03 o                         
   2   7   3         13.34         16.90         3.57 o                         
   3   7   3         14.82         19.31         2.11 o                         
   4   7   3         11.92         11.51         1.79 o                         
   5   7   3         73.00         75.87         3.82 o                         
   6   7   3        412.42        396.79         8.80 o                         
   7   7   3        213.36        226.48         6.78 o                         
   8   7   3        139.16        122.04         6.78 o                         
   9   7   3         23.61         21.89         2.50 o                         
  10   7   3         16.62         19.73         2.49 o                         
  11   7   3         40.81         47.41         4.03 o                         
  12   7   3         18.77         15.07         2.55 o                         
  13   7   3         38.74         31.08         3.09 o                         
  14   7   3          0.28          3.51         1.67 o                         
  15   7   3         17.46         18.81         2.70 o                         
  16   7   3          1.67          1.34         1.63 o                         
 -15   8   3          2.25         -0.10         1.94 o                         
 -14   8   3          0.01          0.57         1.19 o                         
 -13   8   3          1.21          4.02         1.33 o                         
 -12   8   3          0.21          0.85         2.07 o                         
 -11   8   3         34.15         32.49         3.64 o                         
 -10   8   3          0.00          2.60         1.64 o                         
  -9   8   3          0.02          3.29         1.70 o                         
  -8   8   3         16.37         15.40         1.77 o                         
  -7   8   3          3.54          2.84         0.92 o                         
  -6   8   3         62.97         68.79         2.67 o                         
  -5   8   3         33.12         31.82         1.86 o                         
  -4   8   3        721.01        666.63         8.59 o                         
  -3   8   3        249.80        244.91         7.63 o                         
  -2   8   3        183.05        177.94         4.26 o                         
  -1   8   3          3.90          3.84         0.95 o                         
   0   8   3          0.33         -0.39         0.79 o                         
   1   8   3          2.52          5.12         1.16 o                         
   2   8   3          3.42          1.60         1.07 o                         
   3   8   3         15.57         14.05         1.90 o                         
   4   8   3         39.58         42.60         5.22 o                         
   5   8   3         13.10         16.96         2.21 o                         
   6   8   3          8.84         10.38         1.87 o                         
   7   8   3          1.21          0.64         1.24 o                         
   8   8   3          1.36          3.04         1.48 o                         
   9   8   3          2.04          4.46         1.57 o                         
  10   8   3          1.56          6.43         1.92 o                         
  11   8   3         21.75         20.76         2.77 o                         
  12   8   3        117.25        114.02         5.66 o                         
  13   8   3         10.85         12.12         2.33 o                         
  14   8   3          3.18          3.40         1.75 o                         
  15   8   3          0.28          0.73         1.46 o                         
  -9   9   3          0.94          3.03         1.74 o                         
  -8   9   3         21.16         18.97         2.76 o                         
  -7   9   3         34.94         39.12         3.79 o                         
  -6   9   3         30.91         30.30         1.93 o                         
  -5   9   3          6.24          6.67         1.14 o                         
  -4   9   3        251.43        238.85         6.21 o                         
  -3   9   3         12.38         28.41         1.98 o                         
  -2   9   3        114.11        108.63         6.08 o                         
  -1   9   3          2.10          2.51         1.66 o                         
   0   9   3         46.20         44.24         2.34 o                         
   1   9   3         26.96         19.24         1.69 o                         
   2   9   3          9.31          9.55         1.25 o                         
   3   9   3          2.75          4.09         1.94 o                         
   4   9   3         33.98         40.84         5.36 o                         
   5   9   3          5.31          2.86         1.40 o                         
   6   9   3          3.49          3.15         2.07 o                         
   7   9   3          9.09          7.29         1.68 o                         
   8   9   3          0.72          3.01         4.11 o                         
   9   9   3          0.05          1.35         3.20 o                         
  10   9   3         65.84         63.79         4.22 o                         
  11   9   3          0.09         -0.63         1.93 o                         
  12   9   3         26.14         21.47         3.37 o                         
  13   9   3          2.79          8.28         1.97 o                         
  14   9   3          7.04         10.06         3.25 o                         
  -7  10   3         11.88         13.77         1.86 o                         
  -6  10   3          0.00         -1.11         1.11 o                         
  -5  10   3          0.94          4.19         2.17 o                         
  -4  10   3        384.07        365.86         8.46 o                         
  -3  10   3         57.57         52.36         4.03 o                         
  -2  10   3        103.80         99.27         3.53 o                         
  -1  10   3        132.91        139.77         4.17 o                         
   0  10   3         15.46         16.83         1.65 o                         
   1  10   3          1.75          1.35         0.96 o                         
   2  10   3          0.01          1.01         1.04 o                         
   3  10   3          4.80          6.76         1.78 o                         
   4  10   3        129.93        130.68         5.54 o                         
   5  10   3          4.38          7.41         1.85 o                         
   6  10   3         10.35         18.02         2.52 o                         
   7  10   3          5.48          9.00         3.15 o                         
   8  10   3          1.78          1.30         1.40 o                         
   9  10   3          3.58          4.13         1.70 o                         
  10  10   3          1.23          1.22         1.84 o                         
  11  10   3          0.53          0.48         1.98 o                         
  12  10   3          0.58         -0.45         1.58 o                         
  -7  11   3          4.78          1.41         1.64 o                         
  -6  11   3          2.55          3.51         1.81 o                         
  -5  11   3         42.62         46.27         3.56 o                         
  -4  11   3         14.64         14.44         2.77 o                         
  -3  11   3        183.43        182.16         8.38 o                         
  -2  11   3        155.53        160.62         5.87 o                         
  -1  11   3         79.50         83.71         9.92 o                         
   0  11   3          3.99          3.68         1.42 o                         
   1  11   3          1.34          0.69         1.76 o                         
   2  11   3         41.72         42.59         3.20 o                         
   3  11   3         18.65         12.15         3.07 o                         
   4  11   3          2.46          1.70         2.37 o                         
   5  11   3         39.39         42.67         3.49 o                         
   6  11   3          2.46          2.43         1.43 o                         
   7  11   3          4.29          4.36         1.73 o                         
   8  11   3          3.80          4.32         2.70 o                         
   9  11   3         20.59         22.65         4.24 o                         
  10  11   3          3.83          2.86         1.70 o                         
  11  11   3         22.95         25.78         4.67 o                         
  -7  12   3          3.02          3.03         2.15 o                         
  -6  12   3         34.58         31.12         2.86 o                         
  -5  12   3         13.60         12.46         2.02 o                         
  -4  12   3          0.75          0.42         1.88 o                         
  -3  12   3          2.13          6.52         1.48 o                         
  -2  12   3          6.44          7.39         1.72 o                         
  -1  12   3         31.22         33.79         2.94 o                         
   0  12   3          1.09          4.93         1.53 o                         
   1  12   3         85.61         79.56         4.35 o                         
   2  12   3         23.42         25.99         2.69 o                         
   3  12   3          2.31          6.73         2.88 o                         
   4  12   3          5.44          5.14         2.72 o                         
   5  12   3         34.15         41.09         5.36 o                         
   6  12   3          0.34          2.13         2.64 o                         
   7  12   3          0.19         -1.13         2.39 o                         
   8  12   3          0.05          2.09         2.68 o                         
  -5  13   3         36.82         45.77         4.75 o                         
  -4  13   3         15.40         17.54         2.43 o                         
  -3  13   3          3.72          5.36         4.32 o                         
  -2  13   3          0.88          1.56         1.52 o                         
  -1  13   3          0.32         -1.08         2.96 o                         
   0  13   3         10.85         10.53         2.17 o                         
   1  13   3          9.31         15.79         4.63 o                         
   2  13   3         75.83         68.54         4.31 o                         
   3  13   3         56.18         66.44         6.57 o                         
   4  13   3          1.06          3.29         2.86 o                         
   5  13   3         10.35          7.71         3.09 o                         
 -17   0   4          0.33         -1.18         1.43 o                         
 -16   0   4          0.01          1.58         2.31 o                         
 -15   0   4          0.51          1.02         1.88 o                         
 -14   0   4         11.88         12.09         2.70 o                         
 -13   0   4        171.38        153.44         7.88 o                         
 -12   0   4         20.20         16.66         2.78 o                         
 -11   0   4        129.33        128.57         6.77 o                         
 -10   0   4          2.40          5.50         1.72 o                         
  -9   0   4        408.36        447.25        12.04 o                         
  -8   0   4        372.25        363.48        10.44 o                         
  -7   0   4        911.98        951.46        17.49 o                         
  -6   0   4        108.84        112.51         5.55 o                         
  -5   0   4         42.61         40.31         3.48 o                         
  -4   0   4        107.54        111.59         5.46 o                         
  -3   0   4         67.74         65.23         4.22 o                         
  -2   0   4          0.12          3.87         1.74 o                         
  -1   0   4         55.05         48.06         3.71 o                         
   0   0   4        227.34        255.46         6.61 o                         
   1   0   4       1262.56       1324.98        14.58 o                         
   2   0   4        598.92        650.02         7.95 o                         
   3   0   4         30.30         36.84         1.80 o                         
   4   0   4         97.83         84.31         5.12 o                         
   5   0   4       1720.70       1696.84        25.45 o                         
   6   0   4       1234.61       1251.30        21.85 o                         
   7   0   4         69.38         74.11         5.18 o                         
   8   0   4         22.21         10.27         2.41 o                         
   9   0   4        346.46        270.04        10.07 o                         
  10   0   4        399.64        342.80        11.73 o                         
  11   0   4          0.14          0.33         1.76 o                         
  12   0   4        124.30        145.62         8.12 o                         
  13   0   4         98.76        103.72         7.02 o                         
  14   0   4         50.88         44.18         4.91 o                         
  15   0   4         51.94         56.92         5.67 o                         
  16   0   4         18.90         25.56         4.07 o                         
  17   0   4          1.13          5.57         1.97 o                         
 -17   1   4         11.97         10.29         1.38 o                         
 -16   1   4         31.23         34.27         2.53 o                         
 -15   1   4         53.94         60.73         3.98 o                         
 -14   1   4          2.44          1.54         1.38 o                         
 -13   1   4          9.23         10.18         1.77 o                         
 -12   1   4         39.57         40.62         2.91 o                         
 -11   1   4          0.50          0.59         1.11 o                         
 -10   1   4         48.69         48.55         3.40 o                         
  -9   1   4          3.08          2.90         1.14 o                         
  -8   1   4        131.01        134.39         4.51 o                         
  -7   1   4         18.15         19.71         1.95 o                         
  -6   1   4          9.83          7.18         1.56 o                         
  -5   1   4         48.63         44.25         2.48 o                         
  -4   1   4         77.24         72.75         3.02 o                         
  -3   1   4         11.77         11.77         1.49 o                         
  -2   1   4          0.24          0.98         0.35 o                         
  -1   1   4         18.29         11.11         1.23 o                         
   0   1   4        391.59        417.14         3.88 o                         
   1   1   4        270.24        255.47         4.13 o                         
   2   1   4        346.99        355.25         5.11 o                         
   3   1   4         48.57         42.48         2.48 o                         
   4   1   4          1.14         -0.19         1.01 o                         
   5   1   4         48.69         59.61         2.28 o                         
   6   1   4         31.40         24.75         1.63 o                         
   7   1   4        213.15        246.66         4.87 o                         
   8   1   4         37.00         43.22         2.63 o                         
   9   1   4        109.14        128.70         3.77 o                         
  10   1   4         28.22         27.76         2.00 o                         
  11   1   4          1.12          2.14         0.98 o                         
  12   1   4         12.76         10.60         1.41 o                         
  13   1   4          7.42         11.59         1.59 o                         
  14   1   4         28.26         28.01         2.26 o                         
  15   1   4          6.54          5.50         1.38 o                         
  16   1   4          1.32          1.93         1.23 o                         
  17   1   4          1.55          2.99         1.34 o                         
 -17   2   4          1.06          1.38         1.30 o                         
 -16   2   4        144.70        156.36         4.98 o                         
 -15   2   4        112.13        120.76         4.24 o                         
 -14   2   4        138.36        140.06         5.58 o                         
 -13   2   4         54.02         54.71         3.41 o                         
 -12   2   4          7.52          4.95         1.52 o                         
 -11   2   4        107.12         96.43         4.17 o                         
 -10   2   4         16.77         20.96         2.05 o                         
  -9   2   4         64.81         72.67         3.40 o                         
  -8   2   4         69.15         76.83         3.36 o                         
  -7   2   4         82.44         89.57         3.57 o                         
  -6   2   4         52.92         51.09         2.61 o                         
  -5   2   4         42.95         36.03         2.27 o                         
  -4   2   4         14.86         14.33         1.44 o                         
  -3   2   4        124.07        120.63         2.50 o                         
  -2   2   4        882.88        879.23         8.04 o                         
  -1   2   4        605.37        649.91         6.92 o                         
   0   2   4       1863.43       1880.40        14.24 o                         
   1   2   4          8.16         23.60         3.77 o                         
   2   2   4         96.21        114.43         2.96 o                         
   3   2   4         39.29         42.30         1.91 o                         
   4   2   4        148.69        146.98         3.50 o                         
   5   2   4         79.65         86.89         2.79 o                         
   6   2   4        215.60        193.00         6.52 o                         
   7   2   4          8.85          5.24         1.87 o                         
   8   2   4         31.03         43.67         2.24 o                         
   9   2   4        174.17        181.54         4.65 o                         
  10   2   4         66.15         73.57         3.02 o                         
  11   2   4         15.47         14.74         1.58 o                         
  12   2   4        113.28        108.13         3.84 o                         
  13   2   4         42.97         42.26         2.57 o                         
  14   2   4          9.31         10.83         1.61 o                         
  15   2   4          0.01          0.52         1.36 o                         
  16   2   4          4.61          4.21         1.39 o                         
  17   2   4          8.48          9.55         1.75 o                         
 -17   3   4         12.59         10.32         1.69 o                         
 -16   3   4          9.21         11.29         2.10 o                         
 -15   3   4        148.29        156.59         4.82 o                         
 -14   3   4          1.30          5.07         1.36 o                         
 -13   3   4         53.59         50.30         3.48 o                         
 -12   3   4         49.56         44.86         3.04 o                         
 -11   3   4          4.85          3.51         1.19 o                         
 -10   3   4         19.12         20.62         3.04 o                         
  -9   3   4         31.33         27.35         2.18 o                         
  -8   3   4         11.41         12.48         1.62 o                         
  -7   3   4         91.71        100.00         3.76 o                         
  -6   3   4          3.06          3.09         1.36 o                         
  -5   3   4         33.69         29.90         2.58 o                         
  -4   3   4         53.66         56.76         1.86 o                         
  -3   3   4        228.59        216.01         5.31 o                         
  -2   3   4        473.11        467.92         5.81 o                         
  -1   3   4       1681.48       1713.90        13.25 o                         
   0   3   4        108.39         94.82         3.02 o                         
   1   3   4        328.57        359.94         5.32 o                         
   2   3   4          0.58          2.81         0.86 o                         
   3   3   4          1.10          1.58         0.69 o                         
   4   3   4          0.00         -0.36         0.69 o                         
   5   3   4          0.03         -0.04         0.82 o                         
   6   3   4        172.04        168.84         4.05 o                         
   7   3   4         11.56         10.22         1.33 o                         
   8   3   4        196.31        194.93         4.63 o                         
   9   3   4         33.20         32.29         2.07 o                         
  10   3   4          2.02          3.42         1.10 o                         
  11   3   4         11.55          9.22         1.44 o                         
  12   3   4        187.80        198.40         8.02 o                         
  13   3   4         40.66         40.31         2.59 o                         
  14   3   4          5.90          6.78         1.76 o                         
  15   3   4          0.04          1.74         1.88 o                         
  16   3   4         10.31          9.52         2.40 o                         
  17   3   4          2.33          5.85         1.62 o                         
 -16   4   4         43.04         46.11         2.84 o                         
 -15   4   4          2.58          3.99         1.28 o                         
 -14   4   4         11.72         16.48         1.96 o                         
 -13   4   4          0.01          1.75         1.01 o                         
 -12   4   4        197.83        180.77         5.93 o                         
 -11   4   4         31.37         26.50         2.37 o                         
 -10   4   4          6.65          4.33         2.09 o                         
  -9   4   4          0.98          2.90         1.06 o                         
  -8   4   4         31.11         40.31         4.82 o                         
  -7   4   4         40.95         35.85         4.49 o                         
  -6   4   4         26.32         30.12         2.16 o                         
  -5   4   4        279.48        263.79        10.61 o                         
  -4   4   4        147.62        151.58         3.24 o                         
  -3   4   4          0.45          0.36         1.02 o                         
  -2   4   4        116.95        117.85         3.93 o                         
  -1   4   4        281.39        281.27         4.59 o                         
   0   4   4        436.40        448.70         6.31 o                         
   1   4   4        146.95        160.53         3.53 o                         
   2   4   4         61.65         55.46         2.11 o                         
   3   4   4          0.01          0.28         1.26 o                         
   4   4   4          1.42         61.29         5.06 o                         
   5   4   4          9.91         16.69         1.60 o                         
   6   4   4        300.12        311.73         5.58 o                         
   7   4   4         48.95         51.34         4.13 o                         
   8   4   4         42.11         34.59         2.08 o                         
   9   4   4          1.54          5.52         1.18 o                         
  10   4   4         25.17         18.97         1.73 o                         
  11   4   4         42.14         37.78         2.38 o                         
  12   4   4        116.38        121.71         4.27 o                         
  13   4   4         54.66         60.56         3.15 o                         
  14   4   4         41.96         51.14         3.00 o                         
  15   4   4          0.16         -1.01         1.47 o                         
  16   4   4          5.87          4.07         1.77 o                         
 -16   5   4         26.00         29.99         2.91 o                         
 -15   5   4         16.05         16.02         1.77 o                         
 -14   5   4          2.44          2.00         1.98 o                         
 -13   5   4        103.15         89.77         3.44 o                         
 -12   5   4         17.22         18.27         1.65 o                         
 -11   5   4          1.45          3.46         1.02 o                         
 -10   5   4          2.88          4.26         1.53 o                         
  -9   5   4         85.30         97.11         4.02 o                         
  -8   5   4        256.02        245.91         6.14 o                         
  -7   5   4         62.43         56.00         2.87 o                         
  -6   5   4         86.29         90.40         5.11 o                         
  -5   5   4        275.68        271.04         4.61 o                         
  -4   5   4        207.42        207.83         4.15 o                         
  -3   5   4        103.05         90.17         2.59 o                         
  -2   5   4          0.71         -0.21         0.59 o                         
  -1   5   4         35.93         40.00         1.75 o                         
   0   5   4          0.22          0.61         0.69 o                         
   1   5   4          7.05          7.04         0.90 o                         
   2   5   4          4.03          4.44         0.82 o                         
   3   5   4         59.48         56.00         2.39 o                         
   4   5   4         43.23         46.84         3.50 o                         
   5   5   4          7.22          5.33         1.53 o                         
   6   5   4        275.96        277.01         8.92 o                         
   7   5   4         33.79         38.90         2.85 o                         
   8   5   4         53.07         64.07         3.72 o                         
   9   5   4         33.78         29.97         2.72 o                         
  10   5   4         42.45         34.28         2.95 o                         
  11   5   4        175.27        179.29         6.50 o                         
  12   5   4          0.36          1.81         1.63 o                         
  13   5   4         57.99         59.84         4.25 o                         
  14   5   4          1.83          2.86         2.03 o                         
  15   5   4          3.11          0.90         1.52 o                         
  16   5   4          0.63          1.11         2.64 o                         
 -15   6   4          1.62          0.35         1.10 o                         
 -14   6   4         17.75         23.01         1.99 o                         
 -13   6   4         12.70         11.74         1.47 o                         
 -12   6   4          5.28          4.23         1.85 o                         
 -11   6   4         21.30         20.82         1.69 o                         
 -10   6   4        259.74        246.88         5.15 o                         
  -9   6   4         33.75         27.36         2.25 o                         
  -8   6   4         21.48         21.86         1.99 o                         
  -7   6   4        117.50        113.11         4.04 o                         
  -6   6   4        134.69        134.87         3.38 o                         
  -5   6   4          9.44          9.57         1.03 o                         
  -4   6   4         41.01         39.54         2.31 o                         
  -3   6   4         93.09         98.87         2.73 o                         
  -2   6   4         57.44         54.80         2.09 o                         
  -1   6   4         30.84         30.18         2.32 o                         
   0   6   4        120.90        121.17         4.50 o                         
   1   6   4          4.84          2.67         1.37 o                         
   2   6   4         16.55         19.60         2.06 o                         
   3   6   4          7.66          5.94         1.55 o                         
   4   6   4          0.12          0.63         1.44 o                         
   5   6   4         53.46         62.10         3.55 o                         
   6   6   4         36.23         32.57         3.64 o                         
   7   6   4         22.51         26.13         2.83 o                         
   8   6   4         30.35         29.67         3.04 o                         
   9   6   4        175.44        170.81         6.24 o                         
  10   6   4         18.05         12.85         2.13 o                         
  11   6   4         36.38         36.26         3.20 o                         
  12   6   4         19.57         23.43         2.73 o                         
  13   6   4         17.93         25.06         5.57 o                         
  14   6   4          2.73          3.60         1.81 o                         
  15   6   4          2.58         -0.47         1.50 o                         
 -14   7   4          0.09         -0.16         1.69 o                         
 -13   7   4          0.33          0.78         1.20 o                         
 -12   7   4          0.39          1.11         0.93 o                         
 -11   7   4         31.81         27.54         2.51 o                         
 -10   7   4         13.76         20.20         2.08 o                         
  -9   7   4         10.36          6.65         2.01 o                         
  -8   7   4         13.08         14.24         2.68 o                         
  -7   7   4         32.31         35.24         2.95 o                         
  -6   7   4        245.31        238.94         6.16 o                         
  -5   7   4        282.00        280.13         6.67 o                         
  -4   7   4        268.27        256.66         6.52 o                         
  -3   7   4        406.53        378.86         8.10 o                         
  -2   7   4        348.37        333.95         5.62 o                         
  -1   7   4          3.68          3.73         0.87 o                         
   0   7   4          5.75          5.68         1.39 o                         
   1   7   4          1.55         -0.55         1.37 o                         
   2   7   4          7.11          8.96         1.71 o                         
   3   7   4          7.66         11.12         2.94 o                         
   4   7   4         35.05         34.39         2.89 o                         
   5   7   4          5.42          7.94         1.78 o                         
   6   7   4         15.32         18.28         2.34 o                         
   7   7   4         39.11         38.58         3.09 o                         
   8   7   4         66.75         63.33         5.26 o                         
   9   7   4         23.30         23.78         2.58 o                         
  10   7   4          2.65          3.90         1.53 o                         
  11   7   4         74.50         78.13         4.67 o                         
  12   7   4         34.39         29.18         3.16 o                         
  13   7   4          0.10          1.11         1.91 o                         
  14   7   4          5.79          3.16         1.81 o                         
 -13   8   4          1.56          2.99         1.92 o                         
 -12   8   4          5.28          5.95         2.39 o                         
 -11   8   4          7.02          5.42         2.25 o                         
 -10   8   4          0.00          1.98         1.76 o                         
  -9   8   4          3.69          4.48         2.15 o                         
  -8   8   4          1.62         31.96         3.91 o                         
  -7   8   4        101.15        104.40         4.21 o                         
  -6   8   4         31.61         26.88         2.27 o                         
  -5   8   4         38.20         43.70         2.86 o                         
  -4   8   4         10.13         16.57         1.99 o                         
  -3   8   4          1.56          3.36         1.23 o                         
  -2   8   4        157.89        143.10         3.89 o                         
  -1   8   4          0.08          1.79         0.85 o                         
   0   8   4         81.30        100.79         6.69 o                         
   1   8   4         18.04         19.26         2.24 o                         
   2   8   4         47.14         40.66         3.03 o                         
   3   8   4         92.34         88.03         6.35 o                         
   4   8   4         22.62         27.44         2.71 o                         
   5   8   4          9.49         15.85         2.86 o                         
   6   8   4          6.50          3.54         1.63 o                         
   7   8   4          2.59          3.27         2.13 o                         
   8   8   4          0.24          0.44         1.38 o                         
   9   8   4          2.32          2.26         3.43 o                         
  10   8   4          0.50         -0.76         1.52 o                         
  11   8   4         22.92         24.09         4.62 o                         
  12   8   4         10.07         11.85         2.36 o                         
  13   8   4          2.43          4.29         2.75 o                         
 -12   9   4          0.04          2.54         1.92 o                         
 -11   9   4          0.57          4.54         2.13 o                         
 -10   9   4          3.08          4.52         1.94 o                         
  -9   9   4          0.68          1.41         1.76 o                         
  -8   9   4         21.79         19.13         3.09 o                         
  -7   9   4          1.22          4.55         1.26 o                         
  -6   9   4          7.91          9.98         1.68 o                         
  -5   9   4         35.89         39.54         2.83 o                         
  -4   9   4          5.11          7.69         3.30 o                         
  -3   9   4        392.92        386.63        10.88 o                         
  -2   9   4          3.04          6.74         2.86 o                         
  -1   9   4         38.26         28.68         2.38 o                         
   0   9   4        105.61        103.36         3.55 o                         
   1   9   4          6.15          8.25         2.49 o                         
   2   9   4         27.06         27.21         2.69 o                         
   3   9   4          5.02          7.23         1.92 o                         
   4   9   4        152.28        147.05         9.34 o                         
   5   9   4         18.80         18.77         2.51 o                         
   6   9   4         32.89         25.75         2.79 o                         
   7   9   4         66.51         61.52         6.76 o                         
   8   9   4          0.03          0.96         1.88 o                         
   9   9   4          0.90          2.31         1.57 o                         
  10   9   4          0.78         -0.22         1.57 o                         
  11   9   4          9.40         15.11         2.54 o                         
  12   9   4          3.24          8.20         2.43 o                         
  -7  10   4          0.03          6.28         2.23 o                         
  -6  10   4          4.79          1.85         1.26 o                         
  -5  10   4          0.43          4.67         1.47 o                         
  -4  10   4         70.59         81.94         4.20 o                         
  -3  10   4          2.52          0.56         1.24 o                         
  -2  10   4         82.46         88.93         4.46 o                         
  -1  10   4         74.45         70.85         3.74 o                         
   0  10   4          0.39          0.37         1.22 o                         
   1  10   4         53.02         43.31         3.41 o                         
   2  10   4         15.08         15.36         2.33 o                         
   3  10   4          2.16          3.91         1.84 o                         
   4  10   4          3.34          3.32         1.73 o                         
   5  10   4          8.36         10.30         2.96 o                         
   6  10   4          0.00          1.81         1.68 o                         
   7  10   4          7.67          8.52         2.91 o                         
   8  10   4         11.40         19.03         2.80 o                         
   9  10   4         21.70         29.24         4.56 o                         
  10  10   4         27.00         23.63         2.99 o                         
  11  10   4          4.34          4.49         2.53 o                         
  -7  11   4          6.12          5.89         2.19 o                         
  -6  11   4          0.44          2.43         2.13 o                         
  -5  11   4         54.28         61.36         5.48 o                         
  -4  11   4          5.39          2.48         2.05 o                         
  -3  11   4          0.96          0.70         1.74 o                         
  -2  11   4         10.84          5.71         2.29 o                         
  -1  11   4          4.75          6.73         2.56 o                         
   0  11   4         53.38         46.03         2.63 o                         
   1  11   4          1.15         -0.58         1.36 o                         
   2  11   4         14.64         19.85         2.57 o                         
   3  11   4          3.46          2.81         2.31 o                         
   4  11   4          0.57          1.28         1.37 o                         
   5  11   4          9.21          5.98         1.81 o                         
   6  11   4          9.09          9.90         2.14 o                         
   7  11   4         15.82         12.26         2.88 o                         
   8  11   4          0.57          1.87         1.91 o                         
   9  11   4          3.99          5.18         2.05 o                         
  -6  12   4          2.36          3.44         2.07 o                         
  -5  12   4         74.88         74.64         6.22 o                         
  -4  12   4          0.09         24.98         4.03 o                         
  -3  12   4          6.75          9.33         2.86 o                         
  -2  12   4         16.17         18.64         3.64 o                         
  -1  12   4          0.44          0.41         1.90 o                         
   0  12   4          2.47          7.51         2.80 o                         
   1  12   4          0.03          6.40         2.72 o                         
   2  12   4         13.48         15.82         3.87 o                         
   3  12   4         38.56         31.90         4.64 o                         
   4  12   4          9.27         15.45         4.01 o                         
   5  12   4         13.67          9.74         3.05 o                         
   6  12   4         14.30         16.74         4.05 o                         
 -16   1   5         36.77         35.48         3.74 o                         
 -15   1   5         70.06         81.31         4.64 o                         
 -14   1   5          0.60          2.53         2.24 o                         
 -13   1   5        140.21        130.99         6.32 o                         
 -12   1   5         42.67         38.45         2.98 o                         
 -11   1   5         11.42          6.76         3.26 o                         
 -10   1   5          3.17          4.51         1.69 o                         
  -9   1   5          5.62          4.97         1.31 o                         
  -8   1   5         44.33         41.73         2.80 o                         
  -7   1   5        261.10        258.27         7.18 o                         
  -6   1   5         15.13         12.53         1.60 o                         
  -5   1   5         74.93         72.80         3.46 o                         
  -4   1   5          0.05         -0.60         1.00 o                         
  -3   1   5          0.16          0.15         1.00 o                         
  -2   1   5          8.08          9.54         1.49 o                         
  -1   1   5         37.45         42.67         2.68 o                         
   0   1   5         13.45         10.85         1.62 o                         
   1   1   5         18.83         22.37         3.26 o                         
   2   1   5         14.39         13.49         1.23 o                         
   3   1   5         31.95         29.91         1.74 o                         
   4   1   5          4.10          4.74         0.93 o                         
   5   1   5          0.71          0.20         0.81 o                         
   6   1   5         11.56          7.14         1.16 o                         
   7   1   5        159.21        170.83         5.12 o                         
   8   1   5         41.52         44.88         2.40 o                         
   9   1   5          9.21          5.96         2.09 o                         
  10   1   5        143.89        124.69         6.44 o                         
  11   1   5         83.70         83.96         3.52 o                         
  12   1   5         32.89         29.84         2.29 o                         
  13   1   5          7.83          7.26         2.07 o                         
  14   1   5          4.32          3.95         2.07 o                         
  15   1   5          2.04          7.47         2.02 o                         
  16   1   5          1.86          3.29         1.42 o                         
 -16   2   5          4.24          8.01         1.91 o                         
 -15   2   5          1.93          2.87         1.63 o                         
 -14   2   5          0.01          1.32         1.48 o                         
 -13   2   5          0.32          2.27         1.67 o                         
 -12   2   5          0.40         -0.75         1.30 o                         
 -11   2   5         37.23         36.74         2.85 o                         
 -10   2   5         46.36         44.03         2.99 o                         
  -9   2   5        147.87        140.54         5.07 o                         
  -8   2   5          6.36          9.23         1.59 o                         
  -7   2   5         20.70         18.93         2.51 o                         
  -6   2   5         35.47         36.20         2.53 o                         
  -5   2   5         55.00         48.14         3.06 o                         
  -4   2   5         53.43         53.28         6.56 o                         
  -3   2   5          1.65          1.94         1.07 o                         
  -2   2   5          0.45          0.02         1.91 o                         
  -1   2   5          4.60         11.75         1.66 o                         
   0   2   5         10.72          9.14         1.58 o                         
   1   2   5        401.19        407.08         8.10 o                         
   2   2   5          6.58          8.07         1.07 o                         
   3   2   5         68.47         69.80         2.64 o                         
   4   2   5         13.20          7.25         1.09 o                         
   5   2   5         14.12         21.07         1.62 o                         
   6   2   5         21.08         14.12         1.42 o                         
   7   2   5        100.48         98.45         3.99 o                         
   8   2   5        283.31        290.51        10.97 o                         
   9   2   5         68.44         71.13         3.11 o                         
  10   2   5          4.70          4.30         1.20 o                         
  11   2   5          0.77          2.41         1.17 o                         
  12   2   5          7.09          6.29         1.44 o                         
  13   2   5          4.16          6.08         1.44 o                         
  14   2   5         21.53         23.14         2.19 o                         
  15   2   5         10.89          9.34         1.67 o                         
 -15   3   5         27.18         29.44         2.97 o                         
 -14   3   5        177.47        176.88         6.55 o                         
 -13   3   5         23.52         23.20         3.37 o                         
 -12   3   5         35.22         36.80         6.34 o                         
 -11   3   5         46.65         45.87         3.16 o                         
 -10   3   5         34.02         25.52         2.70 o                         
  -9   3   5         15.88         15.70         2.33 o                         
  -8   3   5          0.43         -0.18         1.16 o                         
  -7   3   5         67.64         69.87         8.62 o                         
  -6   3   5          8.35          7.50         1.42 o                         
  -5   3   5          7.00          5.44         1.26 o                         
  -4   3   5        133.76        138.78         4.63 o                         
  -3   3   5        210.38        188.05         7.84 o                         
  -2   3   5          3.56          3.82         1.20 o                         
  -1   3   5        214.64        222.95         5.82 o                         
   0   3   5        150.02        153.27         4.91 o                         
   1   3   5        170.89        179.89         4.02 o                         
   2   3   5         10.79         11.73         1.79 o                         
   3   3   5         70.04         73.62         2.76 o                         
   4   3   5         55.14         53.53         3.32 o                         
   5   3   5        101.91        110.37         4.24 o                         
   6   3   5         12.36          8.81         1.27 o                         
   7   3   5        111.35        105.76         4.69 o                         
   8   3   5         10.05         13.09         1.58 o                         
   9   3   5         12.70          7.07         1.28 o                         
  10   3   5          7.55         11.90         1.58 o                         
  11   3   5         12.28         10.68         2.40 o                         
  12   3   5         11.76         15.68         1.81 o                         
  13   3   5          3.71          5.24         1.58 o                         
  14   3   5          5.01          3.63         1.30 o                         
  15   3   5          0.36          1.34         1.32 o                         
 -15   4   5          5.00          5.58         1.85 o                         
 -14   4   5         14.25         16.38         2.39 o                         
 -13   4   5          0.32          0.47         1.22 o                         
 -12   4   5          6.08          3.52         2.91 o                         
 -11   4   5          7.24          4.69         1.36 o                         
 -10   4   5          7.87          5.56         1.40 o                         
  -9   4   5          3.05          5.96         1.43 o                         
  -8   4   5          0.32          0.74         1.11 o                         
  -7   4   5        121.85        114.70         5.88 o                         
  -6   4   5         10.87         11.01         2.20 o                         
  -5   4   5        145.01        138.40         4.61 o                         
  -4   4   5        251.39        253.35         6.23 o                         
  -3   4   5        495.05        453.51        19.33 o                         
  -2   4   5        286.45        269.83         6.23 o                         
  -1   4   5          1.17          0.38         1.81 o                         
   0   4   5         16.09         14.35         1.26 o                         
   1   4   5         71.79         75.93         2.68 o                         
   2   4   5         16.32         17.85         1.47 o                         
   3   4   5         69.75         68.27         2.69 o                         
   4   4   5          0.05          1.96         0.86 o                         
   5   4   5          3.70          3.29         1.10 o                         
   6   4   5        184.38        200.61         4.93 o                         
   7   4   5        275.62        268.78         5.80 o                         
   8   4   5          4.40          2.87         1.46 o                         
   9   4   5         50.42         48.52         2.62 o                         
  10   4   5          0.77          0.46         1.98 o                         
  11   4   5          1.06          0.67         1.92 o                         
  12   4   5         33.83         37.30         3.38 o                         
  13   4   5         12.29         17.20         2.45 o                         
  14   4   5          1.55          1.22         1.57 o                         
  15   4   5          4.73          8.79         2.22 o                         
 -14   5   5          0.12          1.53         1.25 o                         
 -13   5   5          0.03          0.55         1.02 o                         
 -12   5   5          7.45          8.42         2.13 o                         
 -11   5   5          4.44          2.18         1.78 o                         
 -10   5   5         17.31         16.66         2.05 o                         
  -9   5   5         13.39         13.99         2.01 o                         
  -8   5   5        165.38        165.41         5.32 o                         
  -7   5   5        137.19        133.57         4.68 o                         
  -6   5   5        116.95        116.70         4.29 o                         
  -5   5   5          3.03          2.73         1.15 o                         
  -4   5   5         37.03         36.01         2.40 o                         
  -3   5   5        463.13        468.01         8.38 o                         
  -2   5   5        239.58        221.59         5.58 o                         
  -1   5   5         52.95         43.99         2.50 o                         
   0   5   5         25.09         29.18         2.35 o                         
   1   5   5          0.47          1.11         1.16 o                         
   2   5   5          0.73          0.87         1.09 o                         
   3   5   5          1.19          1.56         1.43 o                         
   4   5   5         24.70         16.93         2.14 o                         
   5   5   5          0.00          2.46         2.15 o                         
   6   5   5         78.67         90.69         4.49 o                         
   7   5   5        134.26        136.24         5.58 o                         
   8   5   5         76.94         69.63         5.38 o                         
   9   5   5          0.82          0.54         3.01 o                         
  10   5   5         53.23         46.19         8.63 o                         
  11   5   5         77.77         89.61         4.93 o                         
  12   5   5         49.08         42.33         3.64 o                         
  13   5   5         22.74         31.92         3.30 o                         
  14   5   5          2.94          4.53         1.72 o                         
 -14   6   5          0.00          1.20         1.08 o                         
 -13   6   5          3.05          2.78         1.04 o                         
 -12   6   5          0.03          0.99         1.22 o                         
 -11   6   5          3.93          3.48         1.44 o                         
 -10   6   5          0.19          0.98         1.86 o                         
  -9   6   5         36.44         34.45         3.64 o                         
  -8   6   5         72.56         70.70         3.54 o                         
  -7   6   5        118.23        118.17         4.41 o                         
  -6   6   5         10.81         13.28         3.17 o                         
  -5   6   5          1.82          0.61         1.80 o                         
  -4   6   5        118.88        126.75         7.49 o                         
  -3   6   5          2.40          2.39         2.19 o                         
  -2   6   5        807.64        747.01        18.33 o                         
  -1   6   5         26.41         30.34         2.64 o                         
   0   6   5         82.43         84.13         5.87 o                         
   1   6   5         15.83         13.15         1.84 o                         
   2   6   5          5.74          8.43         1.68 o                         
   3   6   5          9.22          9.85         1.86 o                         
   4   6   5          3.78          1.35         1.34 o                         
   5   6   5         11.73         13.45         2.80 o                         
   6   6   5        141.59        145.06         7.37 o                         
   7   6   5         25.16         28.74         2.92 o                         
   8   6   5          2.76          0.52         2.46 o                         
   9   6   5          6.61          3.28         1.72 o                         
  10   6   5          5.78          7.57         2.09 o                         
  11   6   5         15.20         22.05         2.87 o                         
  12   6   5        115.08         99.37         5.50 o                         
  13   6   5         29.53         27.92         3.98 o                         
 -13   7   5          3.06          5.48         2.58 o                         
 -12   7   5          2.45          6.16         2.56 o                         
 -11   7   5          0.00          1.45         2.01 o                         
 -10   7   5         16.01          7.92         2.54 o                         
  -9   7   5         15.92         15.86         3.03 o                         
  -8   7   5         43.88         38.65         4.42 o                         
  -7   7   5          0.81          3.42         2.03 o                         
  -6   7   5         12.04         17.49         3.17 o                         
  -5   7   5          7.21          5.09         2.56 o                         
  -4   7   5        109.00         95.07         6.79 o                         
  -3   7   5          1.18          2.66         2.21 o                         
  -2   7   5         33.47         29.05         3.87 o                         
  -1   7   5          0.75          2.09         2.60 o                         
   0   7   5         21.45         18.14         2.30 o                         
   1   7   5         33.81         31.66         4.83 o                         
   2   7   5          3.94          3.41         1.85 o                         
   3   7   5         39.57         36.92         3.05 o                         
   4   7   5         51.87         50.59         3.58 o                         
   5   7   5         25.88         19.24         4.34 o                         
   6   7   5          7.43          8.29         2.60 o                         
   7   7   5          0.62          2.95         1.56 o                         
   8   7   5          0.12         -0.01         1.53 o                         
   9   7   5          1.86          3.79         2.37 o                         
  10   7   5          0.55          1.48         1.56 o                         
  11   7   5          5.21          8.66         3.62 o                         
  12   7   5         17.66         18.74         4.77 o                         
 -12   8   5          2.02          3.25         2.27 o                         
 -11   8   5          0.47          0.86         1.76 o                         
 -10   8   5         17.76         24.45         3.93 o                         
  -9   8   5         50.33         48.92         4.95 o                         
  -8   8   5          2.03          1.15         1.88 o                         
  -7   8   5         42.13         50.27         4.91 o                         
  -6   8   5         14.20         12.44         2.86 o                         
  -5   8   5         33.19         30.49         3.95 o                         
  -4   8   5          9.61         12.97         3.09 o                         
  -3   8   5         15.28         12.71         3.07 o                         
  -2   8   5         53.93         49.62         5.07 o                         
  -1   8   5         17.89         17.60         5.07 o                         
   0   8   5         18.80         19.34         3.08 o                         
   1   8   5          0.45          0.11         2.29 o                         
   2   8   5          8.18          9.23         1.67 o                         
   3   8   5         22.73         24.52         2.64 o                         
   4   8   5          2.45          0.00         1.49 o                         
   5   8   5        124.21        117.72         7.60 o                         
   6   8   5          8.81          7.12         1.92 o                         
   7   8   5          2.64          4.38         1.69 o                         
   8   8   5          1.04          2.31         1.69 o                         
   9   8   5          0.90          1.92         1.65 o                         
  10   8   5          1.38         -0.43         2.13 o                         
  11   8   5          0.89          3.17         1.72 o                         
 -10   9   5          0.01          0.47         1.70 o                         
  -9   9   5          6.61         11.44         2.82 o                         
  -8   9   5          9.28          6.77         2.39 o                         
  -7   9   5          8.53          3.62         2.01 o                         
  -6   9   5          0.89         -2.01         2.01 o                         
  -5   9   5          1.49          4.26         2.41 o                         
  -4   9   5         24.54         18.50         3.44 o                         
  -3   9   5          3.76          8.37         2.80 o                         
  -2   9   5          5.67          5.80         1.65 o                         
  -1   9   5         14.72         15.79         2.13 o                         
   0   9   5          0.37          0.73         1.25 o                         
   1   9   5          0.24         -0.05         1.38 o                         
   2   9   5         46.41         45.61         3.55 o                         
   3   9   5          4.32          2.70         2.88 o                         
   4   9   5          1.28          1.35         1.65 o                         
   5   9   5         20.86         15.27         2.48 o                         
   6   9   5         14.36         14.46         2.59 o                         
   7   9   5          5.66          9.01         3.46 o                         
   8   9   5         11.89          7.95         2.56 o                         
   9   9   5          0.02         -1.64         3.05 o                         
  10   9   5          0.45          1.03         1.77 o                         
  -8  10   5          6.41          7.41         2.48 o                         
  -7  10   5          2.63          2.09         1.82 o                         
  -6  10   5          3.68          3.42         2.13 o                         
  -5  10   5         11.47         15.33         3.23 o                         
  -4  10   5          2.64          7.49         2.66 o                         
  -3  10   5         20.36         20.85         3.76 o                         
  -2  10   5          0.34          0.33         1.26 o                         
  -1  10   5         18.08         18.17         2.36 o                         
   0  10   5          1.18          1.21         1.50 o                         
   1  10   5          4.43          2.64         1.44 o                         
   2  10   5          5.04          4.16         1.51 o                         
   3  10   5          1.23          1.83         2.16 o                         
   4  10   5          0.85          0.56         1.48 o                         
   5  10   5          3.17          5.32         2.65 o                         
   6  10   5          0.33          5.01         1.88 o                         
   7  10   5         13.39         10.36         3.84 o                         
   8  10   5          0.00          1.49         1.73 o                         
  -3  11   5          1.62          4.58         2.60 o                         
  -2  11   5          3.68          4.47         4.59 o                         
  -1  11   5          1.81          2.19         2.18 o                         
   0  11   5          0.19          0.93         1.33 o                         
   1  11   5         10.27         10.93         2.05 o                         
   2  11   5         16.37         16.85         2.52 o                         
   3  11   5          6.48          6.48         1.84 o                         
   4  11   5          0.35          2.85         1.65 o                         
   5  11   5          2.04          3.26         2.69 o                         
 -14   0   6          7.13          8.04         2.82 o                         
 -13   0   6         82.72         74.05         6.18 o                         
 -12   0   6         24.37         23.53         3.72 o                         
 -11   0   6          0.51          3.38         1.86 o                         
 -10   0   6          0.29         -0.04         1.72 o                         
  -9   0   6         60.21         63.62         5.22 o                         
  -8   0   6         50.08         49.11         4.62 o                         
  -7   0   6         20.97         17.23         2.95 o                         
  -6   0   6        274.63        249.34         9.76 o                         
  -5   0   6        250.62        236.56         9.46 o                         
  -4   0   6        210.07        221.31         9.15 o                         
  -3   0   6          3.46          8.98         2.50 o                         
  -2   0   6        341.42        354.94        11.75 o                         
  -1   0   6        403.11        389.02        12.26 o                         
   0   0   6        108.68         95.83         6.34 o                         
   1   0   6         85.51        102.13         6.51 o                         
   2   0   6         38.11         33.60         3.99 o                         
   3   0   6          0.26          2.70         1.90 o                         
   4   0   6         46.52         46.86         4.73 o                         
   5   0   6          8.04         10.25         2.72 o                         
   6   0   6          0.36          6.26         2.54 o                         
   7   0   6         43.34         48.21         5.20 o                         
   8   0   6         53.15         61.50         3.45 o                         
   9   0   6          5.84          7.88         2.21 o                         
  10   0   6          0.14          1.51         1.20 o                         
  11   0   6          4.57          4.92         1.45 o                         
  12   0   6         22.53         29.16         2.79 o                         
  13   0   6         62.81         52.56         3.77 o                         
  14   0   6         38.01         48.97         3.75 o                         
 -14   1   6          7.76          8.57         2.22 o                         
 -13   1   6          4.14          6.46         1.72 o                         
 -12   1   6          0.68         -1.40         1.51 o                         
 -11   1   6          9.46         10.04         2.11 o                         
 -10   1   6         12.00         11.75         1.81 o                         
  -9   1   6         57.70         57.84         3.61 o                         
  -8   1   6          8.63         11.52         1.81 o                         
  -7   1   6         86.11         92.58         4.29 o                         
  -6   1   6         42.52         41.31         2.97 o                         
  -5   1   6         25.79         28.50         2.52 o                         
  -4   1   6          0.12          1.38         1.22 o                         
  -3   1   6          5.03          6.10         1.61 o                         
  -2   1   6         12.12         11.01         4.04 o                         
  -1   1   6          0.28          3.02         1.39 o                         
   0   1   6          4.62          2.86         1.19 o                         
   1   1   6         20.59         20.75         2.19 o                         
   2   1   6         13.44          7.03         1.59 o                         
   3   1   6         16.11         12.48         1.88 o                         
   4   1   6         42.60         45.68         3.26 o                         
   5   1   6          4.89          5.92         3.00 o                         
   6   1   6          0.05          1.31         1.44 o                         
   7   1   6          9.25          9.24         1.38 o                         
   8   1   6          0.10          0.26         1.26 o                         
   9   1   6         29.17         26.37         2.09 o                         
  10   1   6          0.28          0.79         1.04 o                         
  11   1   6          3.49          3.40         1.09 o                         
  12   1   6          0.08          2.65         1.19 o                         
  13   1   6          1.32          2.12         1.11 o                         
  14   1   6          5.79          8.72         1.40 o                         
 -14   2   6          0.84          2.30         1.55 o                         
 -13   2   6          9.23          6.32         2.02 o                         
 -12   2   6         21.53         19.90         2.44 o                         
 -11   2   6          1.65          2.15         1.38 o                         
 -10   2   6          3.24          2.36         1.94 o                         
  -9   2   6         36.36         37.98         2.95 o                         
  -8   2   6        107.76        110.40         4.76 o                         
  -7   2   6          0.01          1.80         1.30 o                         
  -6   2   6         27.71         28.38         2.53 o                         
  -5   2   6         69.65         72.22         3.81 o                         
  -4   2   6         12.65         17.41         4.46 o                         
  -3   2   6         29.61         30.34         2.59 o                         
  -2   2   6        116.02        108.00         5.24 o                         
  -1   2   6         13.18         15.82         1.94 o                         
   0   2   6         19.48         16.46         2.00 o                         
   1   2   6         23.96         23.06         3.10 o                         
   2   2   6          0.00         -0.41         1.20 o                         
   3   2   6         15.15         11.90         1.77 o                         
   4   2   6         48.60         49.23         3.53 o                         
   5   2   6        100.66        104.99         4.86 o                         
   6   2   6        236.83        236.89         7.45 o                         
   7   2   6        146.13        152.22         8.95 o                         
   8   2   6          7.15          9.92         2.07 o                         
   9   2   6         11.69         13.42         1.72 o                         
  10   2   6          0.55          1.92         1.12 o                         
  11   2   6          1.70          2.15         1.14 o                         
  12   2   6         13.64         11.99         1.75 o                         
  13   2   6         12.66         15.22         1.93 o                         
 -13   3   6         11.81         12.81         2.19 o                         
 -12   3   6          0.90          1.09         1.35 o                         
 -11   3   6          0.18         -0.60         1.22 o                         
 -10   3   6          0.23         -0.01         1.20 o                         
  -9   3   6          2.42          4.27         1.44 o                         
  -8   3   6         36.13         39.72         2.96 o                         
  -7   3   6          1.95          3.73         3.09 o                         
  -6   3   6         30.47         38.30         2.78 o                         
  -5   3   6          4.01          3.30         1.37 o                         
  -4   3   6         49.46         42.35         2.95 o                         
  -3   3   6          9.18         14.41         1.93 o                         
  -2   3   6        161.44        156.63         5.41 o                         
  -1   3   6         29.43         23.92         2.34 o                         
   0   3   6          1.10          6.57         1.52 o                         
   1   3   6          2.21          2.32         1.14 o                         
   2   3   6          5.68          5.56         1.94 o                         
   3   3   6         13.67         15.22         2.02 o                         
   4   3   6         29.10         21.11         3.00 o                         
   5   3   6          8.87         12.54         1.96 o                         
   6   3   6         36.78         40.49         5.69 o                         
   7   3   6          1.03          2.30         1.21 o                         
   8   3   6         18.87         11.86         1.66 o                         
   9   3   6          7.44          2.91         2.75 o                         
  10   3   6         12.56          7.05         1.75 o                         
  11   3   6          1.10          1.55         1.43 o                         
  12   3   6          0.27          0.94         3.27 o                         
  13   3   6          0.01         -1.54         1.54 o                         
 -13   4   6         19.79         22.34         2.67 o                         
 -12   4   6          0.03          2.14         1.38 o                         
 -11   4   6         11.60         10.49         2.09 o                         
 -10   4   6          0.00          0.59         1.17 o                         
  -9   4   6          2.41          3.50         1.45 o                         
  -8   4   6         44.84         45.26         3.21 o                         
  -7   4   6          6.49         11.82         1.88 o                         
  -6   4   6          2.49          3.65         1.45 o                         
  -5   4   6         40.02         41.84         2.87 o                         
  -4   4   6         59.19         48.93         3.09 o                         
  -3   4   6          4.39          2.31         1.57 o                         
  -2   4   6        255.19        227.92         6.32 o                         
  -1   4   6         71.18         70.67         3.59 o                         
   0   4   6          6.79         10.44         1.65 o                         
   1   4   6          0.49          1.27         1.85 o                         
   2   4   6          0.06          1.82         1.17 o                         
   3   4   6         12.33          9.37         2.95 o                         
   4   4   6          0.05         -0.51         2.48 o                         
   5   4   6          3.09          0.78         2.29 o                         
   6   4   6        117.73        135.59         7.15 o                         
   7   4   6          8.37         19.95         2.46 o                         
   8   4   6         48.85         49.33         3.66 o                         
   9   4   6          1.70          1.18         3.06 o                         
  10   4   6          0.79          0.21         2.39 o                         
  11   4   6          0.26          2.44         1.60 o                         
  12   4   6         30.19         25.59         4.57 o                         
  13   4   6          0.51          1.49         1.56 o                         
 -12   5   6          0.61          2.70         1.42 o                         
 -11   5   6          2.50          2.36         1.34 o                         
 -10   5   6          0.80          1.46         1.30 o                         
  -9   5   6          0.11          0.60         1.15 o                         
  -8   5   6          2.35          4.92         1.53 o                         
  -7   5   6         60.88         56.95         3.42 o                         
  -6   5   6        183.42        195.12         6.06 o                         
  -5   5   6         16.15         20.94         3.31 o                         
  -4   5   6         23.96         21.55         3.74 o                         
  -3   5   6          0.00          1.13         2.01 o                         
  -2   5   6         88.92         78.08         6.28 o                         
  -1   5   6        375.08        381.85        13.59 o                         
   0   5   6          2.81          4.24         2.68 o                         
   1   5   6          0.04         -0.94         2.13 o                         
   2   5   6          0.89          2.25         2.11 o                         
   3   5   6          4.50          0.49         2.21 o                         
   4   5   6          9.09         11.38         3.13 o                         
   5   5   6          2.44          5.20         2.60 o                         
   6   5   6         19.58         22.58         2.62 o                         
   7   5   6        139.26        125.43         5.74 o                         
   8   5   6         21.22         19.64         2.54 o                         
   9   5   6          1.82          1.84         3.34 o                         
  10   5   6          7.65          8.10         3.54 o                         
  11   5   6          3.31          8.29         2.74 o                         
  12   5   6         23.36         28.89         4.98 o                         
 -11   6   6          0.06         -2.25         2.25 o                         
 -10   6   6          2.55          0.86         1.80 o                         
  -9   6   6         38.05         43.60         4.91 o                         
  -8   6   6         56.55         51.32         5.36 o                         
  -7   6   6         48.90         42.76         4.79 o                         
  -6   6   6         34.10         35.38         4.54 o                         
  -5   6   6         63.75         57.66         5.57 o                         
  -4   6   6          6.54          7.84         2.70 o                         
  -3   6   6          6.59         13.34         3.19 o                         
  -2   6   6          2.23         -0.33         2.27 o                         
  -1   6   6          0.15         -2.05         2.05 o                         
   0   6   6         18.59         24.33         4.13 o                         
   1   6   6          8.07          7.30         2.76 o                         
   2   6   6         13.31         15.02         3.21 o                         
   3   6   6          7.64         13.71         3.52 o                         
   4   6   6          0.06         -2.17         2.29 o                         
   5   6   6         10.29          7.53         3.03 o                         
   6   6   6          0.06          2.30         1.63 o                         
   7   6   6         36.61         41.64         3.78 o                         
   8   6   6          2.30         -0.04         2.52 o                         
   9   6   6          0.09          2.11         1.71 o                         
  10   6   6          0.04          3.93         1.91 o                         
  11   6   6          6.30         11.89         2.47 o                         
 -10   7   6          0.71          3.48         2.07 o                         
  -9   7   6          1.09          0.25         1.96 o                         
  -8   7   6          4.35          5.79         2.62 o                         
  -7   7   6         29.75         34.46         4.56 o                         
  -6   7   6          5.74          5.38         2.64 o                         
  -5   7   6          4.42          9.06         3.03 o                         
  -4   7   6         33.17         33.45         4.62 o                         
  -3   7   6         47.65         38.12         4.81 o                         
  -2   7   6          8.53          7.14         2.66 o                         
  -1   7   6          7.27          3.93         2.13 o                         
   0   7   6          4.16          1.96         2.01 o                         
   1   7   6          8.42          9.33         3.11 o                         
   2   7   6         12.35         12.71         3.62 o                         
   3   7   6          0.02          1.29         2.13 o                         
   4   7   6          0.97          2.88         2.64 o                         
   5   7   6          0.42          3.30         1.69 o                         
   6   7   6         30.42         30.43         4.13 o                         
   7   7   6         35.77         31.44         3.27 o                         
   8   7   6          0.12          0.62         1.35 o                         
   9   7   6          5.95          9.99         2.21 o                         
  10   7   6          7.98          6.54         2.22 o                         
  -9   8   6          8.30         13.63         3.17 o                         
  -8   8   6          6.86         10.37         3.09 o                         
  -7   8   6          0.22         -1.98         2.05 o                         
  -6   8   6          5.19          8.10         2.80 o                         
  -5   8   6          0.11          1.90         1.76 o                         
  -4   8   6          0.62         -0.35         1.98 o                         
  -3   8   6          5.42          5.69         2.64 o                         
  -2   8   6          2.35          4.19         2.46 o                         
  -1   8   6          3.19          6.26         2.60 o                         
   0   8   6         26.61         24.14         4.09 o                         
   1   8   6         14.19         14.26         3.56 o                         
   2   8   6          0.16         -1.64         2.23 o                         
   3   8   6          2.54         -0.78         2.43 o                         
   4   8   6          8.18          4.89         2.78 o                         
   5   8   6         10.25          9.62         2.17 o                         
   6   8   6          9.90          6.78         1.83 o                         
   7   8   6          8.30         14.80         3.69 o                         
   8   8   6          0.25         -0.08         1.63 o                         
  -7   9   6         14.52         24.43         4.11 o                         
  -6   9   6          0.02         -0.39         1.90 o                         
  -5   9   6          0.32          3.27         2.58 o                         
  -4   9   6         19.34         21.57         3.85 o                         
  -3   9   6          7.92          9.29         3.19 o                         
  -2   9   6          5.09          8.10         2.60 o                         
  -1   9   6         11.48         20.54         3.97 o                         
   0   9   6         12.42          4.93         2.46 o                         
   1   9   6          1.64          2.29         2.46 o                         
   2   9   6          4.33          2.66         1.98 o                         
   3   9   6          0.43          0.02         2.33 o                         
   4   9   6          3.31          5.50         3.11 o                         
   5   9   6          0.02         -2.19         2.19 o                         
   6   9   6          2.83          2.98         1.63 o                         
  -3  10   6          2.03          6.71         2.91 o                         
  -2  10   6          1.05          2.95         2.64 o                         
  -1  10   6         14.46         15.84         3.68 o                         
   0  10   6          0.01          0.45         1.98 o                         
   1  10   6          1.58          8.80         3.15 o                         
   2  10   6          6.13         10.29         3.52 o                         
   3  10   6         35.17         31.53         5.03 o                         
 -11   1   7          2.04          3.55         1.52 o                         
 -10   1   7          3.46          4.48         1.49 o                         
  -9   1   7          9.08          7.10         1.75 o                         
  -8   1   7          6.53         10.45         1.95 o                         
  -7   1   7         48.71         45.66         3.38 o                         
  -6   1   7          0.15          3.47         1.63 o                         
  -5   1   7         31.23         26.40         3.37 o                         
  -4   1   7         70.20         70.94         4.14 o                         
  -3   1   7         22.84         26.45         2.71 o                         
  -2   1   7          1.19          1.30         2.35 o                         
  -1   1   7         75.25         75.39         6.57 o                         
   0   1   7         64.16         63.51         3.90 o                         
   1   1   7          0.00          0.91         1.33 o                         
   2   1   7         13.81          9.52         2.42 o                         
   3   1   7          4.39          5.28         1.63 o                         
   4   1   7          9.17         12.73         2.96 o                         
   5   1   7          0.29         -0.41         1.43 o                         
   6   1   7          0.01          1.07         1.48 o                         
   7   1   7         14.14         13.18         2.44 o                         
   8   1   7          7.06          3.06         2.05 o                         
   9   1   7          3.19          6.99         4.63 o                         
  10   1   7          3.58          6.88         2.48 o                         
  11   1   7          6.15          7.54         2.19 o                         
 -11   2   7          4.18          3.20         1.51 o                         
 -10   2   7          0.39          1.41         2.65 o                         
  -9   2   7          4.02          5.67         4.02 o                         
  -8   2   7          2.97          2.99         1.49 o                         
  -7   2   7         56.26         65.13         3.96 o                         
  -6   2   7         64.83         65.34         3.93 o                         
  -5   2   7         11.11         15.40         2.21 o                         
  -4   2   7          6.10          6.72         5.88 o                         
  -3   2   7          3.08          5.49         1.60 o                         
  -2   2   7         16.92         17.33         2.21 o                         
  -1   2   7         17.77         21.64         2.49 o                         
   0   2   7         23.01         22.61         2.55 o                         
   1   2   7          1.47          2.33         1.35 o                         
   2   2   7          0.52          0.64         1.29 o                         
   3   2   7          4.77          3.76         1.57 o                         
   4   2   7          0.24          3.03         2.18 o                         
   5   2   7          0.95          3.52         1.67 o                         
   6   2   7          3.82          2.54         1.46 o                         
   7   2   7         27.77         35.45         5.28 o                         
   8   2   7         11.15         10.64         2.26 o                         
   9   2   7          1.90          5.82         1.80 o                         
  10   2   7          1.97          0.90         2.46 o                         
  11   2   7          5.44          1.08         2.46 o                         
 -10   3   7          4.40          3.71         3.38 o                         
  -9   3   7          0.42          1.98         1.37 o                         
  -8   3   7         32.24         35.31         3.01 o                         
  -7   3   7        168.47        174.69         6.31 o                         
  -6   3   7          5.60          7.29         1.82 o                         
  -5   3   7          9.47         10.45         2.09 o                         
  -4   3   7          1.23          1.59         1.22 o                         
  -3   3   7          0.05          0.73         1.13 o                         
  -2   3   7          0.23          0.49         1.17 o                         
  -1   3   7          6.14         10.91         1.97 o                         
   0   3   7          0.16          0.73         1.15 o                         
   1   3   7          1.94          1.64         1.20 o                         
   2   3   7         12.60         13.50         2.59 o                         
   3   3   7          5.69          3.66         1.39 o                         
   4   3   7          5.20          4.49         1.66 o                         
   5   3   7         19.33         25.02         4.28 o                         
   6   3   7         15.61         20.56         4.13 o                         
   7   3   7        144.15        146.19         9.74 o                         
   8   3   7         21.53         20.19         4.28 o                         
   9   3   7          4.91          1.10         2.23 o                         
  10   3   7          0.22          1.66         2.33 o                         
 -10   4   7          6.54          6.86         1.79 o                         
  -9   4   7          4.38          4.11         1.49 o                         
  -8   4   7         86.27         93.08         4.69 o                         
  -7   4   7         85.43         94.17         4.60 o                         
  -6   4   7         12.76         16.05         2.19 o                         
  -5   4   7          0.00          2.33         1.74 o                         
  -4   4   7          0.01          2.02         1.65 o                         
  -3   4   7          0.21          2.07         2.39 o                         
  -2   4   7          1.36          1.33         2.09 o                         
  -1   4   7          0.29         -1.92         2.07 o                         
   0   4   7          3.10          3.79         2.39 o                         
   1   4   7          5.11          7.59         2.78 o                         
   2   4   7          3.59          4.83         2.72 o                         
   3   4   7          0.59          1.98         2.52 o                         
   4   4   7         64.58         54.22         6.12 o                         
   5   4   7         33.34         39.00         5.28 o                         
   6   4   7         28.68         20.71         4.24 o                         
   7   4   7         54.01         50.29         5.93 o                         
   8   4   7          3.82          3.95         2.88 o                         
   9   4   7          3.38          2.15         2.66 o                         
  -9   5   7          0.04          1.35         2.46 o                         
  -8   5   7         13.91         14.61         3.54 o                         
  -7   5   7          9.62         12.54         3.38 o                         
  -6   5   7          7.53          9.33         3.03 o                         
  -5   5   7         20.43         24.16         4.05 o                         
  -4   5   7         43.38         28.09         4.40 o                         
  -3   5   7         30.88         26.56         4.38 o                         
  -2   5   7          0.55         -2.33         2.33 o                         
  -1   5   7          1.31          0.53         2.35 o                         
   0   5   7          0.00         -2.25         2.25 o                         
   1   5   7          2.25          1.41         2.15 o                         
   2   5   7          0.88          1.82         2.11 o                         
   3   5   7          1.02          3.60         2.86 o                         
   4   5   7         10.31         11.09         3.62 o                         
   5   5   7          0.62          1.72         2.60 o                         
   6   5   7          0.00          3.54         2.97 o                         
   7   5   7         13.72         20.22         4.38 o                         
   8   5   7          8.03         15.26         4.01 o                         
   9   5   7          6.63          6.53         3.23 o                         
  -8   6   7         17.22         17.86         3.62 o                         
  -7   6   7          3.47          2.13         2.09 o                         
  -6   6   7         25.61         25.90         4.26 o                         
  -5   6   7          0.79         -1.41         2.27 o                         
  -4   6   7          4.46          3.95         2.66 o                         
  -3   6   7         48.81         51.01         5.75 o                         
  -2   6   7         44.43         32.86         4.71 o                         
  -1   6   7          0.62          3.95         2.80 o                         
   0   6   7          9.22          4.71         2.56 o                         
   1   6   7          4.59          3.99         2.60 o                         
   2   6   7          1.66          7.53         3.15 o                         
   3   6   7          7.06          7.67         3.19 o                         
   4   6   7         12.20         10.66         3.21 o                         
   5   6   7          0.00          0.59         2.25 o                         
   6   6   7          1.52          4.40         3.03 o                         
   7   6   7         17.71         16.61         4.21 o                         
  -6   7   7          0.01         -0.06         3.27 o                         
  -5   7   7          1.33          0.86         2.70 o                         
  -4   7   7          5.68          1.82         2.48 o                         
  -3   7   7         35.69         34.05         4.99 o                         
  -2   7   7         72.07         65.35         6.57 o                         
  -1   7   7         14.54         10.80         3.25 o                         
   0   7   7         15.38         48.57         5.95 o                         
   1   7   7          0.77         -0.61         2.72 o                         
   2   7   7          6.63          3.87         2.58 o                         
   3   7   7          0.06          6.73         2.95 o                         
   4   7   7          0.87         -0.06         2.46 o                         
   5   7   7          4.60          6.55         3.23 o                         
   6   7   7          6.39          4.91         3.15 o                         
  -3   8   7          0.04          2.52         2.62 o                         
  -2   8   7         58.23         62.33         6.57 o                         
  -1   8   7          0.47          5.61         3.34 o                         
   0   8   7          2.96          5.59         2.97 o                         
   1   8   7         21.19         14.08         4.62 o                         
   2   8   7          5.15          1.41         2.43 o                         
   3   8   7          2.54          8.08         3.09 o                         
  -7   0   8          7.18         11.91         2.97 o                         
  -6   0   8          2.58          1.00         1.94 o                         
  -5   0   8          0.03         -1.86         1.94 o                         
  -4   0   8          4.09          4.83         2.46 o                         
  -3   0   8          4.68          7.08         2.46 o                         
  -2   0   8         22.24         12.40         2.78 o                         
  -1   0   8          6.69          5.30         2.48 o                         
   0   0   8          1.28         11.91         3.17 o                         
   1   0   8         28.99         26.93         4.13 o                         
   2   0   8          0.83          1.62         2.07 o                         
   3   0   8          7.06          7.65         2.70 o                         
   4   0   8         21.25         20.38         3.95 o                         
   5   0   8         25.59         34.17         5.03 o                         
   6   0   8         59.95         64.23         6.49 o                         
  -7   1   8         11.03         10.27         2.56 o                         
  -6   1   8          0.28         -0.51         1.32 o                         
  -5   1   8          1.86          0.15         1.29 o                         
  -4   1   8          0.00         -1.62         1.62 o                         
  -3   1   8          8.43          7.94         1.80 o                         
  -2   1   8          8.50          9.01         1.99 o                         
  -1   1   8          9.98          7.05         1.79 o                         
   0   1   8         10.12         13.49         2.26 o                         
   1   1   8          4.76          6.06         1.75 o                         
   2   1   8          4.59          1.66         1.45 o                         
   3   1   8          1.23          2.94         1.95 o                         
   4   1   8          1.21          5.66         1.89 o                         
   5   1   8          7.73         18.49         2.71 o                         
   6   1   8         13.39         11.82         4.70 o                         
  -6   2   8         33.96         39.66         3.35 o                         
  -5   2   8          0.09         -1.56         1.56 o                         
  -4   2   8          0.00         -0.66         1.96 o                         
  -3   2   8          0.45          1.59         1.47 o                         
  -2   2   8         18.60         18.13         2.44 o                         
  -1   2   8          7.93         12.24         2.18 o                         
   0   2   8          6.96          8.99         1.93 o                         
   1   2   8          0.24          1.27         1.65 o                         
   2   2   8          0.08          1.23         1.43 o                         
   3   2   8          0.10         -0.81         1.49 o                         
   4   2   8         26.26         29.63         3.19 o                         
   5   2   8         23.71         23.59         4.64 o                         
   6   2   8          9.21         11.21         3.60 o                         
  -5   3   8          0.12          1.54         1.57 o                         
  -4   3   8          2.03         -1.23         1.43 o                         
  -3   3   8          1.08         -0.65         2.96 o                         
  -2   3   8          8.72          6.48         2.69 o                         
  -1   3   8          1.40          3.15         2.52 o                         
   0   3   8          2.65          1.78         2.33 o                         
   1   3   8          1.67          0.41         2.29 o                         
   2   3   8         15.57         13.87         3.74 o                         
   3   3   8          0.00          1.29         2.27 o                         
   4   3   8          3.42          4.24         2.93 o                         
   5   3   8          6.91          2.82         2.84 o                         
  -4   4   8          4.28         16.92         3.93 o                         
  -3   4   8          0.29          3.68         2.82 o                         
  -2   4   8          7.27          7.00         3.03 o                         
  -1   4   8          0.05          6.18         3.21 o                         
   0   4   8          4.05         17.11         3.93 o                         
   1   4   8          0.06         -1.43         2.21 o                         
   2   4   8          1.38         -2.11         2.62 o                         
   3   4   8          0.91          1.62         2.58 o                         
   4   4   8          8.81         17.78         3.99 o                         
  -1   5   8          7.00          5.91         3.01 o                         
   0   5   8          3.67          7.63         3.36 o                         
   1   5   8          4.06          2.86         2.07 o                         
                                                                                
