# Supplementary material for: Synthesis and crystal structures of 5,5′-(propane-2,2-di­yl)bis­(2-hy­droxy­benzaldehyde) and 5,5′-(propane-2,2-di­yl)bis­(2-hy­droxy­isophthalaldehyde)
Source: Acta Crystallogr E Crystallogr Commun. 2018 Nov 22;74(Pt 12):1872–7. doi: 10.1107/S2056989018016316 (PMC6281094; doi:10.1107/S2056989018016316)
Supplement: Supplementary file 3 [file e-74-01872-2sup5.hkl]

data_2                                                                          
_shelx_title ' apg-d-c2-1_a.res in P2(1)/n'                                     
_shelx_refln_list_code          4                                               
_shelx_F_calc_maximum      158.37                                               
_exptl_crystal_F_000       712.00                                               
_reflns_d_resolution_high  0.8001                                               
                                                                                
loop_                                                                           
 _space_group_symop_operation_xyz                                               
 'x, y, z'                                                                      
 '-x+1/2, y+1/2, -z+1/2'                                                        
 '-x, -y, -z'                                                                   
 'x-1/2, -y-1/2, z-1/2'                                                         
                                                                                
_cell_length_a    13.4327                                                       
_cell_length_b     7.9920                                                       
_cell_length_c    15.2062                                                       
_cell_angle_alpha  90.000                                                       
_cell_angle_beta   90.348                                                       
_cell_angle_gamma  90.000                                                       
                                                                                
_shelx_F_squared_multiplier     1.000                                           
                                                                                
loop_                                                                           
 _refln_index_h                                                                 
 _refln_index_k                                                                 
 _refln_index_l                                                                 
 _refln_F_squared_calc                                                          
 _refln_F_squared_meas                                                          
 _refln_F_squared_sigma                                                         
 _refln_observed_status                                                         
   2   0   0      14608.27      14882.72        93.98 o                         
   4   0   0        494.63        406.82         5.02 o                         
   6   0   0        585.76        766.67         8.60 o                         
   8   0   0        448.97        561.78        11.94 o                         
  10   0   0        110.37        134.34         5.59 o                         
  12   0   0        558.95        549.84        21.78 o                         
  14   0   0        220.30        220.74        11.01 o                         
  16   0   0         15.85         14.22         3.24 o                         
   1   1   0       4718.22       4425.16        34.39 o                         
   2   1   0       5249.91       5485.61        26.88 o                         
   3   1   0        328.10        256.48         3.46 o                         
   4   1   0       1331.86       1269.20         9.44 o                         
   5   1   0        223.87        284.38         4.19 o                         
   6   1   0       3212.18       3332.87        22.59 o                         
   7   1   0        970.89       1024.60         8.67 o                         
   8   1   0         20.84         24.14         1.37 o                         
   9   1   0         86.21         86.43         2.72 o                         
  10   1   0         54.46         46.53         2.67 o                         
  11   1   0         66.54         66.03         3.32 o                         
  12   1   0          9.77         11.16         1.82 o                         
  13   1   0        195.20        188.80         6.92 o                         
  14   1   0          2.29          1.66         1.32 o                         
  15   1   0          0.87          0.90         1.62 o                         
  16   1   0         11.63         17.37         2.72 o                         
   0   2   0       9738.79      10411.09        52.12 o                         
   1   2   0        865.36        993.20        10.62 o                         
   2   2   0       4423.77       4229.56        29.93 o                         
   3   2   0       5887.81       6100.72        32.41 o                         
   4   2   0        109.48        149.81         3.57 o                         
   5   2   0        168.07        146.87         3.43 o                         
   6   2   0         10.91          8.01         0.95 o                         
   7   2   0          1.62          0.85         0.56 o                         
   8   2   0         55.28         56.37         2.44 o                         
   9   2   0        872.59        838.24        10.08 o                         
  10   2   0        166.18        170.98         4.72 o                         
  11   2   0        630.67        580.44        12.83 o                         
  12   2   0        187.72        185.05         5.91 o                         
  13   2   0         72.95         62.37         3.99 o                         
  14   2   0         16.82         15.84         2.81 o                         
  15   2   0          0.16          1.10         1.45 o                         
  16   2   0          0.29          0.65         1.38 o                         
   1   3   0         11.29         14.89         0.74 o                         
   2   3   0        745.65        694.66         7.57 o                         
   3   3   0         45.69         39.55         1.46 o                         
   4   3   0        378.27        399.52         7.62 o                         
   5   3   0         93.05         90.81         3.21 o                         
   6   3   0        850.59        840.52        11.66 o                         
   7   3   0         80.29         79.81         3.04 o                         
   8   3   0         42.11         39.92         2.34 o                         
   9   3   0        130.23        124.82         3.96 o                         
  10   3   0         50.99         49.24         2.69 o                         
  11   3   0          9.37         16.39         2.00 o                         
  12   3   0        284.99        288.29         7.52 o                         
  13   3   0        138.68        144.10         6.16 o                         
  14   3   0         74.02         84.51         5.49 o                         
  15   3   0          2.33          7.62         2.09 o                         
  16   3   0          1.20          5.19         1.91 o                         
   0   4   0        749.88        759.22        15.94 o                         
   1   4   0         59.24         58.74         1.60 o                         
   2   4   0          0.74          0.56         0.44 o                         
   3   4   0        152.98        156.86         2.75 o                         
   4   4   0       1337.59       1352.96        15.25 o                         
   5   4   0        549.21        550.15        11.86 o                         
   6   4   0        465.95        461.57         7.67 o                         
   7   4   0        405.29        413.88         7.24 o                         
   8   4   0        118.90        128.39         4.27 o                         
   9   4   0        932.22        929.43        12.30 o                         
  10   4   0        109.32        122.12         4.67 o                         
  11   4   0         89.14         83.18         4.36 o                         
  12   4   0         97.04        108.89         5.20 o                         
  13   4   0          0.71          1.65         1.18 o                         
  14   4   0          3.94          4.43         2.13 o                         
  15   4   0         20.62         20.84         3.11 o                         
   1   5   0        133.38        161.18         4.77 o                         
   2   5   0        115.08        111.25         2.70 o                         
   3   5   0         14.68         12.30         1.20 o                         
   4   5   0          3.23          2.55         0.85 o                         
   5   5   0          8.59          6.26         1.18 o                         
   6   5   0         15.81         15.84         1.81 o                         
   7   5   0        626.64        606.68        11.27 o                         
   8   5   0         25.10         34.04         3.55 o                         
   9   5   0         29.28         33.44         3.53 o                         
  10   5   0          4.26          2.37         1.85 o                         
  11   5   0          3.68          0.64         1.47 o                         
  12   5   0          3.23          7.00         1.81 o                         
  13   5   0         12.49         16.38         2.60 o                         
  14   5   0          4.70          8.22         2.20 o                         
   0   6   0        177.83        190.44         9.48 o                         
   1   6   0        156.41        161.42         4.71 o                         
   2   6   0         42.52         47.03         2.81 o                         
   3   6   0         46.68         45.50         2.85 o                         
   4   6   0         94.74         88.25         5.14 o                         
   5   6   0          1.52          2.58         1.54 o                         
   6   6   0         47.54         65.15         4.88 o                         
   7   6   0        367.88        404.75        12.01 o                         
   8   6   0         49.07         53.93         4.71 o                         
   9   6   0          1.36          6.53         2.13 o                         
  10   6   0          8.70          6.58         2.63 o                         
  11   6   0         21.05         31.58         5.38 o                         
  12   6   0         41.82         55.56         5.22 o                         
  13   6   0         23.71         28.57         4.06 o                         
   1   7   0         82.92         79.31         5.29 o                         
   2   7   0         37.39         39.00         3.83 o                         
   3   7   0          2.79          3.01         1.22 o                         
   4   7   0        161.06        162.22         7.14 o                         
   5   7   0          0.16          2.89         1.74 o                         
   6   7   0          0.50          4.73         1.78 o                         
   7   7   0         19.68         35.80         3.86 o                         
   8   7   0         11.36         16.42         2.92 o                         
   9   7   0          1.62          0.07         1.67 o                         
  10   7   0         16.55         14.75         3.29 o                         
  11   7   0          0.38          3.41         2.43 o                         
   0   8   0         19.51         22.40         5.53 o                         
   1   8   0         35.80         29.38         4.07 o                         
   2   8   0         12.50         12.19         2.73 o                         
   3   8   0         22.01         21.51         5.56 o                         
   4   8   0         34.31         60.66         9.17 o                         
   5   8   0         10.25         25.29         7.03 o                         
   6   8   0         24.38         26.15         6.57 o                         
   7   8   0         21.85         25.57         3.78 o                         
   8   8   0          1.58          5.58         2.49 o                         
   9   8   0         27.30         22.55         5.69 o                         
  10   8   0          0.50         -2.09         2.09 o                         
   1   9   0          1.21         -0.63         2.57 o                         
   2   9   0          6.42          5.08         3.99 o                         
   3   9   0         12.49         15.09         5.34 o                         
   4   9   0          5.23          9.65         4.28 o                         
   5   9   0          6.05         20.40         6.59 o                         
   6   9   0          4.71          6.16         4.19 o                         
   7   9   0          0.73         -0.87         3.18 o                         
 -15   0   1         24.54         21.66         3.87 o                         
 -13   0   1        394.79        415.87        14.54 o                         
 -11   0   1        325.66        326.29        11.66 o                         
  -9   0   1         38.65         43.36         2.33 o                         
  -7   0   1       2487.72       2544.95        18.82 o                         
  -5   0   1       1548.37       1540.21        12.14 o                         
  -3   0   1       2660.25       2952.79        21.03 o                         
  -1   0   1        607.31        545.98         7.95 o                         
   1   0   1        459.72        638.97         5.16 o                         
   3   0   1        631.31        875.52        10.33 o                         
   5   0   1       1771.58       1663.63        22.25 o                         
   7   0   1       4739.21       4503.68        40.11 o                         
   9   0   1          2.95          3.50         1.26 o                         
  11   0   1         58.64         64.69         7.80 o                         
  13   0   1         62.08         63.16         8.01 o                         
  15   0   1          4.44          9.11         3.49 o                         
 -16   1   1          7.12          5.13         1.93 o                         
 -15   1   1         79.77         81.82         5.07 o                         
 -14   1   1          7.03          6.79         1.73 o                         
 -13   1   1          4.48          4.15         1.50 o                         
 -12   1   1         22.78         24.65         2.43 o                         
 -11   1   1         56.71         71.95         3.50 o                         
 -10   1   1         13.93         15.57         1.56 o                         
  -9   1   1         12.87         10.33         1.40 o                         
  -8   1   1         61.56         61.81         1.71 o                         
  -7   1   1          4.34         13.72         0.78 o                         
  -6   1   1        200.89        152.87         2.38 o                         
  -5   1   1        201.06        198.80         3.06 o                         
  -4   1   1       2571.97       2319.14        22.24 o                         
  -3   1   1        306.30        449.80         5.60 o                         
  -2   1   1       4417.20       4131.23        31.13 o                         
  -1   1   1       1294.05       1282.79         9.32 o                         
   0   1   1        579.26        771.46         6.03 o                         
   1   1   1        400.82        485.67         6.38 o                         
   2   1   1        564.85        475.47         4.69 o                         
   3   1   1        495.17        557.28         5.82 o                         
   4   1   1        506.06        434.63         5.42 o                         
   5   1   1        555.68        570.06         6.64 o                         
   6   1   1          0.07          0.35         0.61 o                         
   7   1   1         11.26          8.79         1.01 o                         
   8   1   1        217.38        228.53         4.62 o                         
   9   1   1        384.10        386.63         7.13 o                         
  10   1   1         57.86         46.15         3.07 o                         
  11   1   1        120.20        122.53         4.55 o                         
  12   1   1         23.96         25.01         2.51 o                         
  13   1   1         49.11         47.68         3.65 o                         
  14   1   1          5.06          7.40         1.68 o                         
  15   1   1         34.67         27.86         3.02 o                         
  16   1   1          6.97          6.81         1.83 o                         
 -16   2   1          5.84         11.74         2.43 o                         
 -15   2   1        110.04        112.72         5.92 o                         
 -14   2   1        210.62        210.01         7.64 o                         
 -13   2   1        163.64        178.94         6.70 o                         
 -12   2   1         68.03         68.65         3.65 o                         
 -11   2   1        279.49        276.15         6.86 o                         
 -10   2   1        470.26        480.84         7.94 o                         
  -9   2   1         77.38         86.98         3.17 o                         
  -8   2   1         66.70         69.30         2.67 o                         
  -7   2   1         94.45         83.97         3.01 o                         
  -6   2   1        285.77        266.17         4.98 o                         
  -5   2   1         28.88         22.59         1.67 o                         
  -4   2   1        923.49       1012.06        13.99 o                         
  -3   2   1       5260.93       5471.58        23.73 o                         
  -2   2   1      18286.19      17717.54        68.12 o                         
  -1   2   1       2156.55       2237.37        14.30 o                         
   0   2   1       1089.28       1143.11         7.05 o                         
   1   2   1       2323.38       2514.36        12.45 o                         
   2   2   1       8146.49       7997.47        42.88 o                         
   3   2   1        732.51        701.84         6.49 o                         
   4   2   1        863.71        634.11         6.25 o                         
   5   2   1        248.49        172.30         3.71 o                         
   6   2   1        126.35        119.31         3.07 o                         
   7   2   1         42.70         40.30         1.94 o                         
   8   2   1        370.02        354.58         6.64 o                         
   9   2   1        125.24        112.67         3.95 o                         
  10   2   1         93.41         91.53         3.79 o                         
  11   2   1          1.93          3.21         1.08 o                         
  12   2   1         35.59         33.63         2.59 o                         
  13   2   1         27.19         32.29         3.04 o                         
  14   2   1         96.28         84.99         4.93 o                         
  15   2   1          0.72          2.77         1.68 o                         
  16   2   1          0.76          0.62         1.59 o                         
 -15   3   1          5.71          9.79         2.22 o                         
 -14   3   1          8.62          8.19         2.11 o                         
 -13   3   1          8.11         11.73         2.00 o                         
 -12   3   1          0.11          3.58         1.24 o                         
 -11   3   1          4.24          7.35         1.33 o                         
 -10   3   1        143.71        137.71         4.36 o                         
  -9   3   1        383.12        370.66         7.39 o                         
  -8   3   1         35.13         32.33         2.15 o                         
  -7   3   1         12.37          6.45         1.00 o                         
  -6   3   1         94.18         96.96         3.54 o                         
  -5   3   1        214.87        201.20         5.64 o                         
  -4   3   1          0.12          0.24         0.40 o                         
  -3   3   1        910.64        868.99         8.00 o                         
  -2   3   1        159.25         99.65         2.22 o                         
  -1   3   1         32.30         26.75         1.22 o                         
   0   3   1       1161.54        997.98         7.10 o                         
   1   3   1        420.82        409.15         3.88 o                         
   2   3   1       1559.84       1388.43         9.67 o                         
   3   3   1         12.12          8.37         0.87 o                         
   4   3   1        922.95        954.42         9.78 o                         
   5   3   1        463.25        503.08         6.75 o                         
   6   3   1        445.76        420.88         7.12 o                         
   7   3   1        553.36        531.45         7.99 o                         
   8   3   1          2.63          2.61         0.77 o                         
   9   3   1         47.71         50.57         2.73 o                         
  10   3   1         52.80         45.66         2.73 o                         
  11   3   1          4.43          7.07         1.34 o                         
  12   3   1        154.32        160.10         6.27 o                         
  13   3   1         18.00         23.11         2.66 o                         
  14   3   1         52.27         49.12         5.42 o                         
  15   3   1         35.67         34.78         3.76 o                         
 -15   4   1          7.38         17.89         3.01 o                         
 -14   4   1         24.16         24.88         3.12 o                         
 -13   4   1          8.35         12.89         2.17 o                         
 -12   4   1          1.93          2.13         1.75 o                         
 -11   4   1          3.65          4.55         1.24 o                         
 -10   4   1         49.42         46.76         2.87 o                         
  -9   4   1       1110.76       1116.06        13.58 o                         
  -8   4   1        164.32        159.23         4.73 o                         
  -7   4   1        179.76        168.88         5.47 o                         
  -6   4   1         66.15         94.57         4.17 o                         
  -5   4   1       1399.27       1408.50        22.33 o                         
  -4   4   1       1503.59       1544.56        14.76 o                         
  -3   4   1        856.98        992.17         9.63 o                         
  -2   4   1       3163.70       3088.24        19.76 o                         
  -1   4   1         10.39         23.47         1.48 o                         
   0   4   1        427.91        432.59         4.56 o                         
   1   4   1        121.72        120.49         2.13 o                         
   2   4   1        270.69        285.37         3.49 o                         
   3   4   1        277.33        267.86         4.88 o                         
   4   4   1        662.22        631.04         8.36 o                         
   5   4   1        516.51        543.63         7.33 o                         
   6   4   1        134.67        133.34         4.06 o                         
   7   4   1        115.51        103.43         3.84 o                         
   8   4   1        317.88        303.12         7.38 o                         
   9   4   1          2.84          2.40         1.37 o                         
  10   4   1        321.18        297.11         7.90 o                         
  11   4   1         14.55         17.28         2.10 o                         
  12   4   1         22.03         29.66         2.79 o                         
  13   4   1         36.28         44.61         3.58 o                         
  14   4   1         56.72         66.60         4.47 o                         
  15   4   1          8.42          7.21         1.98 o                         
 -14   5   1         85.95         89.32         5.85 o                         
 -13   5   1          7.87         10.82         2.68 o                         
 -12   5   1          1.82          2.09         1.37 o                         
 -11   5   1          2.73          2.37         1.66 o                         
 -10   5   1          0.56          1.33         1.45 o                         
  -9   5   1         71.13         77.04         5.12 o                         
  -8   5   1        627.34        565.14        14.09 o                         
  -7   5   1       1031.16       1016.32        17.36 o                         
  -6   5   1        492.11        515.97        11.68 o                         
  -5   5   1         36.51         40.66         3.17 o                         
  -4   5   1          6.95         10.75         1.47 o                         
  -3   5   1          3.09          3.88         0.90 o                         
  -2   5   1         75.91         73.30         3.14 o                         
  -1   5   1        751.75        775.73         8.49 o                         
   0   5   1        895.65        827.77         7.36 o                         
   1   5   1        188.29        207.62         3.59 o                         
   2   5   1          6.69          4.83         0.70 o                         
   3   5   1        169.09        167.77         3.48 o                         
   4   5   1         71.02         78.43         2.81 o                         
   5   5   1          3.47          3.04         0.78 o                         
   6   5   1         22.62         23.86         2.00 o                         
   7   5   1         64.98         67.32         3.48 o                         
   8   5   1         17.77         25.69         3.41 o                         
   9   5   1         29.23         29.03         2.84 o                         
  10   5   1         46.35         52.66         3.99 o                         
  11   5   1          2.74          1.92         1.36 o                         
  12   5   1          2.09          5.99         1.78 o                         
  13   5   1          7.24          7.80         1.89 o                         
  14   5   1          0.34          1.23         1.54 o                         
 -13   6   1          6.42          6.19         2.57 o                         
 -12   6   1         12.10         16.31         3.08 o                         
 -11   6   1          0.54          0.54         2.06 o                         
 -10   6   1          0.01          4.97         2.51 o                         
  -9   6   1          0.34          0.93         2.60 o                         
  -8   6   1         63.96         71.42         6.01 o                         
  -7   6   1        104.26        101.22         6.89 o                         
  -6   6   1        952.46        956.07        20.42 o                         
  -5   6   1        457.57        433.83        13.01 o                         
  -4   6   1        146.88        139.09         6.14 o                         
  -3   6   1         33.96         31.19         2.37 o                         
  -2   6   1          2.56          0.96         0.88 o                         
  -1   6   1         17.37         14.44         1.57 o                         
   0   6   1         17.72          9.10         1.37 o                         
   1   6   1         13.17         13.64         1.55 o                         
   2   6   1         28.84         28.17         2.21 o                         
   3   6   1         65.67         66.31         3.17 o                         
   4   6   1         63.25         68.67         4.48 o                         
   5   6   1        168.95        164.46         7.13 o                         
   6   6   1         58.42         62.04         5.31 o                         
   7   6   1        470.63        500.97        22.36 o                         
   8   6   1         29.24         27.94         3.81 o                         
   9   6   1         20.73         19.23         3.49 o                         
  10   6   1          9.60         12.25         3.20 o                         
  11   6   1          0.26          0.01         1.72 o                         
  12   6   1         17.78         24.56         3.61 o                         
  13   6   1         21.64         24.95         3.64 o                         
 -11   7   1          0.80          2.14         2.57 o                         
 -10   7   1          0.10          0.61         2.59 o                         
  -9   7   1         10.22          6.80         1.85 o                         
  -8   7   1         24.49         22.85         3.28 o                         
  -7   7   1         58.04         54.12         4.69 o                         
  -6   7   1          0.00          4.30         1.72 o                         
  -5   7   1         37.98         42.53         3.83 o                         
  -4   7   1          0.50          1.20         1.36 o                         
  -3   7   1         12.68         17.74         3.66 o                         
  -2   7   1          0.65          2.67         1.48 o                         
  -1   7   1          0.01          0.55         1.59 o                         
   0   7   1         45.24         51.91         4.35 o                         
   1   7   1         44.06         47.46         5.19 o                         
   2   7   1         20.70         23.63         2.74 o                         
   3   7   1         81.77         71.55         5.04 o                         
   4   7   1         91.53         91.84         6.90 o                         
   5   7   1        423.99        470.47        17.30 o                         
   6   7   1          1.66          5.26         2.58 o                         
   7   7   1         41.26         39.52         4.61 o                         
   8   7   1         18.55         12.46         2.86 o                         
   9   7   1          3.80         13.52         3.33 o                         
  10   7   1          2.26          3.58         2.30 o                         
  11   7   1         35.51         50.57         6.22 o                         
 -10   8   1          0.13         -0.28         2.34 o                         
  -9   8   1         25.84         31.56         5.75 o                         
  -8   8   1          7.04          9.09         2.65 o                         
  -7   8   1         65.37         66.48         9.07 o                         
  -6   8   1         10.32         11.72         3.90 o                         
  -5   8   1          0.03          2.65         2.30 o                         
  -4   8   1          7.94          6.32         2.90 o                         
  -3   8   1         14.57         14.89         3.77 o                         
  -2   8   1         32.08         39.72         5.60 o                         
  -1   8   1         19.78         19.61         3.02 o                         
   0   8   1         72.44         72.44         9.75 o                         
   1   8   1          1.40          2.16         2.15 o                         
   2   8   1         75.86         81.44         6.62 o                         
   3   8   1        147.33        147.97        14.24 o                         
   4   8   1        114.51        141.62        14.44 o                         
   5   8   1        294.96        315.04        21.87 o                         
   6   8   1        178.56        169.81         9.32 o                         
   7   8   1         17.62         21.21         3.68 o                         
   8   8   1          8.25          7.65         2.58 o                         
   9   8   1          3.12          6.29         3.88 o                         
  10   8   1         11.26          9.52         4.02 o                         
  -7   9   1         73.33         90.99        12.56 o                         
  -6   9   1         20.33         24.73         6.71 o                         
  -5   9   1         54.70         55.07         9.50 o                         
  -4   9   1          2.56          6.62         3.49 o                         
  -3   9   1          8.23          4.33         3.10 o                         
  -2   9   1          5.12          6.98         3.27 o                         
  -1   9   1          6.74         -0.48         2.57 o                         
   0   9   1          0.77          1.30         2.04 o                         
   1   9   1         39.68         35.27         4.84 o                         
   2   9   1          8.29          9.82         4.14 o                         
   3   9   1         15.82         23.41         6.54 o                         
   4   9   1         10.49          6.93         3.97 o                         
   5   9   1          8.74         12.34         5.75 o                         
   6   9   1         12.73         19.56         6.28 o                         
   7   9   1          0.22         -1.64         3.13 o                         
 -16   0   2          1.02         -0.18         2.31 o                         
 -14   0   2        221.48        206.44        10.69 o                         
 -12   0   2        647.17        681.64        17.66 o                         
 -10   0   2          7.05          4.72         1.64 o                         
  -8   0   2          0.76          2.14         0.63 o                         
  -6   0   2       1250.03       1192.97        11.53 o                         
  -4   0   2       2893.92       2873.73        22.14 o                         
  -2   0   2        784.64        883.60        16.00 o                         
   0   0   2       6183.69       5414.46        38.05 o                         
   2   0   2       5643.29       5046.33        28.03 o                         
   4   0   2         45.70         56.52         2.84 o                         
   6   0   2        668.48        729.62        12.81 o                         
   8   0   2       1859.77       1947.20        21.06 o                         
  10   0   2          4.11          3.91         1.29 o                         
  12   0   2         16.32         12.05         2.44 o                         
  14   0   2          1.83         -0.84         1.74 o                         
  16   0   2         24.19         18.49         3.41 o                         
 -16   1   2          0.02          2.60         1.61 o                         
 -15   1   2          3.23          7.21         2.04 o                         
 -14   1   2         21.79         29.29         3.10 o                         
 -13   1   2          2.12          3.32         1.24 o                         
 -12   1   2          0.53          0.53         1.38 o                         
 -11   1   2        189.58        186.91         6.19 o                         
 -10   1   2         13.74         14.28         1.40 o                         
  -9   1   2         23.27         24.40         1.66 o                         
  -8   1   2        152.63        135.51         2.67 o                         
  -7   1   2         76.53         71.05         1.78 o                         
  -6   1   2        211.35        143.69         2.82 o                         
  -5   1   2        614.69        525.03         8.92 o                         
  -4   1   2        481.53        437.60        10.88 o                         
  -3   1   2       1347.36       1362.86         9.55 o                         
  -2   1   2       5107.20       5729.58        23.29 o                         
  -1   1   2        105.63         73.64         1.91 o                         
   0   1   2       3376.95       3388.13        29.75 o                         
   1   1   2        225.43        206.17         2.72 o                         
   2   1   2       3422.59       3605.77        15.98 o                         
   3   1   2         17.55         17.86         0.86 o                         
   4   1   2       1630.12       1637.28        12.88 o                         
   5   1   2        865.76        849.22         8.35 o                         
   6   1   2       2769.45       2960.79        18.82 o                         
   7   1   2         15.55         21.10         1.80 o                         
   8   1   2         62.25         68.72         2.87 o                         
   9   1   2         26.65         25.08         1.94 o                         
  10   1   2         23.12         22.22         1.74 o                         
  11   1   2         35.13         30.72         2.38 o                         
  12   1   2         43.42         42.02         3.55 o                         
  13   1   2         56.08         55.75         3.87 o                         
  14   1   2          3.08          4.08         2.11 o                         
  15   1   2         22.02         21.75         3.92 o                         
  16   1   2          6.63         10.12         2.26 o                         
 -16   2   2         32.68         41.48         3.87 o                         
 -15   2   2         22.26         33.04         3.27 o                         
 -14   2   2         23.11         21.78         2.83 o                         
 -13   2   2          0.57          1.77         1.44 o                         
 -12   2   2        236.88        241.43         7.46 o                         
 -11   2   2         25.01         32.30         2.45 o                         
 -10   2   2         36.95         43.91         2.40 o                         
  -9   2   2         85.99         95.56         3.35 o                         
  -8   2   2        117.57        120.52         3.84 o                         
  -7   2   2        312.92        292.59         5.61 o                         
  -6   2   2         13.97         14.73         1.65 o                         
  -5   2   2         90.43         78.31         3.05 o                         
  -4   2   2        136.37         96.30         2.65 o                         
  -3   2   2       3579.62       3667.83        20.26 o                         
  -2   2   2      17372.63      17058.43        81.00 o                         
  -1   2   2        339.28        275.41         3.37 o                         
   0   2   2         55.23        115.02         2.02 o                         
   1   2   2        288.65        432.36         5.33 o                         
   2   2   2       3313.20       3140.35        41.64 o                         
   3   2   2        433.10        480.03         5.31 o                         
   4   2   2        211.63        214.03         3.04 o                         
   5   2   2       2180.94       2285.96        13.33 o                         
   6   2   2         26.04         19.00         1.37 o                         
   7   2   2        215.81        206.23         4.71 o                         
   8   2   2        475.93        490.80         7.86 o                         
   9   2   2        461.56        466.22         8.16 o                         
  10   2   2          3.71          6.85         1.53 o                         
  11   2   2         19.17         19.24         1.92 o                         
  12   2   2         11.74         10.05         1.74 o                         
  13   2   2         16.26         11.44         1.82 o                         
  14   2   2          1.75          2.29         1.70 o                         
  15   2   2         11.07         11.76         2.24 o                         
  16   2   2          4.26          2.87         1.91 o                         
 -15   3   2          0.90          6.99         2.03 o                         
 -14   3   2          7.16          6.75         1.69 o                         
 -13   3   2         64.85         61.47         4.05 o                         
 -12   3   2         20.15         26.46         2.41 o                         
 -11   3   2         15.73         19.00         1.81 o                         
 -10   3   2         54.20         62.38         2.99 o                         
  -9   3   2          2.44          1.94         0.89 o                         
  -8   3   2          7.18          4.91         0.87 o                         
  -7   3   2         10.69         10.16         1.36 o                         
  -6   3   2          0.10          1.37         1.34 o                         
  -5   3   2         90.81        110.17         3.86 o                         
  -4   3   2        168.59        209.38         3.35 o                         
  -3   3   2        136.69        154.51         3.14 o                         
  -2   3   2         18.73          7.90         0.68 o                         
  -1   3   2        245.93        199.80         3.66 o                         
   0   3   2       1493.76       1542.14        12.83 o                         
   1   3   2         65.64         61.23         1.60 o                         
   2   3   2          0.81          1.16         0.44 o                         
   3   3   2        201.20        200.02         3.38 o                         
   4   3   2         55.50         58.09         2.05 o                         
   5   3   2        177.74        159.52         3.20 o                         
   6   3   2          0.03          0.67         0.38 o                         
   7   3   2         47.73         41.72         2.17 o                         
   8   3   2         30.55         39.01         2.25 o                         
   9   3   2        182.45        180.25         5.58 o                         
  10   3   2         20.41         23.33         2.07 o                         
  11   3   2        184.22        158.94         5.91 o                         
  12   3   2          2.52          2.88         1.49 o                         
  13   3   2        112.92        105.65         5.23 o                         
  14   3   2          0.33          0.97         1.34 o                         
  15   3   2          0.48          2.31         1.69 o                         
 -15   4   2          0.00          4.77         2.03 o                         
 -14   4   2         20.71         24.58         3.33 o                         
 -13   4   2         86.72         84.79         4.81 o                         
 -12   4   2         10.79         12.71         1.90 o                         
 -11   4   2          0.54          0.05         0.91 o                         
 -10   4   2          9.20          8.99         1.46 o                         
  -9   4   2        167.79        160.82         5.06 o                         
  -8   4   2         84.53         81.71         3.46 o                         
  -7   4   2          7.88          5.37         1.14 o                         
  -6   4   2        736.11        768.93        11.62 o                         
  -5   4   2        908.24        955.88        11.18 o                         
  -4   4   2       1454.17       1408.03        12.08 o                         
  -3   4   2        819.70        896.47        11.39 o                         
  -2   4   2        327.95        307.94         5.22 o                         
  -1   4   2        368.62        361.11         5.28 o                         
   0   4   2        145.29        158.72         3.10 o                         
   1   4   2         15.75         13.88         0.94 o                         
   2   4   2        503.99        429.67         5.80 o                         
   3   4   2       1168.49       1061.85        10.51 o                         
   4   4   2        112.08        111.98         2.80 o                         
   5   4   2         23.62         27.11         1.53 o                         
   6   4   2        258.50        257.06         6.09 o                         
   7   4   2         84.33         84.84         4.14 o                         
   8   4   2         35.72         30.19         2.68 o                         
   9   4   2        180.81        181.52         5.50 o                         
  10   4   2         23.14         17.38         1.86 o                         
  11   4   2         26.84         25.25         2.39 o                         
  12   4   2        215.98        216.93         7.66 o                         
  13   4   2          0.60          1.26         1.29 o                         
  14   4   2          0.95          1.01         1.74 o                         
  15   4   2          4.37          5.97         2.25 o                         
 -14   5   2         16.42         21.97         4.69 o                         
 -13   5   2         18.86         36.51         4.02 o                         
 -12   5   2          1.08          1.17         1.61 o                         
 -11   5   2          0.49          0.47         1.32 o                         
 -10   5   2         36.43         42.14         3.48 o                         
  -9   5   2        151.06        148.39         6.29 o                         
  -8   5   2          2.93          2.57         2.01 o                         
  -7   5   2        317.57        307.33         9.44 o                         
  -6   5   2         51.36         60.95         4.82 o                         
  -5   5   2         57.21         57.35         4.49 o                         
  -4   5   2        234.06        215.74         8.62 o                         
  -3   5   2         24.11         28.34         2.19 o                         
  -2   5   2        382.88        402.20         6.19 o                         
  -1   5   2         32.84         28.11         1.60 o                         
   0   5   2        244.05        247.60         4.21 o                         
   1   5   2         28.18         26.36         1.39 o                         
   2   5   2          1.45          1.11         0.67 o                         
   3   5   2         52.69         50.16         2.60 o                         
   4   5   2        222.76        231.26         5.89 o                         
   5   5   2         29.95         28.33         1.96 o                         
   6   5   2         66.43         69.48         3.62 o                         
   7   5   2         49.63         48.24         3.22 o                         
   8   5   2         14.73         11.08         2.21 o                         
   9   5   2         45.53         45.30         3.55 o                         
  10   5   2         57.62         62.09         3.80 o                         
  11   5   2          4.54          1.01         1.21 o                         
  12   5   2         24.93         23.93         4.75 o                         
  13   5   2          0.49          2.14         1.74 o                         
  14   5   2          0.01          0.66         1.58 o                         
 -13   6   2          0.00         -0.89         1.89 o                         
 -12   6   2         12.83         14.00         3.36 o                         
 -11   6   2          1.30         -1.88         2.55 o                         
 -10   6   2          2.65          1.00         1.58 o                         
  -9   6   2          0.56          3.05         3.00 o                         
  -8   6   2         45.58         46.49         5.26 o                         
  -7   6   2        350.67        359.90        12.69 o                         
  -6   6   2        124.75        115.92         7.00 o                         
  -5   6   2        127.74        114.77         6.68 o                         
  -4   6   2          2.91          1.47         1.26 o                         
  -3   6   2         16.06         19.20         2.06 o                         
  -2   6   2        360.75        354.30         7.63 o                         
  -1   6   2        825.55        865.23        15.29 o                         
   0   6   2        378.15        383.74        12.39 o                         
   1   6   2        335.52        357.12         7.70 o                         
   2   6   2         65.30         63.75         3.88 o                         
   3   6   2          5.68          5.03         1.17 o                         
   4   6   2          5.70          3.98         1.30 o                         
   5   6   2        478.77        459.08        13.63 o                         
   6   6   2         30.93         35.10         4.16 o                         
   7   6   2        854.56        831.66        21.16 o                         
   8   6   2         25.09         23.76         3.75 o                         
   9   6   2         16.94         22.92         4.56 o                         
  10   6   2         19.99         19.67         3.66 o                         
  11   6   2         17.55         20.78         4.00 o                         
  12   6   2          3.63          1.58         2.06 o                         
  13   6   2          2.18          6.74         2.86 o                         
 -11   7   2          4.82          5.17         4.09 o                         
 -10   7   2          4.36          1.33         2.75 o                         
  -9   7   2          0.28          1.12         2.36 o                         
  -8   7   2         26.20         34.30         4.34 o                         
  -7   7   2          1.88          2.76         2.05 o                         
  -6   7   2          0.00          1.45         1.29 o                         
  -5   7   2          8.76          3.63         2.31 o                         
  -4   7   2         24.54         24.09         4.53 o                         
  -3   7   2          2.26          2.77         2.34 o                         
  -2   7   2         37.58         37.45         3.65 o                         
  -1   7   2          6.57          4.84         1.55 o                         
   0   7   2          0.28          1.33         1.44 o                         
   1   7   2         32.44         37.37         3.77 o                         
   2   7   2         93.94         99.67         4.48 o                         
   3   7   2         14.27         15.70         2.73 o                         
   4   7   2        230.80        234.40         8.44 o                         
   5   7   2         75.87         75.85         5.98 o                         
   6   7   2        358.12        348.88        19.61 o                         
   7   7   2          3.14          5.90         2.39 o                         
   8   7   2         32.87         27.56         4.17 o                         
   9   7   2          1.12          1.87         2.28 o                         
  10   7   2          3.46          0.00         2.19 o                         
  11   7   2          0.21          2.00         2.53 o                         
  -9   8   2         10.36          9.82         3.14 o                         
  -8   8   2         14.36          6.09         3.08 o                         
  -7   8   2         17.33          7.28         2.97 o                         
  -6   8   2         11.39         11.27         3.67 o                         
  -5   8   2         30.84         30.63         5.09 o                         
  -4   8   2         13.16          8.22         2.89 o                         
  -3   8   2         40.49         53.93         6.45 o                         
  -2   8   2         31.22         23.30         4.22 o                         
  -1   8   2          0.30         -0.22         2.16 o                         
   0   8   2          9.31          5.77         3.00 o                         
   1   8   2          3.20          1.04         1.61 o                         
   2   8   2        121.83        133.01        10.19 o                         
   3   8   2          5.79         11.19         5.31 o                         
   4   8   2         16.41          9.82         2.82 o                         
   5   8   2          1.69          9.00         3.11 o                         
   6   8   2         14.99         17.19         3.12 o                         
   7   8   2         12.49         21.24         3.55 o                         
   8   8   2          1.29          0.98         1.72 o                         
   9   8   2          1.27          3.96         2.60 o                         
  -7   9   2         46.30         45.24         6.98 o                         
  -6   9   2          5.77         11.05         3.76 o                         
  -5   9   2         13.00         12.20         3.43 o                         
  -4   9   2          9.40         11.51         3.78 o                         
  -3   9   2          1.05          0.60         2.17 o                         
  -2   9   2         10.68         10.69         6.39 o                         
  -1   9   2          5.39          1.57         4.62 o                         
   0   9   2          8.29          7.61         4.99 o                         
   1   9   2          6.53          9.07         2.80 o                         
   2   9   2          2.49          4.67         4.26 o                         
   3   9   2         38.97         38.95         7.94 o                         
   4   9   2          0.10          1.28         3.27 o                         
   5   9   2         18.60         26.51         7.34 o                         
   6   9   2          1.92          5.65         4.57 o                         
   7   9   2          2.73          7.36         3.30 o                         
 -15   0   3        188.68        184.38        10.62 o                         
 -13   0   3        186.18        197.34        10.01 o                         
 -11   0   3          0.14         -0.29         1.45 o                         
  -9   0   3          2.49          2.23         0.77 o                         
  -7   0   3       3725.86       3579.11        30.63 o                         
  -5   0   3       1905.36       2134.21        23.12 o                         
  -3   0   3         89.86        124.46         6.66 o                         
  -1   0   3       5451.16       5954.06        44.13 o                         
   1   0   3       3084.28       3502.82        23.72 o                         
   3   0   3          2.00          7.10         0.92 o                         
   5   0   3       5202.17       5231.08        39.50 o                         
   7   0   3       2746.34       2717.72        25.56 o                         
   9   0   3         23.28         31.95         3.51 o                         
  11   0   3         45.15         50.10         3.76 o                         
  13   0   3         25.09         24.41         3.16 o                         
  15   0   3         15.29         18.06         3.78 o                         
 -16   1   3         17.66         15.46         2.42 o                         
 -15   1   3          9.94          7.21         2.12 o                         
 -14   1   3         32.47         37.02         3.35 o                         
 -13   1   3        103.49        115.87         5.43 o                         
 -12   1   3          1.52          5.11         1.40 o                         
 -11   1   3         34.14         27.41         2.81 o                         
 -10   1   3        173.95        171.39         4.49 o                         
  -9   1   3        612.10        597.16         8.07 o                         
  -8   1   3        178.88        195.72         3.49 o                         
  -7   1   3        268.35        311.24         5.41 o                         
  -6   1   3        960.86        923.29        10.52 o                         
  -5   1   3        228.42        274.47         7.31 o                         
  -4   1   3       1277.19       1191.05        10.79 o                         
  -3   1   3         46.33         52.41         1.88 o                         
  -2   1   3       1012.70       1320.44        13.02 o                         
  -1   1   3      25081.45      23831.85       223.72 o                         
   0   1   3       2713.68       2788.47        24.17 o                         
   1   1   3        284.72        436.48         6.31 o                         
   2   1   3        659.89        610.22         4.99 o                         
   3   1   3       2340.06       2260.72        12.11 o                         
   4   1   3        783.03        808.50         8.82 o                         
   5   1   3         71.87         83.36         2.40 o                         
   6   1   3       1464.15       1536.83        12.07 o                         
   7   1   3         65.43         82.88         2.65 o                         
   8   1   3         26.27         23.19         1.55 o                         
   9   1   3        112.32        120.36         4.10 o                         
  10   1   3         22.14         18.83         1.76 o                         
  11   1   3        478.04        450.50         8.86 o                         
  12   1   3         64.11         57.59         3.97 o                         
  13   1   3         20.89         18.79         1.94 o                         
  14   1   3          7.92          7.07         2.87 o                         
  15   1   3          2.38          3.09         1.22 o                         
  16   1   3          2.05          5.09         1.71 o                         
 -16   2   3         42.03         52.45         4.30 o                         
 -15   2   3         46.01         50.91         4.05 o                         
 -14   2   3         89.66        109.10         5.57 o                         
 -13   2   3          0.91          1.72         1.18 o                         
 -12   2   3         36.37         33.00         2.82 o                         
 -11   2   3          1.99          2.79         0.99 o                         
 -10   2   3        120.33        124.28         3.99 o                         
  -9   2   3         20.18         20.70         1.62 o                         
  -8   2   3        353.48        362.99         7.07 o                         
  -7   2   3        325.02        305.28         6.14 o                         
  -6   2   3          3.20          5.00         0.99 o                         
  -5   2   3        575.10        601.44         8.57 o                         
  -4   2   3       4388.66       4670.79        25.17 o                         
  -3   2   3       4054.99       4080.59        19.42 o                         
  -2   2   3      12364.41      11964.87        51.34 o                         
  -1   2   3       4611.22       4578.63        29.61 o                         
   0   2   3        535.13        501.35         4.97 o                         
   1   2   3        547.94        599.24         5.42 o                         
   2   2   3        129.27        103.32         2.03 o                         
   3   2   3       1505.98       1584.54         9.61 o                         
   4   2   3       2360.92       2219.74        12.27 o                         
   5   2   3       6718.50       7071.00        27.17 o                         
   6   2   3         93.63        103.22         2.32 o                         
   7   2   3        340.25        394.26         5.79 o                         
   8   2   3         26.60         27.68         1.68 o                         
   9   2   3         65.52         74.21         2.86 o                         
  10   2   3        163.18        166.31         4.53 o                         
  11   2   3        143.82        152.47         4.94 o                         
  12   2   3        312.85        285.13         7.06 o                         
  13   2   3          9.54         10.32         1.76 o                         
  14   2   3          0.16          1.96         1.46 o                         
  15   2   3          9.28         15.53         2.46 o                         
  16   2   3         12.84         14.69         2.37 o                         
 -15   3   3          1.07          4.73         1.87 o                         
 -14   3   3          6.75          7.33         1.85 o                         
 -13   3   3          4.53          5.08         1.32 o                         
 -12   3   3          3.79          6.99         1.21 o                         
 -11   3   3          0.72         -0.16         1.06 o                         
 -10   3   3        105.53        100.81         4.05 o                         
  -9   3   3        302.07        279.99         6.41 o                         
  -8   3   3        155.37        153.36         4.79 o                         
  -7   3   3        630.78        601.73        10.23 o                         
  -6   3   3         31.32         36.05         2.39 o                         
  -5   3   3        140.70        174.81         4.14 o                         
  -4   3   3        295.28        248.43         3.86 o                         
  -3   3   3       1757.67       1904.46        13.94 o                         
  -2   3   3       2241.09       2259.18        20.30 o                         
  -1   3   3         88.30        103.27         2.60 o                         
   0   3   3       1698.17       1437.08         8.92 o                         
   1   3   3         23.35         25.84         1.30 o                         
   2   3   3        552.47        544.35         6.56 o                         
   3   3   3        852.66        958.87        12.26 o                         
   4   3   3         11.03         18.08         1.14 o                         
   5   3   3          4.36          3.30         0.45 o                         
   6   3   3         37.56         42.79         1.59 o                         
   7   3   3         52.45         48.90         2.25 o                         
   8   3   3          8.68         11.73         1.28 o                         
   9   3   3        104.63        113.08         3.86 o                         
  10   3   3         30.43         18.86         1.86 o                         
  11   3   3        148.07        136.45         5.20 o                         
  12   3   3          1.13         -0.44         1.21 o                         
  13   3   3          3.90          1.57         1.21 o                         
  14   3   3          7.40          6.29         1.54 o                         
  15   3   3          0.33         -0.44         1.55 o                         
 -15   4   3          4.92          4.35         2.61 o                         
 -14   4   3        114.27        123.98         6.82 o                         
 -13   4   3         31.54         31.03         3.03 o                         
 -12   4   3         10.07         15.44         1.89 o                         
 -11   4   3         14.05         14.33         2.13 o                         
 -10   4   3          5.80          5.57         1.26 o                         
  -9   4   3          5.87          5.39         1.18 o                         
  -8   4   3        526.20        510.26        10.34 o                         
  -7   4   3         28.21         22.13         2.09 o                         
  -6   4   3        138.88        165.97         5.26 o                         
  -5   4   3        221.67        268.98         4.32 o                         
  -4   4   3       1833.99       1861.30        19.52 o                         
  -3   4   3        686.50        741.68         8.69 o                         
  -2   4   3        372.70        338.95         6.00 o                         
  -1   4   3       1177.52       1343.20        11.35 o                         
   0   4   3         78.92         97.74         2.68 o                         
   1   4   3          6.55          3.09         0.91 o                         
   2   4   3        602.38        576.18         6.97 o                         
   3   4   3         48.17         53.44         2.27 o                         
   4   4   3         80.97         84.85         3.26 o                         
   5   4   3         45.09         50.71         2.51 o                         
   6   4   3        121.21        115.39         3.91 o                         
   7   4   3         49.31         51.28         3.27 o                         
   8   4   3          7.61          9.21         1.68 o                         
   9   4   3          0.99         -0.02         1.00 o                         
  10   4   3          1.48          2.49         1.19 o                         
  11   4   3         11.48          9.70         1.76 o                         
  12   4   3          2.54          2.52         1.25 o                         
  13   4   3         22.91         28.45         2.75 o                         
  14   4   3          1.02          2.95         1.69 o                         
  15   4   3          1.47          2.73         1.36 o                         
 -14   5   3          3.62          9.73         3.36 o                         
 -13   5   3          1.81          5.02         1.88 o                         
 -12   5   3         18.97         17.74         2.57 o                         
 -11   5   3          2.14          4.42         1.52 o                         
 -10   5   3         14.04         13.02         2.04 o                         
  -9   5   3          0.29          1.88         1.03 o                         
  -8   5   3         35.15         31.94         2.86 o                         
  -7   5   3        133.55        142.86         9.95 o                         
  -6   5   3         23.34         18.31         2.80 o                         
  -5   5   3         11.34          7.08         1.81 o                         
  -4   5   3         37.09         40.61         2.21 o                         
  -3   5   3          7.98         13.98         1.95 o                         
  -2   5   3        121.38        141.98         3.73 o                         
  -1   5   3         94.81         86.26         2.84 o                         
   0   5   3          5.70          5.07         0.73 o                         
   1   5   3        220.17        218.12         4.75 o                         
   2   5   3        266.46        262.86         5.95 o                         
   3   5   3         17.53         16.37         1.66 o                         
   4   5   3         22.19         24.55         2.01 o                         
   5   5   3        103.36        104.14         4.23 o                         
   6   5   3         31.48         37.93         3.10 o                         
   7   5   3          2.73          1.61         1.45 o                         
   8   5   3          7.76          3.22         1.89 o                         
   9   5   3         17.81         19.28         2.11 o                         
  10   5   3         12.05         19.70         2.23 o                         
  11   5   3          2.23          3.50         1.45 o                         
  12   5   3          1.45          1.96         1.48 o                         
  13   5   3         19.56         25.74         3.23 o                         
  14   5   3          2.94          4.58         2.10 o                         
 -13   6   3         11.27         22.32         4.02 o                         
 -12   6   3         26.58         40.36         5.07 o                         
 -11   6   3          5.82          5.49         2.25 o                         
 -10   6   3         12.34         11.14         2.89 o                         
  -9   6   3        130.19        144.15        11.83 o                         
  -8   6   3        137.81        135.22         8.04 o                         
  -7   6   3        272.18        288.76        16.27 o                         
  -6   6   3         90.74        100.70         6.52 o                         
  -5   6   3         68.62         75.32         5.41 o                         
  -4   6   3         34.41         30.91         3.45 o                         
  -3   6   3         38.17         38.18         2.92 o                         
  -2   6   3         14.09         14.19         2.15 o                         
  -1   6   3          7.87          5.17         1.35 o                         
   0   6   3         64.63         65.74         3.77 o                         
   1   6   3         80.31         85.75         6.67 o                         
   2   6   3          4.69          5.66         1.31 o                         
   3   6   3          2.31          2.43         1.27 o                         
   4   6   3          1.14          0.57         1.84 o                         
   5   6   3        142.72        134.71         7.46 o                         
   6   6   3         96.00         99.69         6.69 o                         
   7   6   3         42.77         37.67         4.42 o                         
   8   6   3         33.04         36.72         4.56 o                         
   9   6   3         25.92         24.01         3.83 o                         
  10   6   3          4.37         11.55         3.05 o                         
  11   6   3          2.59          3.69         2.41 o                         
  12   6   3         40.85         48.71         6.08 o                         
  13   6   3          0.01          0.10         1.94 o                         
 -11   7   3          4.15         10.55         3.38 o                         
 -10   7   3         14.56         21.01         3.77 o                         
  -9   7   3         36.04         34.36         4.63 o                         
  -8   7   3         11.06         15.60         3.68 o                         
  -7   7   3          1.30          1.64         2.66 o                         
  -6   7   3         10.59         12.73         3.67 o                         
  -5   7   3         12.67         10.63         3.15 o                         
  -4   7   3          0.03         -1.96         1.96 o                         
  -3   7   3          1.13          1.21         1.90 o                         
  -2   7   3         14.23         11.90         2.75 o                         
  -1   7   3          3.14          4.80         1.73 o                         
   0   7   3         12.22         14.84         2.63 o                         
   1   7   3         16.18         17.33         2.70 o                         
   2   7   3         18.23         21.22         3.02 o                         
   3   7   3         16.73         14.94         2.26 o                         
   4   7   3         64.10         61.73         4.45 o                         
   5   7   3         99.13         99.51         6.75 o                         
   6   7   3         10.77         15.52         3.21 o                         
   7   7   3         13.94         13.88         2.79 o                         
   8   7   3          6.16         12.34         2.69 o                         
   9   7   3          0.57          1.07         1.96 o                         
  10   7   3          7.25         13.15         3.59 o                         
  11   7   3          4.69         11.49         3.28 o                         
  -9   8   3         55.49         56.69         6.45 o                         
  -8   8   3         82.63         71.29         8.11 o                         
  -7   8   3        107.01        102.65         9.58 o                         
  -6   8   3          7.88         11.25         3.75 o                         
  -5   8   3          8.03         23.37         8.54 o                         
  -4   8   3          0.96          0.93         2.82 o                         
  -3   8   3         32.13         39.41         5.47 o                         
  -2   8   3          0.01          3.80         2.05 o                         
  -1   8   3         19.92         18.02         3.98 o                         
   0   8   3          1.31          5.07         2.28 o                         
   1   8   3         11.74         12.90         2.88 o                         
   2   8   3          7.62          5.47         2.58 o                         
   3   8   3         30.73         23.98         5.06 o                         
   4   8   3        146.99        158.16        10.36 o                         
   5   8   3        144.43        162.14        10.14 o                         
   6   8   3          7.87         13.27         2.88 o                         
   7   8   3          0.34          0.40         3.41 o                         
   8   8   3          3.84          3.49         2.00 o                         
   9   8   3          3.55         -0.43         2.84 o                         
  -6   9   3          2.19          2.80         4.08 o                         
  -5   9   3          1.68          5.24         2.77 o                         
  -4   9   3          0.44          2.02         2.35 o                         
  -3   9   3          0.50         -0.39         2.06 o                         
  -2   9   3          3.81          2.68         2.18 o                         
  -1   9   3         15.81         18.27         6.03 o                         
   0   9   3          0.01          1.27         5.04 o                         
   1   9   3          7.71          6.10         5.43 o                         
   2   9   3          8.75         19.96         4.53 o                         
   3   9   3          0.02          4.28         3.66 o                         
   4   9   3         24.99         25.65         7.12 o                         
   5   9   3         13.32          6.57         3.97 o                         
   6   9   3         10.15          9.26         4.74 o                         
 -16   0   4         99.75        130.26        11.49 o                         
 -14   0   4          6.28          9.21         2.51 o                         
 -12   0   4          0.71          0.48         1.50 o                         
 -10   0   4         53.27         66.89         6.20 o                         
  -8   0   4         46.07         50.84         2.61 o                         
  -6   0   4       1624.03       1545.14        23.19 o                         
  -4   0   4         10.48          5.82         1.80 o                         
  -2   0   4       3482.32       3268.40        29.78 o                         
   0   0   4       2520.88       2045.21        23.81 o                         
   2   0   4       4319.95       3850.34        28.33 o                         
   4   0   4        111.28        120.98         4.49 o                         
   6   0   4       1392.06       1554.04        17.48 o                         
   8   0   4        432.61        363.46         9.08 o                         
  10   0   4         38.32         40.06         3.36 o                         
  12   0   4         19.32         17.89         2.75 o                         
  14   0   4         11.51          7.98         2.38 o                         
  16   0   4         22.10         27.16         4.44 o                         
 -16   1   4          8.50          8.15         2.26 o                         
 -15   1   4         29.04         35.54         3.36 o                         
 -14   1   4         11.38         14.48         2.14 o                         
 -13   1   4          6.94          6.71         2.93 o                         
 -12   1   4          0.99          2.52         1.41 o                         
 -11   1   4         42.03         35.49         2.72 o                         
 -10   1   4         35.29         42.13         2.27 o                         
  -9   1   4         74.75         77.96         3.06 o                         
  -8   1   4         48.46         49.71         2.31 o                         
  -7   1   4         10.23         13.41         1.36 o                         
  -6   1   4          5.12          6.04         1.95 o                         
  -5   1   4        272.68        270.70         5.89 o                         
  -4   1   4         18.29         15.91         1.12 o                         
  -3   1   4       2422.04       2396.13        15.97 o                         
  -2   1   4       5771.79       5893.84        38.03 o                         
  -1   1   4       1962.95       2371.59        13.93 o                         
   0   1   4         81.89        129.01         2.92 o                         
   1   1   4         98.42         87.47         2.26 o                         
   2   1   4       1879.54       1910.65        10.77 o                         
   3   1   4         77.78        107.26         2.64 o                         
   4   1   4        140.25        105.67         2.51 o                         
   5   1   4        159.06        179.65         3.59 o                         
   6   1   4         64.77         58.51         2.23 o                         
   7   1   4         33.84         36.58         1.92 o                         
   8   1   4         12.58          7.76         1.06 o                         
   9   1   4        170.64        154.44         4.13 o                         
  10   1   4        363.97        323.55         6.34 o                         
  11   1   4         76.15         67.42         3.06 o                         
  12   1   4         27.56         27.10         2.06 o                         
  13   1   4         91.86         87.24         4.36 o                         
  14   1   4          7.48         10.48         1.75 o                         
  15   1   4          8.00         12.15         2.25 o                         
  16   1   4         15.71         18.24         2.75 o                         
 -16   2   4          0.00          1.63         1.78 o                         
 -15   2   4          1.01          3.35         1.53 o                         
 -14   2   4          2.10          1.30         1.78 o                         
 -13   2   4          0.17          2.08         1.30 o                         
 -12   2   4          2.71          1.58         1.27 o                         
 -11   2   4        258.42        251.89         6.51 o                         
 -10   2   4          8.06          6.38         1.18 o                         
  -9   2   4         45.31         45.14         2.68 o                         
  -8   2   4        301.75        311.51         6.59 o                         
  -7   2   4        167.41        163.12         4.94 o                         
  -6   2   4        193.37        214.18         5.95 o                         
  -5   2   4        438.01        416.66         6.35 o                         
  -4   2   4       1517.88       1529.27        15.72 o                         
  -3   2   4        470.77        472.45         5.67 o                         
  -2   2   4        938.97        878.51        10.39 o                         
  -1   2   4       1318.17       1231.92        13.18 o                         
   0   2   4        624.91        591.31         6.51 o                         
   1   2   4       2067.72       1968.84        13.35 o                         
   2   2   4          0.31          1.23         0.32 o                         
   3   2   4        274.10        292.78         3.81 o                         
   4   2   4       2234.05       2093.15        13.01 o                         
   5   2   4        482.16        466.64         5.71 o                         
   6   2   4          8.09          6.86         0.77 o                         
   7   2   4         15.85         15.04         1.15 o                         
   8   2   4         12.40         12.65         1.11 o                         
   9   2   4          3.55          2.01         0.75 o                         
  10   2   4        536.64        551.11         8.38 o                         
  11   2   4        486.31        489.61         8.91 o                         
  12   2   4         47.67         50.14         3.38 o                         
  13   2   4         44.63         35.09         3.02 o                         
  14   2   4          6.54          5.77         1.55 o                         
  15   2   4          1.81          1.62         1.36 o                         
  16   2   4         17.67         17.92         4.41 o                         
 -15   3   4          4.23          8.76         1.91 o                         
 -14   3   4          0.21          2.03         1.87 o                         
 -13   3   4          5.05          9.91         1.90 o                         
 -12   3   4          4.91          3.81         1.12 o                         
 -11   3   4        135.70        118.65         4.30 o                         
 -10   3   4        448.20        443.57         8.54 o                         
  -9   3   4        709.33        648.67        12.43 o                         
  -8   3   4         28.94         34.64         2.55 o                         
  -7   3   4         19.31         20.33         1.92 o                         
  -6   3   4          0.08          0.54         0.78 o                         
  -5   3   4         45.69         43.15         2.39 o                         
  -4   3   4        784.71        862.75         8.09 o                         
  -3   3   4       1470.69       1476.21        12.29 o                         
  -2   3   4       1581.78       1776.87        13.16 o                         
  -1   3   4        378.81        391.12         4.90 o                         
   0   3   4        152.05        224.27         3.47 o                         
   1   3   4          2.90          2.27         0.48 o                         
   2   3   4        259.39        267.45         4.69 o                         
   3   3   4        137.56        156.48         3.66 o                         
   4   3   4        808.66        808.67         7.58 o                         
   5   3   4        155.20        186.57         3.06 o                         
   6   3   4          4.97          5.95         0.63 o                         
   7   3   4          4.49          6.66         1.01 o                         
   8   3   4         85.01         78.88         3.64 o                         
   9   3   4         85.49         68.89         3.40 o                         
  10   3   4         17.28         14.39         1.68 o                         
  11   3   4         23.50         20.32         2.17 o                         
  12   3   4         71.36         70.77         3.93 o                         
  13   3   4          6.00          5.79         1.35 o                         
  14   3   4         11.73          9.27         1.69 o                         
  15   3   4          3.53          5.26         1.95 o                         
 -14   4   4         17.74         28.00         3.41 o                         
 -13   4   4          1.09          0.23         1.40 o                         
 -12   4   4          0.03          0.58         1.06 o                         
 -11   4   4         67.69         71.89         3.78 o                         
 -10   4   4        378.90        394.83         8.38 o                         
  -9   4   4        535.72        513.95        10.89 o                         
  -8   4   4        217.66        204.02         6.57 o                         
  -7   4   4        427.02        444.27         9.20 o                         
  -6   4   4         58.28         61.56         2.79 o                         
  -5   4   4         38.97         40.09         2.09 o                         
  -4   4   4         47.15         52.78         1.99 o                         
  -3   4   4          3.97          1.61         0.70 o                         
  -2   4   4         47.46         32.41         1.60 o                         
  -1   4   4        150.28        175.04         3.87 o                         
   0   4   4         62.44         77.28         2.65 o                         
   1   4   4        460.51        470.63         6.26 o                         
   2   4   4        576.08        581.30         9.76 o                         
   3   4   4        894.76        916.49        10.15 o                         
   4   4   4         24.13         29.77         1.90 o                         
   5   4   4         53.90         47.25         2.52 o                         
   6   4   4          0.33         -0.04         0.84 o                         
   7   4   4          4.79          5.12         1.08 o                         
   8   4   4         91.61         93.85         4.11 o                         
   9   4   4        194.01        174.59         5.85 o                         
  10   4   4          6.89          9.42         1.62 o                         
  11   4   4         22.09         22.68         2.44 o                         
  12   4   4          0.14          0.65         1.28 o                         
  13   4   4         10.60          6.87         1.55 o                         
  14   4   4          0.95          0.56         1.77 o                         
 -14   5   4         37.53         49.09         5.10 o                         
 -13   5   4          0.05          2.85         2.78 o                         
 -12   5   4          0.39          2.33         1.57 o                         
 -11   5   4          0.44         -0.31         1.46 o                         
 -10   5   4          5.29          7.07         1.56 o                         
  -9   5   4         26.90         33.11         3.11 o                         
  -8   5   4          0.02          0.36         1.33 o                         
  -7   5   4          8.24         12.20         2.27 o                         
  -6   5   4          0.70         -0.57         1.53 o                         
  -5   5   4         12.77         15.13         2.87 o                         
  -4   5   4         11.48         12.82         1.42 o                         
  -3   5   4         30.54         32.07         1.88 o                         
  -2   5   4          3.39          5.39         0.85 o                         
  -1   5   4         95.25         83.65         2.88 o                         
   0   5   4         68.85         81.32         3.29 o                         
   1   5   4         37.24         45.42         2.56 o                         
   2   5   4         14.33         14.59         1.58 o                         
   3   5   4         24.38         22.92         1.97 o                         
   4   5   4        119.85        131.79         4.70 o                         
   5   5   4         13.71         14.74         1.71 o                         
   6   5   4         23.54         27.56         2.84 o                         
   7   5   4        261.52        225.01        10.44 o                         
   8   5   4         11.75         15.87         2.57 o                         
   9   5   4          0.00          1.71         1.45 o                         
  10   5   4         54.13         51.56         4.50 o                         
  11   5   4          1.11          0.76         2.26 o                         
  12   5   4         13.15          9.05         2.34 o                         
  13   5   4          0.83          3.38         1.85 o                         
  14   5   4          0.41         -0.13         1.85 o                         
 -12   6   4          0.73          2.54         2.41 o                         
 -11   6   4          0.19         -0.15         1.83 o                         
 -10   6   4          9.60         10.44         2.29 o                         
  -9   6   4         43.39         45.44         4.11 o                         
  -8   6   4         14.78         12.35         3.15 o                         
  -7   6   4         67.20         71.01         5.69 o                         
  -6   6   4         44.69         46.37         4.43 o                         
  -5   6   4         78.07         84.71         5.68 o                         
  -4   6   4         17.02         20.91         2.73 o                         
  -3   6   4         89.42         89.65         7.03 o                         
  -2   6   4          7.53          9.22         1.49 o                         
  -1   6   4        128.72        114.49         4.94 o                         
   0   6   4         29.54         24.97         2.43 o                         
   1   6   4        395.65        389.20        11.54 o                         
   2   6   4        378.40        372.37         9.75 o                         
   3   6   4        300.84        286.52        10.58 o                         
   4   6   4        135.15        124.33         5.94 o                         
   5   6   4         63.82         60.76         5.08 o                         
   6   6   4          2.03         -0.11         1.55 o                         
   7   6   4         34.93         32.21         4.06 o                         
   8   6   4          7.64          3.45         1.90 o                         
   9   6   4         22.75         21.29         3.65 o                         
  10   6   4          0.15         -0.15         2.00 o                         
  11   6   4         21.44         18.22         3.62 o                         
  12   6   4         19.93         20.33         4.04 o                         
 -11   7   4          6.10          6.37         3.14 o                         
 -10   7   4          0.31         -1.92         1.92 o                         
  -9   7   4         18.11         15.23         5.40 o                         
  -8   7   4          3.02          6.44         2.37 o                         
  -7   7   4          0.41          2.76         2.30 o                         
  -6   7   4         49.41         45.59         5.86 o                         
  -5   7   4          4.21          1.72         1.76 o                         
  -4   7   4         49.69         41.66         5.32 o                         
  -3   7   4         72.47         56.35         8.53 o                         
  -2   7   4         69.00         66.45        10.38 o                         
  -1   7   4         47.60         44.72         4.11 o                         
   0   7   4         36.02         39.64         3.90 o                         
   1   7   4         17.80         18.32         2.85 o                         
   2   7   4          1.82          1.40         1.37 o                         
   3   7   4         29.24         33.16         3.26 o                         
   4   7   4        296.41        310.15         9.99 o                         
   5   7   4         10.91          9.82         2.60 o                         
   6   7   4          3.97          0.32         1.83 o                         
   7   7   4          4.67          4.81         2.04 o                         
   8   7   4          0.02          0.92         2.98 o                         
   9   7   4          0.15          2.92         2.80 o                         
  10   7   4         17.59         18.12         3.66 o                         
  11   7   4          2.67          6.12         3.00 o                         
  -9   8   4         73.95         75.02         8.93 o                         
  -8   8   4         18.83         21.20         4.83 o                         
  -7   8   4          3.09          2.49         2.04 o                         
  -6   8   4          0.44          2.24         2.32 o                         
  -5   8   4          0.29          5.52         2.77 o                         
  -4   8   4          8.77         16.82         6.78 o                         
  -3   8   4         48.16         39.68         5.75 o                         
  -2   8   4          6.19          9.55         2.84 o                         
  -1   8   4        111.23        114.61         8.93 o                         
   0   8   4          1.38          1.01         2.25 o                         
   1   8   4          7.53         12.85         3.70 o                         
   2   8   4          0.70          3.68         2.37 o                         
   3   8   4          1.91          4.19         2.70 o                         
   4   8   4         20.19         29.49         4.90 o                         
   5   8   4         59.86         54.96         5.33 o                         
   6   8   4          7.63          4.77         1.79 o                         
   7   8   4          0.12          1.03         1.87 o                         
   8   8   4          5.97          6.41         4.52 o                         
   9   8   4         18.83         20.64         6.18 o                         
  -6   9   4          0.84          1.39         1.95 o                         
  -5   9   4          0.01          5.14         2.67 o                         
  -4   9   4          0.93         -1.21         1.90 o                         
  -3   9   4         16.88         21.31         4.59 o                         
  -2   9   4          5.20          9.62         3.13 o                         
  -1   9   4          1.31         -1.43         2.30 o                         
   0   9   4         27.13         34.12         8.66 o                         
   1   9   4          4.16          1.09         2.73 o                         
   2   9   4         14.66         18.27         4.53 o                         
   3   9   4          7.82          6.91         2.94 o                         
   4   9   4         18.21         18.33         6.35 o                         
   5   9   4          4.84          6.91         4.09 o                         
   6   9   4          8.84          3.20         2.65 o                         
 -15   0   5          0.45          3.89         2.58 o                         
 -13   0   5          9.46          9.89         2.40 o                         
 -11   0   5          0.82          1.45         1.60 o                         
  -9   0   5         14.62         16.06         2.12 o                         
  -7   0   5        941.91        975.12        26.05 o                         
  -5   0   5       1904.27       1980.77        38.98 o                         
  -3   0   5          6.59          4.69         1.04 o                         
  -1   0   5       2971.86       2891.82        31.94 o                         
   1   0   5       4494.46       4953.79        42.15 o                         
   3   0   5       2930.98       2922.95        25.62 o                         
   5   0   5        777.05        609.81         9.97 o                         
   7   0   5        468.74        415.91         9.22 o                         
   9   0   5        381.03        350.72         9.53 o                         
  11   0   5          3.99          2.14         1.29 o                         
  13   0   5          6.45          7.75         2.11 o                         
  15   0   5         18.28         16.38         3.12 o                         
 -16   1   5          2.15          0.05         1.64 o                         
 -15   1   5         15.01         18.50         2.66 o                         
 -14   1   5          1.40          1.81         1.41 o                         
 -13   1   5          6.75          9.85         1.75 o                         
 -12   1   5         21.32         23.48         2.42 o                         
 -11   1   5          2.91          1.61         1.16 o                         
 -10   1   5          6.67          7.18         1.40 o                         
  -9   1   5         35.18         37.04         2.15 o                         
  -8   1   5        230.16        205.84         5.55 o                         
  -7   1   5          2.74          1.94         0.85 o                         
  -6   1   5        224.68        192.77         5.37 o                         
  -5   1   5        876.45        749.39         9.59 o                         
  -4   1   5       1418.35       1338.69        12.33 o                         
  -3   1   5       1011.52       1000.06        10.59 o                         
  -2   1   5        740.95        671.62         7.07 o                         
  -1   1   5         10.06          8.50         0.89 o                         
   0   1   5        385.06        361.39         5.60 o                         
   1   1   5        482.44        519.86         7.01 o                         
   2   1   5         47.77         66.21         2.32 o                         
   3   1   5          0.22          2.70         0.50 o                         
   4   1   5         44.37         64.03         2.13 o                         
   5   1   5         15.57         13.76         1.00 o                         
   6   1   5         19.53         21.49         1.40 o                         
   7   1   5         61.60         57.54         2.40 o                         
   8   1   5        126.85        124.75         3.87 o                         
   9   1   5        146.04        136.36         4.17 o                         
  10   1   5         21.76         28.95         2.18 o                         
  11   1   5         87.66         68.76         3.13 o                         
  12   1   5        117.74        113.10         4.19 o                         
  13   1   5          0.73          2.87         1.24 o                         
  14   1   5          2.15          2.60         1.33 o                         
  15   1   5          2.42          3.24         1.56 o                         
  16   1   5          2.36          1.66         1.47 o                         
 -15   2   5          0.63          1.80         1.55 o                         
 -14   2   5          5.11          6.89         2.12 o                         
 -13   2   5         14.04         17.08         2.21 o                         
 -12   2   5          1.48          3.91         1.30 o                         
 -11   2   5         42.50         49.21         3.37 o                         
 -10   2   5         13.60         16.20         1.73 o                         
  -9   2   5        164.67        144.27         5.05 o                         
  -8   2   5        106.40         96.87         4.03 o                         
  -7   2   5        115.14        121.77         4.75 o                         
  -6   2   5         29.31         34.87         2.17 o                         
  -5   2   5         26.03         26.88         1.64 o                         
  -4   2   5        112.59        101.44         2.73 o                         
  -3   2   5        203.20        207.15         4.17 o                         
  -2   2   5        275.73        349.47         5.01 o                         
  -1   2   5        340.07        374.81         7.56 o                         
   0   2   5         21.87         21.02         1.34 o                         
   1   2   5        660.45        635.31         7.16 o                         
   2   2   5        153.85        135.10         2.74 o                         
   3   2   5       2617.98       2732.22        19.20 o                         
   4   2   5       1246.92       1332.40        12.30 o                         
   5   2   5         85.52        102.48         2.80 o                         
   6   2   5         17.41         28.15         1.75 o                         
   7   2   5          3.81          3.11         0.68 o                         
   8   2   5         88.00         60.27         2.45 o                         
   9   2   5          2.34          3.75         1.25 o                         
  10   2   5         18.36         17.87         1.72 o                         
  11   2   5        151.21        135.41         5.11 o                         
  12   2   5         23.25         21.81         2.31 o                         
  13   2   5         14.02         10.13         1.86 o                         
  14   2   5          4.07          4.52         1.40 o                         
  15   2   5         13.99          9.94         2.09 o                         
 -15   3   5          0.23          0.81         1.50 o                         
 -14   3   5          1.48          3.86         1.39 o                         
 -13   3   5          1.57          2.57         1.34 o                         
 -12   3   5          0.59          2.77         1.24 o                         
 -11   3   5          0.13          2.41         1.17 o                         
 -10   3   5        194.40        197.33         6.10 o                         
  -9   3   5         24.18         19.98         2.10 o                         
  -8   3   5         47.49         46.87         3.04 o                         
  -7   3   5         13.69         11.65         1.55 o                         
  -6   3   5         48.53         46.72         2.39 o                         
  -5   3   5         34.61         36.86         1.65 o                         
  -4   3   5        660.82        691.12         7.40 o                         
  -3   3   5        300.06        330.32         4.68 o                         
  -2   3   5       1244.39       1157.78        14.78 o                         
  -1   3   5          5.32          8.60         0.80 o                         
   0   3   5        346.79        283.61         4.27 o                         
   1   3   5        160.02        124.89         2.73 o                         
   2   3   5         19.00         14.55         0.97 o                         
   3   3   5         25.39         35.06         1.31 o                         
   4   3   5        549.87        537.52         6.26 o                         
   5   3   5        417.82        460.75         4.93 o                         
   6   3   5         31.67         37.32         2.00 o                         
   7   3   5         14.60         13.89         1.54 o                         
   8   3   5          0.23          0.50         0.81 o                         
   9   3   5        118.88        106.86         4.56 o                         
  10   3   5         51.96         57.94         3.31 o                         
  11   3   5          3.27          9.41         1.81 o                         
  12   3   5          0.18          1.62         1.43 o                         
  13   3   5          7.39         12.73         2.02 o                         
  14   3   5         13.61         11.10         1.88 o                         
  15   3   5          0.75          5.12         1.78 o                         
 -14   4   5          1.63         10.14         2.15 o                         
 -13   4   5         11.49         17.12         2.31 o                         
 -12   4   5         20.71         14.90         1.80 o                         
 -11   4   5         15.69         15.81         1.89 o                         
 -10   4   5          1.77          2.05         1.44 o                         
  -9   4   5          4.48          5.14         1.40 o                         
  -8   4   5          7.97          3.76         1.28 o                         
  -7   4   5         10.90         10.20         1.45 o                         
  -6   4   5         13.45         12.86         1.16 o                         
  -5   4   5         29.92         23.67         1.73 o                         
  -4   4   5         13.30         16.15         1.19 o                         
  -3   4   5       1146.49       1191.70        22.08 o                         
  -2   4   5         57.73         59.10         2.41 o                         
  -1   4   5        123.57        100.06         2.66 o                         
   0   4   5          2.97          1.96         0.41 o                         
   1   4   5        349.78        379.66         5.84 o                         
   2   4   5          7.10          4.03         0.68 o                         
   3   4   5        391.14        405.26         6.99 o                         
   4   4   5         27.12         35.96         2.14 o                         
   5   4   5        197.41        198.84         4.55 o                         
   6   4   5          0.00          0.48         0.68 o                         
   7   4   5         57.02         56.68         3.04 o                         
   8   4   5          5.89          6.64         1.72 o                         
   9   4   5          0.26          1.98         1.27 o                         
  10   4   5         19.38         13.38         2.20 o                         
  11   4   5         42.20         37.79         3.46 o                         
  12   4   5          8.34          5.94         1.62 o                         
  13   4   5         21.97         24.58         3.21 o                         
  14   4   5          2.75          3.80         1.90 o                         
 -13   5   5         23.19         33.85         5.03 o                         
 -12   5   5          0.07          1.16         1.44 o                         
 -11   5   5          4.70          7.77         1.69 o                         
 -10   5   5          5.35          7.77         2.35 o                         
  -9   5   5         78.14         81.01         5.18 o                         
  -8   5   5          4.91          5.17         1.64 o                         
  -7   5   5         15.57         23.52         2.69 o                         
  -6   5   5         23.54         23.50         3.08 o                         
  -5   5   5          0.54          2.96         0.92 o                         
  -4   5   5         51.68         50.46         3.62 o                         
  -3   5   5          1.56          5.19         0.89 o                         
  -2   5   5        175.41        172.86         4.38 o                         
  -1   5   5          2.42          3.51         0.96 o                         
   0   5   5         41.98         42.96         2.84 o                         
   1   5   5         28.29         29.44         2.65 o                         
   2   5   5         86.36         83.10         3.68 o                         
   3   5   5        101.47        100.27         4.17 o                         
   4   5   5         47.29         52.12         3.10 o                         
   5   5   5         16.78         20.45         2.22 o                         
   6   5   5          0.03          0.92         2.28 o                         
   7   5   5         71.86         70.69         4.66 o                         
   8   5   5         53.97         61.51         4.61 o                         
   9   5   5         32.58         34.90         3.62 o                         
  10   5   5          2.77          4.15         1.78 o                         
  11   5   5         18.51         23.28         3.23 o                         
  12   5   5          0.05         -0.79         1.86 o                         
  13   5   5          0.05         -2.03         2.39 o                         
 -12   6   5          6.27          7.68         3.94 o                         
 -11   6   5         31.14         34.36         3.84 o                         
 -10   6   5         34.99         32.06         3.65 o                         
  -9   6   5          4.94          3.49         1.78 o                         
  -8   6   5         18.80         16.51         4.44 o                         
  -7   6   5         28.03         19.19         3.92 o                         
  -6   6   5         86.79         78.72         6.33 o                         
  -5   6   5         10.51          4.78         1.64 o                         
  -4   6   5         57.78         44.83         3.90 o                         
  -3   6   5         86.01         94.62         5.46 o                         
  -2   6   5         23.56         18.93         1.74 o                         
  -1   6   5          3.03          2.51         1.03 o                         
   0   6   5        267.53        259.96         9.26 o                         
   1   6   5          6.11          5.82         2.10 o                         
   2   6   5        298.43        313.02         9.15 o                         
   3   6   5        226.44        215.34         7.75 o                         
   4   6   5        199.17        208.24         7.88 o                         
   5   6   5          0.46         -0.15         2.01 o                         
   6   6   5        140.75        129.13         7.82 o                         
   7   6   5         55.51         44.33         4.77 o                         
   8   6   5          1.85          0.71         2.08 o                         
   9   6   5         12.43         16.35         3.37 o                         
  10   6   5         20.32         10.69         3.95 o                         
  11   6   5          1.38          3.11         2.50 o                         
  12   6   5          1.05          1.81         3.44 o                         
 -11   7   5         49.26         55.38         5.96 o                         
 -10   7   5          1.58          7.35         2.53 o                         
  -9   7   5         43.53         35.43         5.71 o                         
  -8   7   5          0.15          0.42         2.43 o                         
  -7   7   5          4.38          2.63         1.77 o                         
  -6   7   5          1.66          4.09         2.36 o                         
  -5   7   5         22.22         13.73         3.27 o                         
  -4   7   5         20.16         19.60         3.92 o                         
  -3   7   5        124.33        101.78         8.21 o                         
  -2   7   5          1.44          2.47         5.15 o                         
  -1   7   5          2.43          4.49         2.61 o                         
   0   7   5          4.69          3.20         2.27 o                         
   1   7   5          1.67          5.90         2.14 o                         
   2   7   5          2.27          3.54         1.64 o                         
   3   7   5        369.54        399.51        11.32 o                         
   4   7   5          3.80          3.45         1.53 o                         
   5   7   5        214.19        198.74         9.81 o                         
   6   7   5         17.64         17.11         3.40 o                         
   7   7   5         17.61         14.31         4.90 o                         
   8   7   5          3.45         10.94         3.61 o                         
   9   7   5         11.15         21.84         4.84 o                         
  10   7   5          5.86          8.47         2.76 o                         
  11   7   5         16.82          9.90         4.87 o                         
  -9   8   5          0.67         -2.22         2.72 o                         
  -8   8   5          0.09          1.29         2.79 o                         
  -7   8   5          0.14          0.76         1.84 o                         
  -6   8   5          3.63          9.16         3.19 o                         
  -5   8   5          0.87          1.43         2.12 o                         
  -4   8   5          0.00          0.55         2.30 o                         
  -3   8   5          7.48         14.96         6.18 o                         
  -2   8   5          0.33         -1.93         2.27 o                         
  -1   8   5         17.31         17.47         6.69 o                         
   0   8   5          6.38          1.90         3.97 o                         
   1   8   5          0.19         -0.26         2.26 o                         
   2   8   5         60.49         56.10         6.75 o                         
   3   8   5         35.90         36.47         5.63 o                         
   4   8   5         87.40         82.90         6.44 o                         
   5   8   5         11.84          8.38         4.30 o                         
   6   8   5          7.64          7.07         2.48 o                         
   7   8   5         30.32         34.97         4.69 o                         
   8   8   5          4.16          1.09         2.92 o                         
   9   8   5          7.73          1.91         3.08 o                         
  -5   9   5          1.98         -0.32         2.48 o                         
  -4   9   5          9.96          9.35         3.19 o                         
  -3   9   5          3.75          6.20         3.25 o                         
  -2   9   5          0.24          6.42         5.39 o                         
  -1   9   5          8.70          5.46         5.32 o                         
   0   9   5          1.95         -4.50         4.50 o                         
   1   9   5          1.99          5.32         6.14 o                         
   2   9   5          6.81          6.32         6.89 o                         
   3   9   5          8.51         -1.95         3.78 o                         
   4   9   5          7.61          8.13         4.60 o                         
   5   9   5          0.61          4.93         4.57 o                         
 -14   0   6         23.60         30.81         4.36 o                         
 -12   0   6          3.78          4.31         1.63 o                         
 -10   0   6          0.08          0.02         1.55 o                         
  -8   0   6         18.27         30.80         3.61 o                         
  -6   0   6        128.71        148.33        10.85 o                         
  -4   0   6       1085.71       1006.04        24.93 o                         
  -2   0   6       1299.37       1277.69        17.95 o                         
   0   0   6       2298.62       2209.97        27.44 o                         
   2   0   6       3831.33       3575.43        35.96 o                         
   4   0   6          7.08          9.92         1.85 o                         
   6   0   6        478.41        360.28         8.20 o                         
   8   0   6        855.32        787.31        13.90 o                         
  10   0   6        621.85        579.73        13.11 o                         
  12   0   6         44.93         39.90         3.38 o                         
  14   0   6        144.47        126.65         7.34 o                         
 -15   1   6          0.01          0.06         1.28 o                         
 -14   1   6          1.78          1.62         1.45 o                         
 -13   1   6          2.24          4.18         1.56 o                         
 -12   1   6         75.15         81.27         4.40 o                         
 -11   1   6         32.30         41.42         3.28 o                         
 -10   1   6          0.83          0.69         0.99 o                         
  -9   1   6         29.06         24.38         2.19 o                         
  -8   1   6          4.33          4.54         1.16 o                         
  -7   1   6          4.68          7.08         1.58 o                         
  -6   1   6        245.46        272.65         7.01 o                         
  -5   1   6         27.57         28.43         2.27 o                         
  -4   1   6        277.70        298.35         6.19 o                         
  -3   1   6        342.49        290.95         5.10 o                         
  -2   1   6         14.21          3.61         0.76 o                         
  -1   1   6        667.44        669.22         8.58 o                         
   0   1   6         98.75        108.15         3.25 o                         
   1   1   6         39.22         47.50         2.23 o                         
   2   1   6         85.23         72.17         2.61 o                         
   3   1   6        637.27        691.27         7.76 o                         
   4   1   6        265.58        274.40         4.58 o                         
   5   1   6          8.75         10.66         1.00 o                         
   6   1   6         54.90         54.65         2.23 o                         
   7   1   6         41.47         35.81         1.95 o                         
   8   1   6          0.46          0.48         0.67 o                         
   9   1   6         88.54         76.24         3.18 o                         
  10   1   6         26.17         25.66         1.98 o                         
  11   1   6        237.87        219.17         5.58 o                         
  12   1   6          4.00          4.10         1.18 o                         
  13   1   6         21.55         24.58         2.48 o                         
  14   1   6         45.78         58.49         4.55 o                         
  15   1   6          0.18          4.79         1.90 o                         
 -15   2   6          0.80          1.19         1.51 o                         
 -14   2   6          0.11          0.50         1.32 o                         
 -13   2   6         13.55         11.47         1.98 o                         
 -12   2   6         21.66         24.84         2.55 o                         
 -11   2   6        283.20        285.03         7.66 o                         
 -10   2   6         29.87         31.83         2.92 o                         
  -9   2   6        511.75        501.79         9.00 o                         
  -8   2   6          0.40          3.75         1.18 o                         
  -7   2   6         66.37         76.50         3.43 o                         
  -6   2   6         47.15         36.55         2.07 o                         
  -5   2   6        161.73        195.71         4.56 o                         
  -4   2   6        219.70        204.49         4.66 o                         
  -3   2   6       1240.31       1511.48        12.95 o                         
  -2   2   6         77.06         98.22         3.00 o                         
  -1   2   6         28.65         14.21         1.66 o                         
   0   2   6         70.34         65.87         2.58 o                         
   1   2   6         75.56         67.42         2.61 o                         
   2   2   6        347.98        379.69         6.02 o                         
   3   2   6       1268.83       1228.46        15.56 o                         
   4   2   6        218.44        282.18         5.20 o                         
   5   2   6        119.58        125.78         3.14 o                         
   6   2   6         13.91          7.87         0.89 o                         
   7   2   6        110.31        111.30         4.02 o                         
   8   2   6          1.42          1.24         0.73 o                         
   9   2   6          0.01         -0.50         0.74 o                         
  10   2   6          6.31          4.45         1.25 o                         
  11   2   6         27.66         26.62         2.36 o                         
  12   2   6         73.08         65.85         3.79 o                         
  13   2   6         12.91          7.83         1.60 o                         
  14   2   6         14.69         14.47         2.17 o                         
  15   2   6         11.27          9.94         2.15 o                         
 -15   3   6          0.04          3.85         1.51 o                         
 -14   3   6          0.02         -0.35         2.08 o                         
 -13   3   6          2.58          6.36         1.79 o                         
 -12   3   6          1.98          5.96         1.51 o                         
 -11   3   6         11.54         11.82         1.82 o                         
 -10   3   6         53.20         52.24         3.19 o                         
  -9   3   6         52.99         56.71         3.53 o                         
  -8   3   6         26.21         24.05         2.22 o                         
  -7   3   6         37.59         47.69         2.92 o                         
  -6   3   6         48.99         44.07         2.42 o                         
  -5   3   6        923.75        965.22         9.39 o                         
  -4   3   6       1378.92       1361.78        12.40 o                         
  -3   3   6       2144.94       1953.32        15.60 o                         
  -2   3   6        999.45       1055.68        11.32 o                         
  -1   3   6        159.94        141.73         3.60 o                         
   0   3   6        628.06        613.95         7.47 o                         
   1   3   6         90.04         93.34         3.83 o                         
   2   3   6         95.70         97.14         2.40 o                         
   3   3   6        116.07        132.88         2.91 o                         
   4   3   6         84.88        105.91         2.82 o                         
   5   3   6        284.71        289.45         4.91 o                         
   6   3   6         81.47         82.61         3.01 o                         
   7   3   6        125.80        115.91         4.25 o                         
   8   3   6          9.75         12.67         1.61 o                         
   9   3   6         55.13         44.68         3.03 o                         
  10   3   6          9.65          6.89         2.12 o                         
  11   3   6         21.04         12.93         2.12 o                         
  12   3   6         16.23         11.72         2.42 o                         
  13   3   6          1.50          2.22         1.53 o                         
  14   3   6          3.16          2.06         1.77 o                         
  15   3   6          6.12          9.53         2.21 o                         
 -14   4   6          2.28          1.71         1.67 o                         
 -13   4   6         17.94         21.59         2.89 o                         
 -12   4   6         13.45         15.02         2.08 o                         
 -11   4   6        102.97         97.36         4.69 o                         
 -10   4   6        186.64        167.39         6.49 o                         
  -9   4   6          0.89         -0.21         1.05 o                         
  -8   4   6         37.05         44.43         3.13 o                         
  -7   4   6          0.02          0.41         0.81 o                         
  -6   4   6         34.76         37.11         2.11 o                         
  -5   4   6        207.03        180.42         4.78 o                         
  -4   4   6        624.04        623.72         7.92 o                         
  -3   4   6          8.51         13.34         1.35 o                         
  -2   4   6          1.78          4.01         0.68 o                         
  -1   4   6          0.95          0.26         0.60 o                         
   0   4   6         25.06         16.65         1.15 o                         
   1   4   6        110.87        135.32         3.85 o                         
   2   4   6          2.68          3.84         1.06 o                         
   3   4   6        276.93        259.97         5.56 o                         
   4   4   6          2.55          3.19         0.80 o                         
   5   4   6        338.81        344.24         7.07 o                         
   6   4   6          7.18          7.10         1.28 o                         
   7   4   6          6.67          4.98         1.24 o                         
   8   4   6          1.54          0.86         1.25 o                         
   9   4   6         43.60         44.82         3.54 o                         
  10   4   6        194.37        174.25         7.11 o                         
  11   4   6         14.42         11.08         2.20 o                         
  12   4   6          5.44          5.61         2.59 o                         
  13   4   6          6.44          3.00         1.88 o                         
  14   4   6          7.69          8.77         2.15 o                         
 -13   5   6          2.77          5.65         2.11 o                         
 -12   5   6          3.33          3.78         1.51 o                         
 -11   5   6          2.01          4.84         1.54 o                         
 -10   5   6          0.03          0.92         1.50 o                         
  -9   5   6         43.18         45.32         4.08 o                         
  -8   5   6          9.87          7.30         1.86 o                         
  -7   5   6         24.48         23.78         2.58 o                         
  -6   5   6         24.42         30.38         2.42 o                         
  -5   5   6         51.14         47.46         2.91 o                         
  -4   5   6         53.86         49.10         2.86 o                         
  -3   5   6          0.84          2.17         0.79 o                         
  -2   5   6          2.02          4.59         1.31 o                         
  -1   5   6          0.80          2.13         0.85 o                         
   0   5   6         22.08         16.21         1.92 o                         
   1   5   6          2.30          3.41         1.14 o                         
   2   5   6         71.57         79.35         3.72 o                         
   3   5   6         18.53         15.82         1.79 o                         
   4   5   6         16.92          9.66         1.85 o                         
   5   5   6         85.53         86.51         4.25 o                         
   6   5   6         39.59         32.78         3.15 o                         
   7   5   6         18.24         21.14         2.70 o                         
   8   5   6         49.22         32.93         4.49 o                         
   9   5   6         53.29         48.01         4.33 o                         
  10   5   6         22.34         18.80         3.37 o                         
  11   5   6          6.93          9.44         2.36 o                         
  12   5   6          4.61          2.00         2.06 o                         
  13   5   6          1.41          5.01         2.08 o                         
 -12   6   6          3.21          3.10         1.94 o                         
 -11   6   6         22.16         15.05         2.98 o                         
 -10   6   6          5.12          7.57         4.71 o                         
  -9   6   6         66.18         72.88         7.45 o                         
  -8   6   6          0.15         -1.60         1.60 o                         
  -7   6   6         21.26         19.18         2.99 o                         
  -6   6   6         30.03         29.20         4.76 o                         
  -5   6   6         25.81         35.64         3.80 o                         
  -4   6   6          3.60          3.50         1.33 o                         
  -3   6   6         15.61         21.66         2.26 o                         
  -2   6   6         79.16         96.02         4.47 o                         
  -1   6   6          0.99          0.60         1.38 o                         
   0   6   6         59.38         57.72         4.39 o                         
   1   6   6         25.82         33.57         2.83 o                         
   2   6   6         77.76         79.26         4.44 o                         
   3   6   6          1.95          3.07         1.50 o                         
   4   6   6         89.25         83.30         5.12 o                         
   5   6   6          0.25          2.24         1.45 o                         
   6   6   6        116.72        127.60         7.98 o                         
   7   6   6        146.21        144.12         8.72 o                         
   8   6   6          0.05         -1.91         2.04 o                         
   9   6   6          3.11          2.73         2.11 o                         
  10   6   6         15.23         12.24         2.89 o                         
  11   6   6          7.84          3.40         2.44 o                         
  12   6   6          0.15         -1.78         1.78 o                         
 -10   7   6          4.70          2.50         3.03 o                         
  -9   7   6          1.16          2.37         2.24 o                         
  -8   7   6          8.75         10.84         6.58 o                         
  -7   7   6          3.29          6.05         3.34 o                         
  -6   7   6          0.06         -0.01         4.28 o                         
  -5   7   6          4.31          2.82         2.15 o                         
  -4   7   6        127.29        120.03         9.15 o                         
  -3   7   6          4.73          2.02         1.79 o                         
  -2   7   6        153.78        135.77        15.13 o                         
  -1   7   6          0.03         -0.55         2.80 o                         
   0   7   6         18.72         19.77         2.82 o                         
   1   7   6         11.42         12.33         3.56 o                         
   2   7   6         17.04         18.66         3.09 o                         
   3   7   6          6.84          6.64         1.77 o                         
   4   7   6        129.58        132.32         7.84 o                         
   5   7   6          9.82         12.42         5.55 o                         
   6   7   6         25.13         17.29         3.26 o                         
   7   7   6         11.46          6.37         2.77 o                         
   8   7   6         20.41         17.77         3.55 o                         
   9   7   6         12.78         16.31         3.67 o                         
  10   7   6          0.46          3.84         3.57 o                         
  -8   8   6          4.77          2.15         2.27 o                         
  -7   8   6          0.11         -0.53         1.61 o                         
  -6   8   6          8.72          3.00         2.97 o                         
  -5   8   6         24.61         28.16         4.83 o                         
  -4   8   6          8.42          5.09         3.13 o                         
  -3   8   6         56.41         48.55        10.47 o                         
  -2   8   6         18.37         15.45         5.80 o                         
  -1   8   6         16.41         20.57         6.86 o                         
   0   8   6         39.89         28.63         7.72 o                         
   1   8   6          7.04         12.62         5.04 o                         
   2   8   6          2.48          5.10         3.47 o                         
   3   8   6         57.96         49.46         6.45 o                         
   4   8   6         39.69         40.24         4.61 o                         
   5   8   6         51.78         43.04         4.92 o                         
   6   8   6         15.03         18.38         3.62 o                         
   7   8   6          8.08          6.18         2.38 o                         
   8   8   6          0.13          1.44         2.42 o                         
  -5   9   6          6.01         13.13         4.02 o                         
  -4   9   6          0.78         -3.08         3.08 o                         
  -3   9   6          0.34          0.94         2.86 o                         
  -2   9   6          7.04         12.20         6.74 o                         
  -1   9   6          4.02         -2.98         3.99 o                         
   0   9   6          0.97          4.28         4.98 o                         
   1   9   6          3.40          5.61         4.81 o                         
   2   9   6          9.09          4.90         3.21 o                         
   3   9   6          5.52          3.71         4.57 o                         
   4   9   6          6.08          7.41         4.76 o                         
 -15   0   7          2.52          4.89         3.22 o                         
 -13   0   7         23.69         26.65         7.70 o                         
 -11   0   7          0.26          2.73         2.36 o                         
  -9   0   7          2.08          2.08         1.40 o                         
  -7   0   7          0.91          1.57         1.11 o                         
  -5   0   7        379.07        316.97        15.06 o                         
  -3   0   7       1549.31       1568.45        22.29 o                         
  -1   0   7        486.28        716.75        13.42 o                         
   1   0   7      16081.77      16627.88       119.97 o                         
   3   0   7       1655.46       2004.82        21.47 o                         
   5   0   7          2.00          0.86         0.88 o                         
   7   0   7         89.27         88.20         4.48 o                         
   9   0   7       2859.71       2631.00        33.36 o                         
  11   0   7        367.54        343.89        10.60 o                         
  13   0   7        161.40        145.55         7.58 o                         
  15   0   7         18.72         24.11         5.17 o                         
 -15   1   7          1.92          0.52         1.52 o                         
 -14   1   7          4.16          1.88         2.05 o                         
 -13   1   7         13.76         16.76         3.13 o                         
 -12   1   7        103.43        116.04         5.32 o                         
 -11   1   7        102.96        107.12         5.29 o                         
 -10   1   7         47.41         50.95         3.33 o                         
  -9   1   7          6.92          8.80         1.47 o                         
  -8   1   7         73.61         75.68         5.87 o                         
  -7   1   7          0.02          1.05         0.93 o                         
  -6   1   7         36.46         26.59         2.26 o                         
  -5   1   7        336.17        345.66         7.47 o                         
  -4   1   7        833.36        796.64        10.96 o                         
  -3   1   7          6.54         15.43         1.45 o                         
  -2   1   7        344.60        294.78         6.13 o                         
  -1   1   7        673.67        645.02         9.02 o                         
   0   1   7         85.97         87.15         3.62 o                         
   1   1   7        768.50        790.16        10.21 o                         
   2   1   7          0.67          2.77         1.04 o                         
   3   1   7       1869.58       2070.63        17.30 o                         
   4   1   7         56.19         73.45         2.89 o                         
   5   1   7         70.87         66.15         2.48 o                         
   6   1   7         69.53         70.70         2.75 o                         
   7   1   7        876.30        812.40        10.13 o                         
   8   1   7        272.55        227.92         5.21 o                         
   9   1   7        281.04        268.27         5.97 o                         
  10   1   7        497.09        466.58         8.32 o                         
  11   1   7         16.29         16.94         1.76 o                         
  12   1   7          1.32          2.60         1.69 o                         
  13   1   7         41.01         43.34         3.19 o                         
  14   1   7          0.76          2.57         1.82 o                         
  15   1   7         37.14         30.24         3.08 o                         
 -15   2   7          4.90          6.25         1.69 o                         
 -14   2   7          0.67          1.67         1.94 o                         
 -13   2   7         12.73         15.90         2.32 o                         
 -12   2   7        229.73        213.90         9.24 o                         
 -11   2   7         73.80         85.55         4.31 o                         
 -10   2   7        424.79        386.75         9.93 o                         
  -9   2   7         25.72         25.28         3.08 o                         
  -8   2   7         99.24        100.43         5.66 o                         
  -7   2   7          4.75          5.27         1.24 o                         
  -6   2   7          0.08          0.91         0.78 o                         
  -5   2   7         80.82         94.66         3.51 o                         
  -4   2   7       1561.14       1562.20        14.45 o                         
  -3   2   7         98.88         79.32         3.06 o                         
  -2   2   7         51.03         64.09         2.56 o                         
  -1   2   7        167.05        193.33         5.91 o                         
   0   2   7        194.17        223.51         6.90 o                         
   1   2   7       1126.05       1228.73        13.09 o                         
   2   2   7        744.53        807.32        11.50 o                         
   3   2   7         32.73         23.20         1.67 o                         
   4   2   7        132.77        147.06         3.62 o                         
   5   2   7         53.20         45.71         1.95 o                         
   6   2   7         15.02         17.99         1.34 o                         
   7   2   7        201.24        200.24         4.76 o                         
   8   2   7         89.58         87.07         3.73 o                         
   9   2   7         13.17          7.59         1.25 o                         
  10   2   7        118.52        108.24         4.79 o                         
  11   2   7         23.68         21.64         2.23 o                         
  12   2   7         35.32         30.30         2.96 o                         
  13   2   7         18.69         18.07         3.69 o                         
  14   2   7         33.47         43.76         3.74 o                         
  15   2   7         10.22          8.23         2.06 o                         
 -14   3   7          0.01          0.13         1.71 o                         
 -13   3   7          2.87          2.96         1.31 o                         
 -12   3   7          9.11          3.96         1.97 o                         
 -11   3   7        177.09        170.64         5.99 o                         
 -10   3   7         36.78         32.95         3.05 o                         
  -9   3   7         50.29         44.88         3.15 o                         
  -8   3   7         12.78         11.48         1.82 o                         
  -7   3   7          8.63          8.18         1.27 o                         
  -6   3   7        199.70        218.08         6.01 o                         
  -5   3   7        538.70        531.32         8.89 o                         
  -4   3   7         76.76         72.84         2.78 o                         
  -3   3   7        703.58        783.56        14.80 o                         
  -2   3   7        565.68        531.39         6.98 o                         
  -1   3   7        261.73        274.03         5.75 o                         
   0   3   7        347.69        310.73         5.89 o                         
   1   3   7          0.16          0.15         1.00 o                         
   2   3   7        112.63        121.68         3.58 o                         
   3   3   7        534.91        529.32         9.33 o                         
   4   3   7        217.77        235.49         5.91 o                         
   5   3   7        107.80        111.39         4.99 o                         
   6   3   7         36.28         48.34         3.45 o                         
   7   3   7          2.12          2.15         1.50 o                         
   8   3   7          1.27          2.29         1.04 o                         
   9   3   7          1.65          3.12         1.38 o                         
  10   3   7          0.80          0.29         1.29 o                         
  11   3   7         11.10         10.66         2.58 o                         
  12   3   7         10.32          9.55         2.02 o                         
  13   3   7         20.79         22.66         3.05 o                         
  14   3   7          4.33          5.83         2.16 o                         
 -14   4   7          2.34          2.42         1.56 o                         
 -13   4   7         12.16         17.60         2.69 o                         
 -12   4   7          2.67          3.34         1.53 o                         
 -11   4   7          2.18          1.83         1.29 o                         
 -10   4   7         12.98         16.20         2.48 o                         
  -9   4   7        144.26        117.04         5.88 o                         
  -8   4   7         32.29         23.51         2.69 o                         
  -7   4   7         18.06         10.76         1.68 o                         
  -6   4   7         44.73         40.34         2.47 o                         
  -5   4   7         50.74         45.72         2.74 o                         
  -4   4   7          5.75          6.47         1.11 o                         
  -3   4   7         17.88         19.34         1.51 o                         
  -2   4   7          3.15          2.01         0.86 o                         
  -1   4   7          0.08          0.58         0.69 o                         
   0   4   7        618.53        621.94        12.55 o                         
   1   4   7         16.68         10.77         1.29 o                         
   2   4   7        359.30        355.19         6.99 o                         
   3   4   7         43.94         51.51         2.55 o                         
   4   4   7        536.62        568.32         9.07 o                         
   5   4   7        211.04        219.87         5.79 o                         
   6   4   7          8.52          6.03         1.32 o                         
   7   4   7         19.87         22.69         2.40 o                         
   8   4   7         14.68          9.79         1.66 o                         
   9   4   7         12.68         14.00         2.23 o                         
  10   4   7        114.88        108.08         5.75 o                         
  11   4   7         12.19         14.22         2.44 o                         
  12   4   7         61.63         64.11         4.79 o                         
  13   4   7          6.70          9.18         2.16 o                         
  14   4   7          0.03          4.00         1.76 o                         
 -13   5   7          4.45          3.04         2.99 o                         
 -12   5   7          2.84          3.66         1.72 o                         
 -11   5   7          0.08          1.50         1.50 o                         
 -10   5   7          0.15          0.31         2.57 o                         
  -9   5   7          5.12          2.98         1.81 o                         
  -8   5   7          0.01         -0.26         1.33 o                         
  -7   5   7          0.48          0.35         1.38 o                         
  -6   5   7        114.06         90.74         4.27 o                         
  -5   5   7          0.30          0.76         0.94 o                         
  -4   5   7        242.80        234.67         7.12 o                         
  -3   5   7          0.22         -0.39         1.07 o                         
  -2   5   7          6.14          4.26         1.08 o                         
  -1   5   7         60.48         62.92         3.60 o                         
   0   5   7         16.45         21.04         2.27 o                         
   1   5   7        456.76        444.10        10.05 o                         
   2   5   7        426.48        431.36        10.11 o                         
   3   5   7          0.19          3.48         1.15 o                         
   4   5   7          0.25          0.98         0.97 o                         
   5   5   7          0.26         -0.10         0.92 o                         
   6   5   7          9.73          6.69         2.56 o                         
   7   5   7         59.39         58.99         4.46 o                         
   8   5   7         99.06         92.93         5.75 o                         
   9   5   7          3.66          5.33         2.49 o                         
  10   5   7         40.97         48.27         4.60 o                         
  11   5   7          3.34          6.26         2.13 o                         
  12   5   7         13.78         11.83         4.53 o                         
  13   5   7         11.35         10.85         2.55 o                         
 -11   6   7         16.76         16.80         4.39 o                         
 -10   6   7          9.14         16.27         3.29 o                         
  -9   6   7          0.08         -0.67         1.67 o                         
  -8   6   7         15.39          8.75         2.44 o                         
  -7   6   7          4.24          3.36         2.53 o                         
  -6   6   7         10.37          6.35         2.56 o                         
  -5   6   7         40.17         29.16         3.61 o                         
  -4   6   7         24.23         15.85         4.87 o                         
  -3   6   7         12.85          8.83         1.88 o                         
  -2   6   7         73.50         74.52         4.74 o                         
  -1   6   7         25.12         17.82         2.15 o                         
   0   6   7          8.96          7.17         1.49 o                         
   1   6   7         23.39         18.31         2.28 o                         
   2   6   7         32.61         32.98         2.99 o                         
   3   6   7        101.74         97.41         6.60 o                         
   4   6   7          3.88          3.04         1.16 o                         
   5   6   7         32.36         29.16         4.21 o                         
   6   6   7          5.49          4.50         1.65 o                         
   7   6   7          2.01          2.69         2.36 o                         
   8   6   7         15.55         17.82         3.51 o                         
   9   6   7          3.53          5.13         2.40 o                         
  10   6   7          7.23          2.90         1.82 o                         
  11   6   7          2.91         12.84         4.28 o                         
 -10   7   7          5.95         13.06         4.57 o                         
  -9   7   7          7.73         10.61         3.85 o                         
  -8   7   7         11.45          6.01         4.52 o                         
  -7   7   7          1.47         15.04         4.82 o                         
  -6   7   7          4.62         10.24         3.53 o                         
  -5   7   7         11.08         16.33         3.98 o                         
  -4   7   7          1.91          0.70         2.48 o                         
  -3   7   7         15.85         14.89         5.12 o                         
  -2   7   7          0.00          2.82         2.50 o                         
  -1   7   7         49.90         53.68         9.65 o                         
   0   7   7         27.52         24.20         3.33 o                         
   1   7   7         29.97         36.19         4.01 o                         
   2   7   7         48.13         43.77         4.51 o                         
   3   7   7          5.62          4.96         2.11 o                         
   4   7   7          3.06          0.14         1.83 o                         
   5   7   7         96.77        103.70        10.33 o                         
   6   7   7          1.12          6.39         2.31 o                         
   7   7   7          0.03         10.80         3.12 o                         
   8   7   7          6.74          7.93         2.43 o                         
   9   7   7          1.53          0.71         1.66 o                         
  10   7   7          0.01         -0.48         2.75 o                         
  -7   8   7          0.19          1.07         5.93 o                         
  -6   8   7         23.32         18.01         4.21 o                         
  -5   8   7         30.17         37.37         9.21 o                         
  -4   8   7         23.86         28.20         7.96 o                         
  -3   8   7          2.82         -3.75         4.14 o                         
  -2   8   7         10.60         17.97         7.07 o                         
  -1   8   7          5.71          1.80         3.85 o                         
   0   8   7         14.64         15.30         5.65 o                         
   1   8   7          1.29          1.27         2.31 o                         
   2   8   7         15.38         14.85         3.71 o                         
   3   8   7          0.26         -1.90         1.90 o                         
   4   8   7          0.16         -0.65         5.44 o                         
   5   8   7         18.80         26.18         6.02 o                         
   6   8   7          0.84          0.21         2.26 o                         
   7   8   7          0.47          2.04         2.24 o                         
  -3   9   7          0.23          0.79         3.25 o                         
  -2   9   7          8.29         10.44         6.02 o                         
  -1   9   7          2.74          4.09         3.90 o                         
   0   9   7          2.11          5.27         4.96 o                         
   1   9   7          0.19         -1.13         3.97 o                         
   2   9   7          0.00          0.93         2.76 o                         
   3   9   7          0.93          5.17         4.16 o                         
 -14   0   8         13.90         13.53         4.37 o                         
 -12   0   8         75.46         65.64         6.91 o                         
 -10   0   8         10.09         10.96         2.78 o                         
  -8   0   8         42.80         49.15         4.81 o                         
  -6   0   8         35.84         28.90         5.39 o                         
  -4   0   8          0.43         -0.66         1.11 o                         
  -2   0   8         92.27        135.60         6.22 o                         
   0   0   8       2824.11       3065.61        34.05 o                         
   2   0   8        117.72        108.10         7.88 o                         
   4   0   8        193.17        197.32         6.63 o                         
   6   0   8         43.34         40.06         3.41 o                         
   8   0   8       1030.97        920.56        15.46 o                         
  10   0   8        116.43         97.41         5.45 o                         
  12   0   8         44.33         48.27         4.20 o                         
  14   0   8         60.55         59.59         7.41 o                         
 -15   1   8          5.16          4.94         2.22 o                         
 -14   1   8         11.27          8.86         1.94 o                         
 -13   1   8          0.85          1.68         1.73 o                         
 -12   1   8         28.43         36.37         3.38 o                         
 -11   1   8          7.29          8.79         2.30 o                         
 -10   1   8          7.91          6.87         1.59 o                         
  -9   1   8         40.20         37.50         3.15 o                         
  -8   1   8          9.06          3.46         1.82 o                         
  -7   1   8         20.44         24.75         2.43 o                         
  -6   1   8         36.86         46.86         2.74 o                         
  -5   1   8         33.94         30.79         2.31 o                         
  -4   1   8         89.89         91.61         3.31 o                         
  -3   1   8         43.60         46.56         3.15 o                         
  -2   1   8        355.55        333.88         6.95 o                         
  -1   1   8         53.21         48.49         2.59 o                         
   0   1   8        918.40       1059.45        12.57 o                         
   1   1   8         10.69          3.85         0.87 o                         
   2   1   8         51.34         40.19         2.47 o                         
   3   1   8         42.69         65.86         2.93 o                         
   4   1   8         29.45         26.42         1.93 o                         
   5   1   8          7.21          4.74         0.85 o                         
   6   1   8        204.66        187.90         4.56 o                         
   7   1   8         44.07         37.62         2.20 o                         
   8   1   8         19.64         15.72         1.46 o                         
   9   1   8         21.74         23.41         1.93 o                         
  10   1   8         63.66         59.71         3.00 o                         
  11   1   8         59.16         58.18         3.72 o                         
  12   1   8          0.01          3.82         1.32 o                         
  13   1   8          3.58          4.43         1.31 o                         
  14   1   8          3.93          8.33         2.13 o                         
  15   1   8          2.77          1.61         1.56 o                         
 -14   2   8         12.13         12.76         2.15 o                         
 -13   2   8         13.86         16.13         3.07 o                         
 -12   2   8        182.61        183.26         7.38 o                         
 -11   2   8          0.95          0.61         1.09 o                         
 -10   2   8         78.70         69.34         4.61 o                         
  -9   2   8          0.64          0.70         1.56 o                         
  -8   2   8         21.59         23.58         2.47 o                         
  -7   2   8         35.34         31.60         2.41 o                         
  -6   2   8        699.25        648.95        10.40 o                         
  -5   2   8        707.79        704.85        10.16 o                         
  -4   2   8          3.61          8.73         1.17 o                         
  -3   2   8        219.97        255.26         5.77 o                         
  -2   2   8       1904.18       1876.19        20.69 o                         
  -1   2   8        309.93        332.18         6.88 o                         
   0   2   8         63.98         82.28         3.30 o                         
   1   2   8        150.96        134.91         4.30 o                         
   2   2   8        436.09        484.00         8.93 o                         
   3   2   8       1142.40       1036.38        12.07 o                         
   4   2   8          0.47          1.01         1.44 o                         
   5   2   8        272.25        234.38         6.01 o                         
   6   2   8          1.55          3.11         1.44 o                         
   7   2   8         11.74          6.71         1.88 o                         
   8   2   8         63.04         65.67         4.43 o                         
   9   2   8        509.39        494.59        12.71 o                         
  10   2   8         17.34         22.36         3.73 o                         
  11   2   8         15.29          9.75         2.19 o                         
  12   2   8          5.25          7.04         2.00 o                         
  13   2   8          9.20          9.12         2.44 o                         
  14   2   8          0.98          0.00         1.48 o                         
 -14   3   8          2.11          0.71         1.34 o                         
 -13   3   8          5.40          4.47         2.15 o                         
 -12   3   8         16.31         21.12         2.86 o                         
 -11   3   8         88.08         77.81         4.69 o                         
 -10   3   8         19.20         14.88         2.37 o                         
  -9   3   8          0.87          1.17         1.26 o                         
  -8   3   8        157.56        142.77         6.27 o                         
  -7   3   8          0.00         -0.91         0.91 o                         
  -6   3   8        186.68        152.51         5.11 o                         
  -5   3   8          0.03          0.06         0.72 o                         
  -4   3   8         21.43         24.06         1.67 o                         
  -3   3   8         10.37         10.92         1.15 o                         
  -2   3   8        189.43        174.93         5.04 o                         
  -1   3   8          3.43          3.62         1.08 o                         
   0   3   8        231.65        220.35         5.56 o                         
   1   3   8        124.50        112.60         3.96 o                         
   2   3   8        115.23        102.00         3.81 o                         
   3   3   8         56.33         57.04         2.68 o                         
   4   3   8         54.62         51.56         2.66 o                         
   5   3   8          0.61          3.37         1.38 o                         
   6   3   8         10.41         11.09         1.84 o                         
   7   3   8         18.63         17.12         2.36 o                         
   8   3   8         45.20         42.03         3.26 o                         
   9   3   8         75.98         80.75         4.74 o                         
  10   3   8          0.11          4.01         1.60 o                         
  11   3   8         11.50         14.44         2.39 o                         
  12   3   8          0.08          3.97         1.50 o                         
  13   3   8          1.65          1.34         2.49 o                         
  14   3   8          0.01         -0.60         2.41 o                         
 -13   4   8          0.96          2.43         1.88 o                         
 -12   4   8          2.00          0.71         1.69 o                         
 -11   4   8         10.09         14.51         2.63 o                         
 -10   4   8          2.26          1.85         2.48 o                         
  -9   4   8         13.41         13.47         2.61 o                         
  -8   4   8         35.02         30.80         3.80 o                         
  -7   4   8          5.88          3.32         1.92 o                         
  -6   4   8         50.39         51.77         3.90 o                         
  -5   4   8        293.45        298.46         9.10 o                         
  -4   4   8        127.38        132.35         5.27 o                         
  -3   4   8         57.32         61.10         3.06 o                         
  -2   4   8          7.91         13.20         1.45 o                         
  -1   4   8        300.41        353.84         9.78 o                         
   0   4   8        135.15        131.13         5.21 o                         
   1   4   8         11.74          8.43         1.34 o                         
   2   4   8        347.14        363.70         7.54 o                         
   3   4   8         46.64         40.82         2.35 o                         
   4   4   8        182.23        186.66         5.26 o                         
   5   4   8        215.97        218.10         5.90 o                         
   6   4   8         10.01          9.23         1.68 o                         
   7   4   8        124.36        108.12         5.11 o                         
   8   4   8         65.01         54.05         3.85 o                         
   9   4   8        453.17        419.56        10.96 o                         
  10   4   8          1.28          3.88         1.69 o                         
  11   4   8         90.28         74.32         5.08 o                         
  12   4   8         94.27        113.45         6.45 o                         
  13   4   8          6.95          4.53         1.72 o                         
 -12   5   8         13.61         11.31         2.40 o                         
 -11   5   8          7.29         11.32         3.07 o                         
 -10   5   8          4.44          2.95         2.28 o                         
  -9   5   8          0.59          0.33         1.36 o                         
  -8   5   8          2.26          1.49         1.91 o                         
  -7   5   8        131.02        135.29         6.21 o                         
  -6   5   8         95.12         65.86         4.26 o                         
  -5   5   8        300.48        274.47         8.18 o                         
  -4   5   8         39.87         43.75         5.16 o                         
  -3   5   8         69.51         62.62         4.43 o                         
  -2   5   8          9.14          8.33         2.23 o                         
  -1   5   8         26.30         30.66         2.69 o                         
   0   5   8         74.33         60.30         3.82 o                         
   1   5   8        914.23        909.97        16.83 o                         
   2   5   8        363.25        357.93        10.23 o                         
   3   5   8        243.15        240.99         7.14 o                         
   4   5   8         38.95         33.75         3.78 o                         
   5   5   8         10.37          8.31         1.51 o                         
   6   5   8          0.33          3.49         1.58 o                         
   7   5   8          6.98          5.48         1.77 o                         
   8   5   8         60.73         62.71         6.34 o                         
   9   5   8         10.34         16.53         2.89 o                         
  10   5   8         62.66         45.48         6.73 o                         
  11   5   8          3.22          3.07         1.80 o                         
  12   5   8          7.76          6.37         2.74 o                         
 -11   6   8         13.31         15.22         3.13 o                         
 -10   6   8          0.01          0.85         1.85 o                         
  -9   6   8          0.43          2.39         1.81 o                         
  -8   6   8         33.53         39.36         8.61 o                         
  -7   6   8         27.72         27.00         6.63 o                         
  -6   6   8         22.33         16.50         3.79 o                         
  -5   6   8         96.64         88.92         7.80 o                         
  -4   6   8         85.83         66.31         4.72 o                         
  -3   6   8         23.70         23.44         3.34 o                         
  -2   6   8          0.56         -0.30         1.44 o                         
  -1   6   8         71.24         65.36         4.04 o                         
   0   6   8        193.98        201.86         7.23 o                         
   1   6   8         12.83         11.50         1.80 o                         
   2   6   8        264.53        261.89         8.53 o                         
   3   6   8         49.21         59.02         4.40 o                         
   4   6   8         75.21         73.69         5.08 o                         
   5   6   8         64.24         62.88         4.49 o                         
   6   6   8         23.93         24.96         3.10 o                         
   7   6   8        114.89        109.71         6.30 o                         
   8   6   8         49.80         55.52         5.14 o                         
   9   6   8          8.75          7.16         2.83 o                         
  10   6   8          0.23         -0.15         1.60 o                         
  11   6   8          3.57          0.22         1.96 o                         
  -9   7   8          0.84          6.07         2.87 o                         
  -8   7   8          0.59          3.44         2.38 o                         
  -7   7   8          1.84         -3.03         3.03 o                         
  -6   7   8          1.13          4.93         3.97 o                         
  -5   7   8          1.38          3.78         3.54 o                         
  -4   7   8         13.26         15.23         6.47 o                         
  -3   7   8          0.92          7.82         4.86 o                         
  -2   7   8         25.06         20.69         6.86 o                         
  -1   7   8         23.26         28.54         4.36 o                         
   0   7   8         33.71         33.83         3.85 o                         
   1   7   8          7.97         14.65         3.21 o                         
   2   7   8          0.54          0.60         1.74 o                         
   3   7   8         10.46         10.76         3.41 o                         
   4   7   8          0.56          0.89         1.94 o                         
   5   7   8         37.41         35.89         4.45 o                         
   6   7   8          0.17          1.06         2.23 o                         
   7   7   8          1.09          0.25         4.00 o                         
   8   7   8          8.31          8.07         3.02 o                         
   9   7   8          1.51          8.25         3.23 o                         
  -7   8   8          0.53          0.67         3.37 o                         
  -6   8   8          1.64          4.88         4.84 o                         
  -5   8   8          1.21          2.31         3.06 o                         
  -4   8   8         11.68          8.64         5.61 o                         
  -3   8   8          0.97          0.17         3.54 o                         
  -2   8   8          6.02          2.98         3.66 o                         
  -1   8   8          8.78          5.29         4.81 o                         
   0   8   8          5.37          6.18         4.76 o                         
   1   8   8         42.54         39.47         6.16 o                         
   2   8   8        130.75        147.59        11.49 o                         
   3   8   8        146.31        167.92        11.63 o                         
   4   8   8         89.58         82.14         8.47 o                         
   5   8   8          0.40          2.47         2.39 o                         
   6   8   8         23.29         19.21         5.18 o                         
   7   8   8         20.54         18.71         3.62 o                         
  -1   9   8          3.33         11.60         7.05 o                         
   0   9   8          0.70          5.87         6.09 o                         
   1   9   8         68.49         77.04        13.69 o                         
 -13   0   9          9.38         16.87         4.91 o                         
 -11   0   9          3.26          7.56         2.59 o                         
  -9   0   9         13.16          6.00         3.73 o                         
  -7   0   9        369.07        365.86        19.80 o                         
  -5   0   9        525.28        548.91        21.56 o                         
  -3   0   9        112.21        112.65         7.34 o                         
  -1   0   9        404.82        490.70        12.34 o                         
   1   0   9         43.43         36.33         3.78 o                         
   3   0   9         36.53         53.54         4.37 o                         
   5   0   9          0.96          1.30         1.15 o                         
   7   0   9       1865.66       1708.29        24.79 o                         
   9   0   9        531.95        513.43        14.22 o                         
  11   0   9         19.38         16.41         2.33 o                         
  13   0   9          0.23          0.52         5.47 o                         
 -14   1   9          7.20         10.90         1.99 o                         
 -13   1   9          3.45          3.63         1.60 o                         
 -12   1   9         48.69         41.78         4.09 o                         
 -11   1   9          0.10          3.34         1.52 o                         
 -10   1   9          7.20          8.82         1.72 o                         
  -9   1   9          0.28          1.95         1.48 o                         
  -8   1   9         25.25         28.18         3.14 o                         
  -7   1   9         28.47         35.57         2.92 o                         
  -6   1   9        305.87        300.66         7.92 o                         
  -5   1   9         13.24         13.63         1.91 o                         
  -4   1   9         97.87         73.36         3.70 o                         
  -3   1   9        193.19        183.27         5.56 o                         
  -2   1   9         43.15         38.44         2.53 o                         
  -1   1   9          1.49          5.12         1.17 o                         
   0   1   9         21.29         18.11         1.67 o                         
   1   1   9        472.95        534.25        10.78 o                         
   2   1   9         82.51         81.86         3.75 o                         
   3   1   9         62.12         74.39         4.25 o                         
   4   1   9          0.02          0.91         0.83 o                         
   5   1   9         29.50         21.20         1.65 o                         
   6   1   9        156.73        138.00         4.45 o                         
   7   1   9        845.31        831.32        11.72 o                         
   8   1   9        154.98        151.30         4.69 o                         
   9   1   9        176.44        169.86         5.70 o                         
  10   1   9         15.94         15.62         2.05 o                         
  11   1   9         36.67         33.32         4.55 o                         
  12   1   9         19.28         23.38         3.18 o                         
  13   1   9          0.00          5.20         1.76 o                         
  14   1   9         35.01         41.87         3.65 o                         
 -14   2   9          6.96          6.53         1.65 o                         
 -13   2   9          0.41          1.62         1.50 o                         
 -12   2   9          9.67         12.87         2.30 o                         
 -11   2   9         16.67         16.09         2.68 o                         
 -10   2   9          4.79          7.80         3.32 o                         
  -9   2   9          0.06          2.80         1.45 o                         
  -8   2   9          4.38          5.61         1.51 o                         
  -7   2   9          1.55          0.34         0.90 o                         
  -6   2   9         69.47         68.13         3.42 o                         
  -5   2   9         12.45         10.21         1.37 o                         
  -4   2   9        107.57        113.69         5.06 o                         
  -3   2   9         90.13        101.75         3.76 o                         
  -2   2   9        853.54        858.46        10.82 o                         
  -1   2   9        566.44        612.89        10.07 o                         
   0   2   9         76.12         80.29         3.51 o                         
   1   2   9        149.93        175.40         5.21 o                         
   2   2   9        521.91        568.46         9.74 o                         
   3   2   9        169.82        176.66         5.51 o                         
   4   2   9        121.95        133.65         4.47 o                         
   5   2   9        152.14        159.19         5.12 o                         
   6   2   9        151.53        141.74         5.05 o                         
   7   2   9         14.44         13.28         1.96 o                         
   8   2   9         13.43         10.16         1.78 o                         
   9   2   9        162.94        152.87         7.11 o                         
  10   2   9        365.74        364.93        11.48 o                         
  11   2   9         19.82         20.32         2.79 o                         
  12   2   9         54.94         51.65         4.31 o                         
  13   2   9         42.65         50.70         4.34 o                         
  14   2   9          6.37          5.58         1.96 o                         
 -13   3   9          7.78         11.81         2.18 o                         
 -12   3   9         36.07         36.33         3.89 o                         
 -11   3   9          0.79         -0.96         1.08 o                         
 -10   3   9         34.16         38.87         4.27 o                         
  -9   3   9         65.14         63.45         5.11 o                         
  -8   3   9          0.99          3.84         1.25 o                         
  -7   3   9        103.38        103.28         4.94 o                         
  -6   3   9         10.96          9.47         1.45 o                         
  -5   3   9         95.98         93.43         4.02 o                         
  -4   3   9        585.99        578.17        10.58 o                         
  -3   3   9        496.39        491.81         9.36 o                         
  -2   3   9         68.63         61.60         3.19 o                         
  -1   3   9          1.00          0.47         0.92 o                         
   0   3   9        159.91        147.03         4.83 o                         
   1   3   9         14.55          9.10         1.29 o                         
   2   3   9         50.46         56.56         3.01 o                         
   3   3   9          0.06          2.07         0.73 o                         
   4   3   9          0.12          0.97         1.10 o                         
   5   3   9         12.54         16.58         2.20 o                         
   6   3   9         25.94         30.40         3.30 o                         
   7   3   9         63.05         63.13         4.29 o                         
   8   3   9         12.81         13.60         2.57 o                         
   9   3   9         14.89         18.16         2.39 o                         
  10   3   9          0.31          2.53         1.51 o                         
  11   3   9         17.31         21.20         2.90 o                         
  12   3   9          0.01          1.38         1.65 o                         
  13   3   9          0.39          1.81         1.93 o                         
 -13   4   9          4.70          1.67         2.39 o                         
 -12   4   9         43.21         46.36         5.32 o                         
 -11   4   9         21.33         12.12         3.35 o                         
 -10   4   9         24.88         14.62         6.28 o                         
  -9   4   9          5.91          4.31         7.83 o                         
  -8   4   9         46.73         47.64         3.91 o                         
  -7   4   9         98.12         87.29         5.06 o                         
  -6   4   9        146.75        133.66         5.95 o                         
  -5   4   9        602.27        554.60        13.83 o                         
  -4   4   9         13.93         15.07         2.01 o                         
  -3   4   9        104.18        100.46         9.67 o                         
  -2   4   9        418.04        426.81        11.23 o                         
  -1   4   9         88.35         86.69         5.10 o                         
   0   4   9         69.21         81.38         4.93 o                         
   1   4   9        212.19        209.55         8.02 o                         
   2   4   9         88.26         97.65         4.35 o                         
   3   4   9          2.28          1.87         0.96 o                         
   4   4   9         18.86         19.07         1.91 o                         
   5   4   9         13.62         12.60         1.51 o                         
   6   4   9          5.38          6.96         1.49 o                         
   7   4   9         18.97         22.05         2.46 o                         
   8   4   9         40.26         47.08         3.64 o                         
   9   4   9          1.95          4.06         1.51 o                         
  10   4   9         63.83         61.06         4.38 o                         
  11   4   9        108.64        109.83         6.70 o                         
  12   4   9         56.15         76.03         5.36 o                         
  13   4   9          9.83         14.54         2.84 o                         
 -12   5   9          0.61          6.24         2.59 o                         
 -11   5   9          0.30          2.48         2.90 o                         
 -10   5   9          0.15          0.64         2.11 o                         
  -9   5   9         10.97         11.25         5.12 o                         
  -8   5   9         20.14         16.97         3.09 o                         
  -7   5   9         72.45         70.28         4.63 o                         
  -6   5   9        145.57        130.72         7.02 o                         
  -5   5   9         89.06         77.58         5.29 o                         
  -4   5   9         23.17         16.49         2.83 o                         
  -3   5   9         56.04         49.74         4.04 o                         
  -2   5   9         27.64         27.96         2.67 o                         
  -1   5   9         15.11         20.39         2.46 o                         
   0   5   9        108.23        101.81         5.52 o                         
   1   5   9         46.92         56.78         5.00 o                         
   2   5   9        285.18        272.66         8.66 o                         
   3   5   9          0.31          0.40         1.18 o                         
   4   5   9         17.84         19.06         2.18 o                         
   5   5   9        108.76        117.06         6.11 o                         
   6   5   9          3.09          5.55         1.84 o                         
   7   5   9         44.59         45.64         4.10 o                         
   8   5   9          5.55          7.34         1.87 o                         
   9   5   9         18.13         14.65         2.52 o                         
  10   5   9          4.73          1.12         2.18 o                         
  11   5   9          4.90         12.11         2.81 o                         
  12   5   9          6.96          5.64         2.23 o                         
 -10   6   9          0.74         -0.05         2.98 o                         
  -9   6   9          0.05          0.41         3.32 o                         
  -8   6   9         25.57         18.79         6.81 o                         
  -7   6   9          5.92          5.39         2.94 o                         
  -6   6   9         35.45         36.81        12.38 o                         
  -5   6   9          0.01          0.23         3.44 o                         
  -4   6   9         12.11          9.91         1.74 o                         
  -3   6   9         35.86         39.65         3.86 o                         
  -2   6   9          9.79         14.95         2.52 o                         
  -1   6   9        113.58        108.24         5.60 o                         
   0   6   9        235.90        251.14         8.39 o                         
   1   6   9          0.00          1.18         1.43 o                         
   2   6   9         47.96         44.97         4.45 o                         
   3   6   9         12.07         11.28         2.17 o                         
   4   6   9          2.90          1.48         1.33 o                         
   5   6   9          0.09          1.55         2.56 o                         
   6   6   9         74.78         73.41         5.22 o                         
   7   6   9          0.81          1.82         1.54 o                         
   8   6   9        106.42        102.82         6.49 o                         
   9   6   9          1.91          9.01         2.47 o                         
  10   6   9          4.82          3.83         1.93 o                         
  -8   7   9          0.29         -0.48         3.61 o                         
  -7   7   9         15.56         13.69         5.82 o                         
  -6   7   9          4.98          7.48         5.15 o                         
  -5   7   9          5.51          7.84         5.17 o                         
  -4   7   9          2.95          8.90         4.28 o                         
  -3   7   9          0.94         -1.59         3.61 o                         
  -2   7   9          0.01          3.92         3.58 o                         
  -1   7   9          2.20          2.20         1.69 o                         
   0   7   9          0.67          0.87         1.66 o                         
   1   7   9          0.25          3.78         3.20 o                         
   2   7   9         19.12         20.65         3.54 o                         
   3   7   9         89.69        108.26         8.14 o                         
   4   7   9         12.02          7.80         3.19 o                         
   5   7   9         11.09          6.10         1.96 o                         
   6   7   9         13.28         20.76         3.73 o                         
   7   7   9          7.40          7.31         2.79 o                         
   8   7   9          4.43          7.80         2.97 o                         
  -6   8   9          2.01         -3.87         4.40 o                         
  -5   8   9          1.75         -2.77         4.11 o                         
  -4   8   9          1.82          0.58         3.90 o                         
  -3   8   9          7.74          3.18         3.27 o                         
  -2   8   9          1.90         16.70         7.03 o                         
  -1   8   9          5.30          2.21         3.56 o                         
   0   8   9         14.44         19.99         7.17 o                         
   1   8   9          5.91          6.91         5.41 o                         
   2   8   9         28.83         36.75         4.75 o                         
   3   8   9         33.18         33.21         5.58 o                         
   4   8   9         10.95         17.08         4.24 o                         
   5   8   9          2.15          2.95         2.96 o                         
   6   8   9         13.51         13.06         3.10 o                         
 -14   0  10        286.58        298.92        13.74 o                         
 -12   0  10        249.65        262.20        14.51 o                         
 -10   0  10          0.04          2.54         1.81 o                         
  -8   0  10        190.89        189.73        18.48 o                         
  -6   0  10          0.94          1.95         2.14 o                         
  -4   0  10          4.00          1.98         1.33 o                         
  -2   0  10         38.10         33.60         3.54 o                         
   0   0  10       2044.58       2154.68        48.20 o                         
   2   0  10        432.24        505.88        13.58 o                         
   4   0  10        322.76        357.10        12.32 o                         
   6   0  10       2032.42       1958.39        32.30 o                         
   8   0  10        286.76        280.75        10.18 o                         
  10   0  10         12.75          5.58         1.89 o                         
  12   0  10         53.85         55.56         6.71 o                         
  14   0  10         14.06          9.14         4.64 o                         
 -14   1  10         14.18         14.65         2.38 o                         
 -13   1  10        120.48        118.52         6.41 o                         
 -12   1  10        129.69        128.55         7.00 o                         
 -11   1  10         52.30         52.07         4.32 o                         
 -10   1  10         18.83         18.34         2.59 o                         
  -9   1  10          0.36         -0.17         1.28 o                         
  -8   1  10         45.32         44.25         3.53 o                         
  -7   1  10          6.86          5.30         1.31 o                         
  -6   1  10         88.32         83.74         4.36 o                         
  -5   1  10         72.27         83.90         4.07 o                         
  -4   1  10          4.09          6.03         1.42 o                         
  -3   1  10          0.07          0.77         0.90 o                         
  -2   1  10        181.50        151.69         5.21 o                         
  -1   1  10        300.23        348.19         7.83 o                         
   0   1  10       1187.77       1214.96        15.15 o                         
   1   1  10         57.34         87.77         3.91 o                         
   2   1  10        223.78        237.74         6.52 o                         
   3   1  10         81.89         85.95         4.03 o                         
   4   1  10        383.53        341.18         8.41 o                         
   5   1  10         79.92         60.90         3.33 o                         
   6   1  10          8.52          6.61         1.14 o                         
   7   1  10        377.84        378.28         7.96 o                         
   8   1  10        428.01        411.89         9.78 o                         
   9   1  10        165.28        163.55         6.43 o                         
  10   1  10         57.67         64.18         4.80 o                         
  11   1  10          0.20          0.65         1.81 o                         
  12   1  10         45.71         48.20         4.51 o                         
  13   1  10          0.82         -0.59         2.13 o                         
  14   1  10          0.76          2.97         1.84 o                         
 -13   2  10          2.12          1.27         1.55 o                         
 -12   2  10          0.54          3.28         1.69 o                         
 -11   2  10         85.23         72.96         5.07 o                         
 -10   2  10          9.76         13.84         2.61 o                         
  -9   2  10          0.28          1.66         1.22 o                         
  -8   2  10         30.66         43.10         3.55 o                         
  -7   2  10          2.68          2.98         1.08 o                         
  -6   2  10         15.85         14.66         1.78 o                         
  -5   2  10        196.21        177.21         6.23 o                         
  -4   2  10        523.85        508.71        14.53 o                         
  -3   2  10        876.00        856.03        13.18 o                         
  -2   2  10         34.60         36.23         2.66 o                         
  -1   2  10        275.73        303.94         7.38 o                         
   0   2  10        114.03        107.39         4.30 o                         
   1   2  10          1.97          3.08         0.85 o                         
   2   2  10         76.24         92.65         4.07 o                         
   3   2  10          3.01          4.67         1.18 o                         
   4   2  10         93.49         94.82         4.33 o                         
   5   2  10         86.26         84.91         3.86 o                         
   6   2  10       1641.80       1661.15        18.74 o                         
   7   2  10        490.62        477.57        11.86 o                         
   8   2  10        491.28        485.30        13.46 o                         
   9   2  10        524.16        492.18        13.00 o                         
  10   2  10        178.39        181.57         8.21 o                         
  11   2  10          3.75          3.53         1.87 o                         
  12   2  10         43.48         43.75         3.95 o                         
  13   2  10          4.16          6.92         1.99 o                         
 -13   3  10          4.87          6.93         3.30 o                         
 -12   3  10          0.12          3.28         2.07 o                         
 -11   3  10          0.11         -2.48         2.48 o                         
 -10   3  10         35.38         42.67         5.83 o                         
  -9   3  10          9.71         10.81         2.65 o                         
  -8   3  10          4.59          6.65         1.71 o                         
  -7   3  10         14.78         13.89         2.05 o                         
  -6   3  10         15.65         16.50         2.00 o                         
  -5   3  10          0.38          1.50         1.31 o                         
  -4   3  10         35.34         35.07         2.72 o                         
  -3   3  10          0.04          1.52         1.09 o                         
  -2   3  10          9.37          9.92         1.44 o                         
  -1   3  10        944.64        976.28        16.34 o                         
   0   3  10         70.62         61.60         3.32 o                         
   1   3  10         37.38         40.70         3.73 o                         
   2   3  10         28.94         25.21         2.23 o                         
   3   3  10          1.27          1.35         0.98 o                         
   4   3  10        321.88        345.57         9.06 o                         
   5   3  10          6.86          8.34         1.93 o                         
   6   3  10         94.97         92.97         5.09 o                         
   7   3  10        179.77        175.65         7.31 o                         
   8   3  10         11.09          6.79         1.67 o                         
   9   3  10         60.49         62.93         4.78 o                         
  10   3  10         25.98         21.47         2.72 o                         
  11   3  10          8.87          7.41         1.98 o                         
  12   3  10          9.67          4.45         1.99 o                         
  13   3  10         57.90         68.49         5.15 o                         
 -12   4  10         11.90         10.75         3.07 o                         
 -11   4  10         15.27         17.00         4.14 o                         
 -10   4  10          5.02          3.37         2.23 o                         
  -9   4  10          0.02          2.83         1.89 o                         
  -8   4  10          7.23          4.03         1.56 o                         
  -7   4  10        242.27        207.79         9.35 o                         
  -6   4  10         20.56         26.62         2.94 o                         
  -5   4  10        640.82        605.60        17.20 o                         
  -4   4  10          8.57          6.92         1.56 o                         
  -3   4  10       1029.09       1004.98        28.69 o                         
  -2   4  10        694.44        731.51        15.58 o                         
  -1   4  10         42.75         54.32         4.20 o                         
   0   4  10        643.33        654.47        14.67 o                         
   1   4  10        332.66        339.64        15.93 o                         
   2   4  10         44.61         49.06         4.97 o                         
   3   4  10        128.44        130.02         8.27 o                         
   4   4  10         78.91         80.12         6.73 o                         
   5   4  10         10.34          9.01         1.50 o                         
   6   4  10         20.55         22.41         2.38 o                         
   7   4  10          0.36          1.69         1.40 o                         
   8   4  10          7.46          8.09         1.81 o                         
   9   4  10         33.91         37.55         3.50 o                         
  10   4  10         84.47         82.79         6.07 o                         
  11   4  10         19.70         19.56         2.80 o                         
  12   4  10         52.08         52.67         4.51 o                         
 -11   5  10          1.89          3.42         3.68 o                         
 -10   5  10          0.34          3.10         4.66 o                         
  -9   5  10          0.87          0.21         2.13 o                         
  -8   5  10          0.00         -1.19         1.19 o                         
  -7   5  10          3.01          4.39         1.92 o                         
  -6   5  10        140.78        124.49         7.09 o                         
  -5   5  10          3.23          4.94         1.56 o                         
  -4   5  10         58.84         46.85         5.44 o                         
  -3   5  10          6.11          5.28         1.66 o                         
  -2   5  10          1.96          3.09         2.07 o                         
  -1   5  10        114.55        125.91         5.78 o                         
   0   5  10        247.43        253.01         8.30 o                         
   1   5  10         47.42         57.16         4.95 o                         
   2   5  10        221.11        216.92         7.88 o                         
   3   5  10          2.89          2.99         1.57 o                         
   4   5  10         95.39        102.15         5.68 o                         
   5   5  10         21.34         23.70         2.93 o                         
   6   5  10          0.22          0.28         1.60 o                         
   7   5  10          3.74          5.50         1.88 o                         
   8   5  10          1.18          4.17         1.66 o                         
   9   5  10          1.81          0.68         1.51 o                         
  10   5  10          1.04          5.22         2.22 o                         
  11   5  10          3.45          3.72         2.43 o                         
 -10   6  10          0.11         -0.51         4.86 o                         
  -9   6  10          6.79         12.99         6.38 o                         
  -8   6  10         11.87          6.68         3.08 o                         
  -7   6  10         50.39         54.77         8.89 o                         
  -6   6  10         48.01         49.90         6.41 o                         
  -5   6  10          9.78          6.09         1.92 o                         
  -4   6  10          0.03          0.00         1.97 o                         
  -3   6  10         53.15         60.71         4.88 o                         
  -2   6  10          0.76         -0.62         1.42 o                         
  -1   6  10         73.61         72.04         5.35 o                         
   0   6  10        154.58        154.31         8.14 o                         
   1   6  10        110.44        117.21         6.74 o                         
   2   6  10          3.49          6.93         1.82 o                         
   3   6  10         10.70         12.09         2.11 o                         
   4   6  10         18.19         21.68         2.89 o                         
   5   6  10         34.95         37.70         3.64 o                         
   6   6  10         18.87         27.37         3.26 o                         
   7   6  10          0.00          1.08         1.64 o                         
   8   6  10          7.78          4.32         1.91 o                         
   9   6  10         17.52         20.19         3.03 o                         
  10   6  10          4.93          6.11         2.80 o                         
  -8   7  10          1.97         -3.78         4.62 o                         
  -7   7  10          7.05          6.57         4.40 o                         
  -6   7  10          5.18          4.50         3.10 o                         
  -5   7  10          0.08          5.39         3.78 o                         
  -4   7  10          0.25          3.42         3.22 o                         
  -3   7  10          5.64          5.92         4.64 o                         
  -2   7  10          3.64          3.26         4.42 o                         
  -1   7  10          2.39          1.92         3.49 o                         
   0   7  10          1.77          1.42         4.48 o                         
   1   7  10          0.14         -1.72         2.07 o                         
   2   7  10         51.62         57.32         5.53 o                         
   3   7  10          6.30          3.48         1.91 o                         
   4   7  10          0.81          4.36         4.72 o                         
   5   7  10         14.33         15.88         4.39 o                         
   6   7  10          0.17         -1.99         3.69 o                         
   7   7  10         12.59         12.71         3.25 o                         
   8   7  10          3.60          1.62         2.88 o                         
  -4   8  10          1.96          3.83         4.02 o                         
  -3   8  10          0.96          1.15         3.27 o                         
  -2   8  10          4.25          8.59         5.65 o                         
  -1   8  10         12.49          1.15         4.33 o                         
   0   8  10          6.58          9.82         5.56 o                         
   1   8  10          2.77          1.52         4.28 o                         
   2   8  10         65.60         65.94        12.60 o                         
   3   8  10          2.57          2.46         3.67 o                         
   4   8  10          4.36          6.00         3.78 o                         
 -13   0  11         38.27         37.29         6.03 o                         
 -11   0  11         24.25         25.57         4.46 o                         
  -9   0  11         14.47          9.88         2.50 o                         
  -7   0  11       1593.32       1540.88        44.13 o                         
  -5   0  11       1287.85       1191.30        26.36 o                         
  -3   0  11         21.26         21.31         3.06 o                         
  -1   0  11         37.42         43.81         6.71 o                         
   1   0  11         15.31         10.89         2.24 o                         
   3   0  11          1.22          0.22         2.15 o                         
   5   0  11        458.80        426.32        14.48 o                         
   7   0  11       2869.79       2685.58        33.17 o                         
   9   0  11         59.70         65.38         5.31 o                         
  11   0  11          2.25          4.13         1.92 o                         
  13   0  11         19.45         21.17         6.35 o                         
 -13   1  11         16.00         20.51         3.22 o                         
 -12   1  11         38.26         39.02         6.14 o                         
 -11   1  11         30.15         33.35         3.54 o                         
 -10   1  11         20.03         19.54         2.73 o                         
  -9   1  11        203.51        166.75        15.47 o                         
  -8   1  11          7.44          8.27         1.86 o                         
  -7   1  11         12.46         14.13         2.43 o                         
  -6   1  11        432.98        474.89        10.63 o                         
  -5   1  11          1.49          4.02         1.81 o                         
  -4   1  11        144.24        144.63         5.66 o                         
  -3   1  11        150.28        151.58         5.60 o                         
  -2   1  11        122.76        133.01         5.14 o                         
  -1   1  11         38.59         33.89         2.65 o                         
   0   1  11         79.59         88.59         4.12 o                         
   1   1  11          0.03          0.78         1.34 o                         
   2   1  11          8.99         19.88         2.11 o                         
   3   1  11         15.78         21.82         2.23 o                         
   4   1  11         25.25         20.85         2.32 o                         
   5   1  11          3.69          3.41         1.46 o                         
   6   1  11         27.29         21.24         2.16 o                         
   7   1  11         14.41         17.48         2.07 o                         
   8   1  11         82.72         87.81         4.66 o                         
   9   1  11          3.50          5.34         1.75 o                         
  10   1  11          6.67          4.66         2.58 o                         
  11   1  11          0.10          1.47         1.36 o                         
  12   1  11          0.84          1.17         1.42 o                         
  13   1  11          0.02         -1.95         2.13 o                         
 -13   2  11          1.47          1.05         2.51 o                         
 -12   2  11          0.29          0.74         2.12 o                         
 -11   2  11          1.35          2.61         2.01 o                         
 -10   2  11          2.03         -0.08         6.89 o                         
  -9   2  11         84.39         87.85         6.34 o                         
  -8   2  11         49.88         48.53         4.65 o                         
  -7   2  11        260.29        258.89         8.61 o                         
  -6   2  11          4.93          2.15         1.29 o                         
  -5   2  11        269.90        249.28        11.14 o                         
  -4   2  11        325.41        292.22         9.36 o                         
  -3   2  11        244.21        246.14         7.22 o                         
  -2   2  11         35.91         32.51         2.69 o                         
  -1   2  11          3.10          1.47         1.02 o                         
   0   2  11          0.46          0.64         0.92 o                         
   1   2  11          2.47          1.51         0.90 o                         
   2   2  11         56.32         57.57         3.39 o                         
   3   2  11        150.64        135.26         5.29 o                         
   4   2  11       1025.46        998.30        15.23 o                         
   5   2  11        501.88        475.96        12.91 o                         
   6   2  11        362.43        316.39         8.02 o                         
   7   2  11        151.77        150.03         6.79 o                         
   8   2  11          8.29          5.74         1.71 o                         
   9   2  11         14.41         10.38         1.94 o                         
  10   2  11         47.44         49.42         6.34 o                         
  11   2  11         12.26         21.37         3.09 o                         
  12   2  11         41.74         47.07         4.17 o                         
  13   2  11         33.14         38.00         3.96 o                         
 -12   3  11          4.13         -0.12         1.87 o                         
 -11   3  11          6.56          6.45         2.94 o                         
 -10   3  11         66.75         68.03         7.32 o                         
  -9   3  11         33.54         37.25         4.38 o                         
  -8   3  11         34.54         26.09         3.10 o                         
  -7   3  11         13.40         16.18         2.01 o                         
  -6   3  11          4.92          6.19         1.38 o                         
  -5   3  11          0.00         -0.58         1.10 o                         
  -4   3  11         11.73         13.81         1.98 o                         
  -3   3  11        245.81        247.66         7.63 o                         
  -2   3  11         41.10         37.90         5.13 o                         
  -1   3  11        977.93        943.12        16.48 o                         
   0   3  11        779.23        737.58        14.71 o                         
   1   3  11        333.19        326.37         8.66 o                         
   2   3  11         29.45         32.20         2.63 o                         
   3   3  11         65.91         64.21         3.60 o                         
   4   3  11         17.20         15.36         2.53 o                         
   5   3  11          7.30          6.35         1.48 o                         
   6   3  11         98.05         81.86         4.96 o                         
   7   3  11         37.39         33.34         3.32 o                         
   8   3  11         82.90         73.65         5.10 o                         
   9   3  11         34.33         29.15         3.45 o                         
  10   3  11          0.39          1.46         1.76 o                         
  11   3  11          0.00          1.45         1.32 o                         
  12   3  11          2.21          0.32         1.41 o                         
 -11   4  11          0.96          0.31         4.67 o                         
 -10   4  11          0.29         -2.29         2.29 o                         
  -9   4  11         68.30         60.29         5.75 o                         
  -8   4  11         73.65         72.34         5.10 o                         
  -7   4  11         94.20         81.56         5.10 o                         
  -6   4  11         18.05         17.62         2.45 o                         
  -5   4  11         24.37         20.37         2.46 o                         
  -4   4  11         20.03         19.68         2.90 o                         
  -3   4  11        194.72        190.56         8.20 o                         
  -2   4  11        139.15        134.71         9.85 o                         
  -1   4  11         47.20         45.46         4.88 o                         
   0   4  11        418.74        409.57        28.51 o                         
   1   4  11        391.40        390.73        14.11 o                         
   2   4  11        458.56        471.08        15.86 o                         
   3   4  11        753.94        752.64        20.72 o                         
   4   4  11        220.20        213.66        11.31 o                         
   5   4  11          0.11          3.55         1.91 o                         
   6   4  11         15.07         19.05         3.11 o                         
   7   4  11         95.66         90.62         5.83 o                         
   8   4  11         47.70         47.20         4.36 o                         
   9   4  11         11.00         16.89         3.03 o                         
  10   4  11         88.88         74.93         5.85 o                         
  11   4  11         29.20         28.86         3.86 o                         
 -10   5  11          0.04          5.79         2.97 o                         
  -9   5  11         14.40          8.16         2.56 o                         
  -8   5  11          0.02          2.30         4.22 o                         
  -7   5  11          1.71          2.51         1.97 o                         
  -6   5  11         85.35         82.37         6.00 o                         
  -5   5  11          0.08          1.03         1.42 o                         
  -4   5  11          1.31          3.27         1.82 o                         
  -3   5  11          4.72          4.23         1.33 o                         
  -2   5  11         13.00         15.70         2.54 o                         
  -1   5  11         11.40         12.97         2.22 o                         
   0   5  11         16.26         16.45         2.45 o                         
   1   5  11         73.24         80.18         4.96 o                         
   2   5  11          0.09          1.80         1.27 o                         
   3   5  11          8.42         11.07         2.19 o                         
   4   5  11          3.42          4.73         1.71 o                         
   5   5  11          1.18          2.13         1.58 o                         
   6   5  11          5.71          4.51         1.72 o                         
   7   5  11          5.57          8.88         2.14 o                         
   8   5  11         15.81         15.82         2.69 o                         
   9   5  11          0.18          3.09         1.82 o                         
  10   5  11          0.48          2.24         2.41 o                         
  -9   6  11         18.89         26.35         8.16 o                         
  -8   6  11          0.99          1.40         4.86 o                         
  -7   6  11         38.48         35.68         5.67 o                         
  -6   6  11          2.39          1.72         1.92 o                         
  -5   6  11         30.83         27.44         4.20 o                         
  -4   6  11          0.00          0.17         1.59 o                         
  -3   6  11         27.66         29.45         3.55 o                         
  -2   6  11          0.07         -0.07         1.61 o                         
  -1   6  11         27.48         28.84         3.63 o                         
   0   6  11        424.44        454.52        12.09 o                         
   1   6  11          7.56         10.57         2.34 o                         
   2   6  11         67.01         59.02         4.60 o                         
   3   6  11         37.78         43.23         3.93 o                         
   4   6  11         11.66         16.11         2.72 o                         
   5   6  11          4.43          7.76         2.44 o                         
   6   6  11         42.89         46.83         5.75 o                         
   7   6  11         27.59         29.73         5.70 o                         
   8   6  11         26.36         33.32         3.98 o                         
   9   6  11          0.38          1.58         1.88 o                         
  -7   7  11          1.84         17.13         7.70 o                         
  -6   7  11         11.74          4.48         4.09 o                         
  -5   7  11          0.05         -3.80         5.29 o                         
  -4   7  11          0.12         -0.26         3.85 o                         
  -3   7  11          1.62          3.80         4.14 o                         
  -2   7  11         19.61         12.81         4.94 o                         
  -1   7  11          0.12          6.17         2.71 o                         
   0   7  11         18.28         20.55         4.35 o                         
   1   7  11          5.84          1.82         2.96 o                         
   2   7  11          4.90          2.49         5.15 o                         
   3   7  11         20.40         24.31         3.95 o                         
   4   7  11          1.69          5.40         2.40 o                         
   5   7  11         79.05         98.49         9.80 o                         
   6   7  11          3.52          5.13         9.77 o                         
  -2   8  11          0.00         -3.46         4.35 o                         
  -1   8  11          0.01          2.94         3.54 o                         
   0   8  11          5.83          7.87         6.28 o                         
   1   8  11          4.26          1.68         2.27 o                         
   2   8  11         20.62         22.14         4.89 o                         
 -12   0  12          8.64         21.69         4.67 o                         
 -10   0  12         43.16         54.30         6.24 o                         
  -8   0  12        126.88         95.77         9.67 o                         
  -6   0  12       1309.57       1219.83        26.72 o                         
  -4   0  12        367.46        355.17        24.53 o                         
  -2   0  12         67.03         72.57         5.66 o                         
   0   0  12         36.85         36.69         4.03 o                         
   2   0  12        718.34        747.72        18.41 o                         
   4   0  12        412.47        455.56        21.08 o                         
   6   0  12        114.82        112.25         7.90 o                         
   8   0  12        229.64        236.09         9.67 o                         
  10   0  12          0.58          2.56         1.83 o                         
  12   0  12          1.17          0.07         2.82 o                         
 -12   1  12          0.17          1.36         1.80 o                         
 -11   1  12         11.41         14.44         2.62 o                         
 -10   1  12         12.39         14.22         2.50 o                         
  -9   1  12          0.08          2.03         1.90 o                         
  -8   1  12         67.04         68.76         5.67 o                         
  -7   1  12          5.66          6.29         2.41 o                         
  -6   1  12          0.51          2.57         2.11 o                         
  -5   1  12          0.18          2.14         1.66 o                         
  -4   1  12         85.48         89.83         4.69 o                         
  -3   1  12         12.98         10.79         1.66 o                         
  -2   1  12          8.20          6.58         1.39 o                         
  -1   1  12          0.15         -0.95         1.03 o                         
   0   1  12          0.20          0.20         0.98 o                         
   1   1  12          7.69          7.08         1.57 o                         
   2   1  12         65.09         60.52         3.65 o                         
   3   1  12         25.65         25.37         2.50 o                         
   4   1  12          6.65          8.23         1.70 o                         
   5   1  12         18.79         18.36         3.23 o                         
   6   1  12          0.85          0.57         1.30 o                         
   7   1  12         79.80         79.73         4.35 o                         
   8   1  12          9.16         16.63         2.18 o                         
   9   1  12         26.88         27.56         3.28 o                         
  10   1  12         23.51         25.19         3.22 o                         
  11   1  12          0.56          0.87         1.62 o                         
  12   1  12         18.64         33.63         4.68 o                         
 -12   2  12          0.91         -1.56         1.92 o                         
 -11   2  12          7.80          5.46         2.21 o                         
 -10   2  12          9.41          2.43         1.85 o                         
  -9   2  12        117.14        122.85         7.85 o                         
  -8   2  12         49.30         43.40         5.21 o                         
  -7   2  12         70.91         71.81         4.78 o                         
  -6   2  12         58.00         50.84         3.84 o                         
  -5   2  12        148.46        150.20         7.16 o                         
  -4   2  12        210.82        194.32         7.93 o                         
  -3   2  12         49.12         53.60         3.73 o                         
  -2   2  12         20.12         22.05         2.35 o                         
  -1   2  12        209.38        213.73         6.92 o                         
   0   2  12         19.22         16.73         2.31 o                         
   1   2  12         25.88         32.74         2.63 o                         
   2   2  12         13.06         10.59         2.14 o                         
   3   2  12        206.90        199.59         6.70 o                         
   4   2  12        168.79        190.35         6.73 o                         
   5   2  12        900.15        880.58        15.13 o                         
   6   2  12          5.56          5.72         1.60 o                         
   7   2  12          1.92          2.77         1.73 o                         
   8   2  12          0.01         -0.13         1.98 o                         
   9   2  12         37.62         35.02         3.60 o                         
  10   2  12         18.03         19.43         2.99 o                         
  11   2  12         70.07         86.17         6.03 o                         
  12   2  12          2.80          8.72         2.46 o                         
 -12   3  12          2.20          5.60         2.96 o                         
 -11   3  12         26.37         21.84         4.81 o                         
 -10   3  12          0.03          2.62         2.56 o                         
  -9   3  12          0.30          2.51         1.80 o                         
  -8   3  12          3.40          7.47         1.77 o                         
  -7   3  12          1.24          1.57         1.16 o                         
  -6   3  12          0.10          1.29         1.21 o                         
  -5   3  12          4.28          5.05         1.59 o                         
  -4   3  12          0.00          1.67         1.09 o                         
  -3   3  12         14.92         22.20         2.40 o                         
  -2   3  12        106.46        114.30         5.98 o                         
  -1   3  12         87.97         91.33         4.91 o                         
   0   3  12         28.53         36.36         2.98 o                         
   1   3  12         22.92         25.54         2.45 o                         
   2   3  12          0.96          2.19         1.14 o                         
   3   3  12         29.36         30.49         3.36 o                         
   4   3  12         13.99         19.79         2.96 o                         
   5   3  12        118.34        121.67         6.83 o                         
   6   3  12        114.90        133.15         8.96 o                         
   7   3  12         64.86         63.79         4.71 o                         
   8   3  12          0.52          0.44         1.33 o                         
   9   3  12          9.42          9.11         2.55 o                         
  10   3  12          0.71          1.27         2.02 o                         
  11   3  12          1.45          1.46         1.67 o                         
 -11   4  12         10.69         11.56         3.93 o                         
 -10   4  12         40.94         45.66         6.55 o                         
  -9   4  12         29.23         35.79         4.67 o                         
  -8   4  12         12.47         17.12         2.57 o                         
  -7   4  12          7.78          8.77         2.06 o                         
  -6   4  12         14.34          9.38         2.24 o                         
  -5   4  12         12.73         14.19         2.65 o                         
  -4   4  12         76.65         76.97         6.54 o                         
  -3   4  12         26.55         27.69         3.55 o                         
  -2   4  12        243.68        245.39        11.44 o                         
  -1   4  12          2.54          0.74         1.72 o                         
   0   4  12          1.16          4.15         1.95 o                         
   1   4  12         35.12         26.65         3.89 o                         
   2   4  12        187.71        195.82        10.64 o                         
   3   4  12        249.44        266.40        12.68 o                         
   4   4  12         29.31         32.02         4.87 o                         
   5   4  12         71.17         68.46         6.82 o                         
   6   4  12          0.07          3.08         2.02 o                         
   7   4  12          1.21          1.46         2.00 o                         
   8   4  12         14.40         13.78         2.59 o                         
   9   4  12          0.20          3.66         2.00 o                         
  10   4  12          3.79          8.81         2.64 o                         
  11   4  12         18.43         22.87         4.00 o                         
  -9   5  12         16.91         13.54         3.64 o                         
  -8   5  12         21.47         19.07         3.54 o                         
  -7   5  12         69.36         50.65         5.02 o                         
  -6   5  12         41.53         33.76         4.11 o                         
  -5   5  12         24.24         18.61         3.08 o                         
  -4   5  12         13.80         13.61         2.75 o                         
  -3   5  12          0.29          1.00         1.45 o                         
  -2   5  12          7.09          4.73         1.83 o                         
  -1   5  12        108.84        111.57         5.89 o                         
   0   5  12         63.07         69.29         4.80 o                         
   1   5  12         36.50         29.63         3.21 o                         
   2   5  12         31.90         34.95         3.62 o                         
   3   5  12         36.01         34.77         3.59 o                         
   4   5  12          2.45          5.68         1.73 o                         
   5   5  12         11.45         10.09         2.42 o                         
   6   5  12          7.65          6.26         2.22 o                         
   7   5  12         21.91         18.34         2.92 o                         
   8   5  12          1.07          5.30         3.02 o                         
   9   5  12         32.39         44.86         4.52 o                         
  -8   6  12         48.53         30.87         5.81 o                         
  -7   6  12         48.84         41.35         6.44 o                         
  -6   6  12         19.56          8.84         3.34 o                         
  -5   6  12          7.87          3.49         1.96 o                         
  -4   6  12          2.70          2.79         1.82 o                         
  -3   6  12          0.05          0.85         1.75 o                         
  -2   6  12          0.16          2.51         2.80 o                         
  -1   6  12          6.50          4.38         4.23 o                         
   0   6  12         86.05         73.24         5.77 o                         
   1   6  12         89.03        103.60         6.11 o                         
   2   6  12         69.33         62.36         4.84 o                         
   3   6  12          3.54         11.83         2.30 o                         
   4   6  12         24.94         25.56         3.94 o                         
   5   6  12          0.09          1.64         2.26 o                         
   6   6  12         18.19          7.91         2.86 o                         
   7   6  12          0.40          2.67         2.41 o                         
   8   6  12          0.90          3.42         2.65 o                         
  -5   7  12          0.04         -3.66         4.26 o                         
  -4   7  12          3.13          3.13         3.22 o                         
  -3   7  12          0.29          5.12         3.58 o                         
  -2   7  12         79.60         95.65         8.76 o                         
  -1   7  12          7.75         17.15         4.22 o                         
   0   7  12         84.35         98.00         8.95 o                         
   1   7  12          5.11          2.88         6.03 o                         
   2   7  12          1.20         -2.97         2.97 o                         
   3   7  12          2.61          6.82         2.49 o                         
   4   7  12          1.91         -0.27         6.62 o                         
   5   7  12          0.02         -1.49         5.35 o                         
 -11   0  13         20.77         27.10         5.33 o                         
  -9   0  13          5.58          5.10         1.81 o                         
  -7   0  13        104.08        113.23        12.66 o                         
  -5   0  13         13.95         12.48         2.90 o                         
  -3   0  13        216.35        215.76        11.91 o                         
  -1   0  13        146.40        160.02         8.66 o                         
   1   0  13        185.55        167.47        16.08 o                         
   3   0  13         52.70         54.24         5.21 o                         
   5   0  13         35.82         40.17         4.80 o                         
   7   0  13        107.48         97.84         7.90 o                         
   9   0  13         53.83         45.41         5.86 o                         
  11   0  13        125.45        154.90        16.48 o                         
 -12   1  13          5.07          2.00         1.84 o                         
 -11   1  13          0.05         -0.37         2.07 o                         
 -10   1  13          3.11          3.49         2.09 o                         
  -9   1  13         23.76         23.78         4.81 o                         
  -8   1  13         38.85         41.33         4.56 o                         
  -7   1  13        112.86        105.74         6.83 o                         
  -6   1  13          1.93          2.69         1.71 o                         
  -5   1  13         72.29         69.73         4.50 o                         
  -4   1  13         19.36         22.97         2.55 o                         
  -3   1  13         52.51         57.76         3.86 o                         
  -2   1  13        100.28         98.77         4.89 o                         
  -1   1  13          6.51         12.08         1.84 o                         
   0   1  13          5.47          6.77         1.35 o                         
   1   1  13          7.64         14.01         2.08 o                         
   2   1  13         13.46         19.05         2.26 o                         
   3   1  13         45.58         44.36         3.37 o                         
   4   1  13          0.62          0.50         1.25 o                         
   5   1  13          1.00          0.95         1.14 o                         
   6   1  13          0.61          1.04         1.22 o                         
   7   1  13          2.14          3.84         1.42 o                         
   8   1  13          6.32          7.39         2.43 o                         
   9   1  13          8.52         13.07         2.54 o                         
  10   1  13          3.32          3.41         1.76 o                         
  11   1  13         10.67         14.88         4.12 o                         
  12   1  13         20.93         22.40         4.14 o                         
 -11   2  13          7.09          1.68         1.89 o                         
 -10   2  13         65.27         70.31         6.33 o                         
  -9   2  13        205.20        174.30        11.84 o                         
  -8   2  13         51.73         54.21         5.28 o                         
  -7   2  13        136.26        122.23         6.40 o                         
  -6   2  13          4.15          8.44         1.95 o                         
  -5   2  13         41.32         34.80         6.25 o                         
  -4   2  13         36.53         31.92         3.43 o                         
  -3   2  13         29.68         26.18         3.10 o                         
  -2   2  13        268.54        266.16         8.13 o                         
  -1   2  13         24.43         22.11         2.75 o                         
   0   2  13         28.33         27.60         2.63 o                         
   1   2  13        129.01        111.01         6.03 o                         
   2   2  13        201.68        188.15         6.70 o                         
   3   2  13         79.85         71.85         4.24 o                         
   4   2  13         71.92         79.99         4.57 o                         
   5   2  13         71.71         87.82         4.90 o                         
   6   2  13        337.42        324.28        11.77 o                         
   7   2  13         12.22         21.21         4.04 o                         
   8   2  13         80.44         71.20         5.07 o                         
   9   2  13         43.65         45.67         4.25 o                         
  10   2  13          3.99          2.96         1.80 o                         
  11   2  13          2.16          3.68         2.43 o                         
 -11   3  13          5.20          6.32         2.96 o                         
 -10   3  13          2.18          6.66         2.76 o                         
  -9   3  13          8.65          5.36         2.37 o                         
  -8   3  13        110.69        114.59         6.51 o                         
  -7   3  13          4.52          2.94         1.48 o                         
  -6   3  13          0.06          2.69         1.31 o                         
  -5   3  13          0.24          0.29         1.46 o                         
  -4   3  13         45.67         55.37         3.83 o                         
  -3   3  13         94.53        102.42         5.96 o                         
  -2   3  13          1.43          2.67         1.67 o                         
  -1   3  13        304.29        300.85         8.72 o                         
   0   3  13          0.18         -0.90         1.48 o                         
   1   3  13        185.34        184.27         6.72 o                         
   2   3  13          4.75          2.42         1.47 o                         
   3   3  13          0.05          0.75         1.70 o                         
   4   3  13        118.65        118.99         7.20 o                         
   5   3  13        166.81        172.62         8.41 o                         
   6   3  13        162.65        165.53         8.46 o                         
   7   3  13         83.75         85.80         5.48 o                         
   8   3  13          0.11         -1.17         1.58 o                         
   9   3  13         36.40         41.12         4.31 o                         
  10   3  13          6.62         10.11         2.54 o                         
  11   3  13          0.99          2.51         1.98 o                         
 -10   4  13         60.63         56.09         6.05 o                         
  -9   4  13         16.62         11.97         4.90 o                         
  -8   4  13          7.81         13.35         3.16 o                         
  -7   4  13         12.00         18.93         3.30 o                         
  -6   4  13          4.45          0.29         1.55 o                         
  -5   4  13          5.17          6.63         2.21 o                         
  -4   4  13         17.88         22.50         4.78 o                         
  -3   4  13         16.70         16.46         3.07 o                         
  -2   4  13        103.22        110.34         8.00 o                         
  -1   4  13          0.17         -2.02         2.02 o                         
   0   4  13          1.23          2.27         2.33 o                         
   1   4  13         12.76         13.64         3.41 o                         
   2   4  13        300.14        330.48        14.14 o                         
   3   4  13          3.54          1.86         7.30 o                         
   4   4  13        312.53        315.80        14.66 o                         
   5   4  13        217.35        225.11        12.63 o                         
   6   4  13         11.41         14.38         3.47 o                         
   7   4  13         15.66         12.95         4.35 o                         
   8   4  13         34.04         32.53         3.79 o                         
   9   4  13         39.09         44.83         4.59 o                         
  10   4  13          6.91          9.57         2.43 o                         
  -8   5  13          6.56          2.89         2.16 o                         
  -7   5  13         10.96         10.92         3.47 o                         
  -6   5  13         13.01         10.77         2.58 o                         
  -5   5  13          6.22          4.20         2.46 o                         
  -4   5  13         28.63         25.05         3.53 o                         
  -3   5  13          3.60          5.85         1.91 o                         
  -2   5  13          0.35          3.50         1.83 o                         
  -1   5  13          1.35          6.63         2.25 o                         
   0   5  13         10.35         12.75         2.56 o                         
   1   5  13         30.36         37.44         4.31 o                         
   2   5  13         29.23         35.22         3.63 o                         
   3   5  13         27.76         35.55         3.75 o                         
   4   5  13         35.84         46.79         4.23 o                         
   5   5  13          2.62          3.16         1.99 o                         
   6   5  13          2.69          1.71         2.11 o                         
   7   5  13          0.04          2.84         1.58 o                         
   8   5  13          1.30          0.57         1.49 o                         
  -7   6  13         59.97         59.03         7.79 o                         
  -6   6  13         62.83         65.72         6.01 o                         
  -5   6  13         13.81         20.00         3.40 o                         
  -4   6  13         23.39         31.04         4.08 o                         
  -3   6  13          0.72          3.58         1.88 o                         
  -2   6  13         33.11         37.57         4.38 o                         
  -1   6  13         28.52         36.61         4.37 o                         
   0   6  13        249.96        263.54        11.24 o                         
   1   6  13         72.62         75.01         5.49 o                         
   2   6  13         46.47         37.16         3.89 o                         
   3   6  13          0.28          0.46         1.70 o                         
   4   6  13          0.21          2.23         2.71 o                         
   5   6  13         12.26         15.77         3.28 o                         
   6   6  13         19.89         22.83         3.95 o                         
  -3   7  13          3.12         -2.01         2.05 o                         
  -2   7  13         14.66         12.39         5.55 o                         
  -1   7  13          0.00          4.67         3.92 o                         
   0   7  13          3.01          2.57         2.80 o                         
   1   7  13          7.25         11.93         3.64 o                         
   2   7  13          0.22         -2.22         2.22 o                         
   3   7  13          0.46          2.52         2.88 o                         
 -10   0  14         19.30         28.60         5.24 o                         
  -8   0  14         10.09          4.11         3.80 o                         
  -6   0  14         28.47         25.30         4.26 o                         
  -4   0  14         30.11         27.50         4.09 o                         
  -2   0  14         56.28         52.96         5.27 o                         
   0   0  14        207.55        185.38         9.68 o                         
   2   0  14        145.74        115.26         7.95 o                         
   4   0  14          4.87          7.86         4.21 o                         
   6   0  14          2.25          5.01         2.39 o                         
   8   0  14         25.05         20.37         4.11 o                         
  10   0  14         53.19         55.01         6.88 o                         
 -11   1  14          2.13         10.99         3.84 o                         
 -10   1  14          0.18          0.42         2.33 o                         
  -9   1  14         13.93         16.61         3.50 o                         
  -8   1  14         16.29         19.08         3.31 o                         
  -7   1  14         22.64         17.59         3.28 o                         
  -6   1  14          1.95         -0.94         1.53 o                         
  -5   1  14          3.66          2.24         1.56 o                         
  -4   1  14        171.06        164.58         6.86 o                         
  -3   1  14         49.40         53.80         4.44 o                         
  -2   1  14        311.20        306.25         9.04 o                         
  -1   1  14          2.85          4.69         1.44 o                         
   0   1  14         24.55         20.44         2.40 o                         
   1   1  14         22.82         24.45         2.59 o                         
   2   1  14          9.75         13.57         2.09 o                         
   3   1  14         13.89         13.51         2.45 o                         
   4   1  14         46.83         38.22         4.60 o                         
   5   1  14         97.71         89.19         5.12 o                         
   6   1  14        120.86        121.84         6.12 o                         
   7   1  14          0.44          2.69         1.33 o                         
   8   1  14         37.61         47.96         5.08 o                         
   9   1  14          2.72          6.42         3.13 o                         
  10   1  14         38.31         51.91         5.52 o                         
  11   1  14         16.30         19.29         3.50 o                         
 -10   2  14         46.75         63.19         6.12 o                         
  -9   2  14         13.56         18.70         3.40 o                         
  -8   2  14          0.68          0.72         1.54 o                         
  -7   2  14          5.46          3.36         1.61 o                         
  -6   2  14         31.53         38.37         3.60 o                         
  -5   2  14         39.63         42.86         4.27 o                         
  -4   2  14        162.25        177.90         8.26 o                         
  -3   2  14        268.90        276.26         8.77 o                         
  -2   2  14        371.75        349.54        12.38 o                         
  -1   2  14        647.66        632.65        13.15 o                         
   0   2  14        261.31        251.63         8.13 o                         
   1   2  14          4.78          3.22         1.52 o                         
   2   2  14         24.11         16.27         2.22 o                         
   3   2  14        121.10        103.65         5.26 o                         
   4   2  14          3.59          3.03         1.38 o                         
   5   2  14        249.09        242.02        10.10 o                         
   6   2  14          3.87          5.52         2.26 o                         
   7   2  14          8.54          5.74         2.08 o                         
   8   2  14          6.13          9.79         2.77 o                         
   9   2  14         54.27         61.29         5.60 o                         
  10   2  14         15.30         25.76         3.43 o                         
 -10   3  14          0.02         -2.54         2.82 o                         
  -9   3  14          5.58          3.60         2.49 o                         
  -8   3  14          7.76          9.13         3.60 o                         
  -7   3  14         23.74         27.28         3.77 o                         
  -6   3  14          3.68          4.57         2.23 o                         
  -5   3  14         28.54         25.91         3.45 o                         
  -4   3  14          3.59          7.39         2.36 o                         
  -3   3  14          1.65          1.75         1.58 o                         
  -2   3  14        182.98        198.28         8.55 o                         
  -1   3  14         36.04         34.81         3.20 o                         
   0   3  14         23.10         18.20         2.22 o                         
   1   3  14         34.23         33.84         2.99 o                         
   2   3  14         58.39         61.50         4.89 o                         
   3   3  14         62.31         61.86         4.96 o                         
   4   3  14          2.15          7.74         2.35 o                         
   5   3  14          3.25          4.68         2.12 o                         
   6   3  14         30.32         28.56         3.77 o                         
   7   3  14         38.04         44.96         4.83 o                         
   8   3  14          1.66         -0.16         2.52 o                         
   9   3  14         15.06         20.91         3.23 o                         
  10   3  14         13.44         19.72         4.43 o                         
  -9   4  14         34.29         43.14         6.79 o                         
  -8   4  14          2.06          9.03         2.54 o                         
  -7   4  14         19.37         21.84         3.64 o                         
  -6   4  14          3.82          1.47         1.50 o                         
  -5   4  14          0.02         -1.66         1.66 o                         
  -4   4  14          8.33          3.70         2.21 o                         
  -3   4  14         31.93         42.80         5.34 o                         
  -2   4  14         31.47         43.74         5.50 o                         
  -1   4  14          6.70          7.35         2.48 o                         
   0   4  14         17.69         17.21         3.30 o                         
   1   4  14          0.09         -0.27         1.95 o                         
   2   4  14         19.80         25.57         4.46 o                         
   3   4  14         37.98         35.30         5.17 o                         
   4   4  14         19.87         32.62         8.70 o                         
   5   4  14          5.80          7.92         3.44 o                         
   6   4  14          7.30         12.75         5.12 o                         
   7   4  14          6.11          0.89         2.22 o                         
   8   4  14         30.03         27.95         5.32 o                         
   9   4  14         53.99         67.08         6.42 o                         
  -7   5  14          0.00          1.04         1.97 o                         
  -6   5  14         10.90         16.86         3.27 o                         
  -5   5  14          1.50          1.42         1.64 o                         
  -4   5  14          0.00          0.09         1.52 o                         
  -3   5  14         15.01         13.88         2.78 o                         
  -2   5  14          0.22         -0.26         1.72 o                         
  -1   5  14          2.31          0.86         1.95 o                         
   0   5  14          1.87          1.00         2.71 o                         
   1   5  14          1.48          2.09         1.80 o                         
   2   5  14          5.43          3.48         2.09 o                         
   3   5  14         18.03         25.07         3.81 o                         
   4   5  14          0.51          4.09         1.98 o                         
   5   5  14         31.01         39.06         4.71 o                         
   6   5  14          3.43          5.70         2.98 o                         
   7   5  14          4.43          6.00         2.47 o                         
  -5   6  14          2.21          0.47         1.75 o                         
  -4   6  14          1.36          7.82         2.56 o                         
  -3   6  14          7.39          9.28         3.05 o                         
  -2   6  14         52.03         67.57         6.07 o                         
  -1   6  14          9.79          5.13         3.57 o                         
   0   6  14         12.25         13.04         2.71 o                         
   1   6  14          6.20          7.62         2.15 o                         
   2   6  14          4.29          4.83         1.86 o                         
   3   6  14          0.01          2.86         1.82 o                         
   4   6  14         11.25         13.68         4.95 o                         
   5   6  14         23.84         28.40         4.31 o                         
  -9   0  15          1.12         -0.55         3.20 o                         
  -7   0  15         16.31         20.50         6.35 o                         
  -5   0  15          0.18          4.23         2.55 o                         
  -3   0  15         11.80         15.79         3.30 o                         
  -1   0  15        132.71        110.05        14.44 o                         
   1   0  15        350.47        321.22        13.35 o                         
   3   0  15         27.39         27.32         4.92 o                         
   5   0  15         10.94         19.43         3.58 o                         
   7   0  15          2.89          0.40         2.17 o                         
   9   0  15          6.31         14.95         3.82 o                         
 -10   1  15          2.04          3.85         5.41 o                         
  -9   1  15          4.22          6.47         2.68 o                         
  -8   1  15          5.98          4.38         2.46 o                         
  -7   1  15          0.00          0.05         2.29 o                         
  -6   1  15         14.32         16.41         4.30 o                         
  -5   1  15          9.69         14.12         2.38 o                         
  -4   1  15         28.97         39.58         3.78 o                         
  -3   1  15          1.82          5.36         1.60 o                         
  -2   1  15          2.82          5.46         1.67 o                         
  -1   1  15          7.16          5.87         1.70 o                         
   0   1  15          6.90          6.43         2.28 o                         
   1   1  15         40.95         41.26         3.44 o                         
   2   1  15         16.12         14.77         2.21 o                         
   3   1  15          0.02          1.32         1.25 o                         
   4   1  15          1.81          4.37         1.57 o                         
   5   1  15          9.29          5.76         1.54 o                         
   6   1  15          9.12         10.86         2.39 o                         
   7   1  15         48.65         61.79         5.64 o                         
   8   1  15         28.05         26.63         3.95 o                         
   9   1  15          8.89          4.71         2.24 o                         
  10   1  15          7.75         12.46         3.09 o                         
  -9   2  15          0.19          1.46         2.55 o                         
  -8   2  15         13.46         10.68         2.87 o                         
  -7   2  15          1.27          0.52         1.78 o                         
  -6   2  15          9.91          9.31         2.19 o                         
  -5   2  15         13.03         14.60         2.66 o                         
  -4   2  15          9.01         13.25         2.67 o                         
  -3   2  15          8.91         14.33         3.22 o                         
  -2   2  15         29.27         30.16         3.17 o                         
  -1   2  15          7.17         13.26         2.14 o                         
   0   2  15          4.76          4.58         1.44 o                         
   1   2  15         12.62         11.90         2.48 o                         
   2   2  15         52.02         46.61         3.60 o                         
   3   2  15         61.67         56.97         4.08 o                         
   4   2  15         15.12         17.54         3.05 o                         
   5   2  15          5.21          5.24         5.08 o                         
   6   2  15          0.42          5.15         2.24 o                         
   7   2  15         71.55         82.52         6.50 o                         
   8   2  15         10.78         12.78         3.07 o                         
   9   2  15         13.05         19.96         3.61 o                         
  -9   3  15         16.93         11.51         3.09 o                         
  -8   3  15          4.65          9.10         2.34 o                         
  -7   3  15          5.93          4.24         2.22 o                         
  -6   3  15          0.03         -1.41         2.33 o                         
  -5   3  15          3.32          8.36         3.15 o                         
  -4   3  15         18.49         20.52         4.70 o                         
  -3   3  15         21.51         33.42         6.65 o                         
  -2   3  15         86.11         85.17         7.52 o                         
  -1   3  15          0.56          0.28         1.34 o                         
   0   3  15          0.28          0.03         1.06 o                         
   1   3  15         28.10         33.28         3.78 o                         
   2   3  15          3.73          2.97         1.63 o                         
   3   3  15          0.36          1.55         1.87 o                         
   4   3  15         88.14         92.32         6.52 o                         
   5   3  15          6.20          5.48         3.31 o                         
   6   3  15          8.79          6.71         2.33 o                         
   7   3  15          0.08         -0.58         1.84 o                         
   8   3  15          0.29          1.46         1.58 o                         
  -7   4  15          7.87          8.39         2.55 o                         
  -6   4  15          3.37          3.73         1.92 o                         
  -5   4  15          0.34          3.73         1.90 o                         
  -4   4  15         21.20         21.00         3.30 o                         
  -3   4  15         41.79         43.63         5.77 o                         
  -2   4  15         15.02         11.38         3.27 o                         
  -1   4  15          3.34          6.05         2.92 o                         
   0   4  15          2.66          7.26         2.50 o                         
   1   4  15         19.26         17.49         3.75 o                         
   2   4  15          0.00          1.74         2.41 o                         
   3   4  15         21.24         17.57         4.02 o                         
   4   4  15         49.93         59.82         6.80 o                         
   5   4  15          5.65          3.46         2.90 o                         
   6   4  15          0.20         -1.93         3.84 o                         
   7   4  15         11.78         15.66         4.09 o                         
  -6   5  15          0.51         -3.76         4.73 o                         
  -5   5  15          0.53          0.77         2.58 o                         
  -4   5  15          2.05          4.82         3.67 o                         
  -3   5  15         30.85         28.36         3.95 o                         
  -2   5  15          0.81          1.37         1.68 o                         
  -1   5  15         16.19         22.27         3.68 o                         
   0   5  15         13.69         23.64         3.79 o                         
   1   5  15          1.06          7.11         2.41 o                         
   2   5  15         14.78         16.93         3.12 o                         
   3   5  15          3.61         13.20         4.29 o                         
   4   5  15         20.27         23.34         3.83 o                         
   5   5  15          4.34         10.68         3.16 o                         
  -2   6  15         31.41         37.19         4.72 o                         
  -1   6  15          0.00          2.21         2.26 o                         
   0   6  15         10.39         18.19         3.47 o                         
   1   6  15          1.04          5.19         2.68 o                         
   2   6  15          4.33          5.09         1.97 o                         
  -8   0  16         15.45         27.86         7.27 o                         
  -6   0  16         36.28         37.77         5.42 o                         
  -4   0  16        110.12        111.87        13.61 o                         
  -2   0  16         63.42         65.83         6.41 o                         
   0   0  16         37.33         35.47         6.02 o                         
   2   0  16         31.04         27.72         5.73 o                         
   4   0  16         69.69         63.70         6.45 o                         
   6   0  16         35.70         47.59        13.41 o                         
   8   0  16          7.98         15.49         8.07 o                         
  -8   1  16          0.07         -0.76         1.94 o                         
  -7   1  16          6.23          5.08         3.16 o                         
  -6   1  16          1.16          0.90         2.32 o                         
  -5   1  16         15.38         18.68         2.94 o                         
  -4   1  16         52.63         55.08         4.49 o                         
  -3   1  16         68.83         65.42         5.26 o                         
  -2   1  16         10.96          8.31         1.71 o                         
  -1   1  16          0.46          1.01         1.55 o                         
   0   1  16          8.26          5.45         1.49 o                         
   1   1  16          0.06          0.95         1.08 o                         
   2   1  16          0.20          3.40         1.53 o                         
   3   1  16         30.17         40.45         3.57 o                         
   4   1  16          0.02          2.65         1.37 o                         
   5   1  16          0.23          3.54         1.73 o                         
   6   1  16          0.11          4.99         1.79 o                         
   7   1  16          9.94          8.20         2.75 o                         
   8   1  16          5.10          5.17         3.86 o                         
  -8   2  16         13.63         14.66         3.32 o                         
  -7   2  16          1.06          1.36         1.79 o                         
  -6   2  16          4.65          5.16         1.83 o                         
  -5   2  16          0.18          1.33         1.93 o                         
  -4   2  16          9.09          6.55         2.78 o                         
  -3   2  16          2.80          5.41         1.81 o                         
  -2   2  16          0.16          2.25         1.91 o                         
  -1   2  16          0.23          0.44         1.30 o                         
   0   2  16          7.79          5.95         1.99 o                         
   1   2  16          0.96         -0.68         1.22 o                         
   2   2  16          0.00          0.43         1.17 o                         
   3   2  16          2.86          4.50         2.06 o                         
   4   2  16          0.08          0.29         1.58 o                         
   5   2  16         15.15         15.01         2.94 o                         
   6   2  16          0.71          0.94         1.88 o                         
   7   2  16         25.38         27.25         3.94 o                         
   8   2  16          0.25         -1.67         1.88 o                         
  -7   3  16          0.02          0.79         3.30 o                         
  -6   3  16         24.95         29.52         7.93 o                         
  -5   3  16          1.47          5.64         2.98 o                         
  -4   3  16         34.09         37.42         5.32 o                         
  -3   3  16         72.19         75.31         7.40 o                         
  -2   3  16         44.63         45.91        12.03 o                         
  -1   3  16          0.08          1.11         1.80 o                         
   0   3  16         57.20         58.69         5.15 o                         
   1   3  16          0.74          4.91         2.69 o                         
   2   3  16          3.94          9.56         3.04 o                         
   3   3  16          0.14          3.03         2.63 o                         
   4   3  16         23.54         25.13         4.47 o                         
   5   3  16         49.22         41.27         5.79 o                         
   6   3  16         17.49         10.80         2.56 o                         
   7   3  16          0.86          3.62         2.72 o                         
  -6   4  16          0.74          0.41         2.11 o                         
  -5   4  16         28.99         27.57         4.75 o                         
  -4   4  16          1.27          5.43         2.46 o                         
  -3   4  16         53.87         54.72         6.51 o                         
  -2   4  16          0.08         -0.92         1.97 o                         
  -1   4  16          3.17          8.61         3.32 o                         
   0   4  16          1.22          3.10         2.14 o                         
   1   4  16          0.66         -1.83         2.38 o                         
   2   4  16         15.78         25.39         4.55 o                         
   3   4  16        104.54        115.84         9.57 o                         
   4   4  16        118.98        123.60         9.98 o                         
   5   4  16         51.02         39.83         6.00 o                         
  -3   5  16          1.01          0.70         1.66 o                         
  -2   5  16          0.49          2.06         1.93 o                         
  -1   5  16          5.01          8.39         2.80 o                         
   0   5  16          2.10         -0.08         1.99 o                         
   1   5  16         19.72         18.14         3.33 o                         
   2   5  16          7.17          5.26         2.56 o                         
   3   5  16         36.06         35.87         5.39 o                         
  -7   0  17         11.68         16.70         6.04 o                         
  -5   0  17        242.45        238.66        13.61 o                         
  -3   0  17        274.66        232.44        12.89 o                         
  -1   0  17          5.09          7.71         2.95 o                         
   1   0  17         11.90         16.15         3.63 o                         
   3   0  17         21.19         16.73         3.58 o                         
   5   0  17         26.27         25.95         6.06 o                         
   7   0  17         88.59        106.15        14.78 o                         
  -7   1  17          0.46          3.40         2.19 o                         
  -6   1  17          0.00          0.01         1.65 o                         
  -5   1  17         31.00         41.83         4.11 o                         
  -4   1  17        102.13        108.70         6.29 o                         
  -3   1  17         70.75         64.94         4.84 o                         
  -2   1  17         48.15         38.52         3.72 o                         
  -1   1  17         35.52         31.23         4.00 o                         
   0   1  17          2.81         -0.25         1.45 o                         
   1   1  17          0.27          0.20         2.03 o                         
   2   1  17         34.25         44.12         3.98 o                         
   3   1  17          0.77          0.90         1.41 o                         
   4   1  17         46.85         45.82         4.08 o                         
   5   1  17         34.70         38.84         4.26 o                         
   6   1  17          7.02          8.69         2.59 o                         
   7   1  17          1.90          6.10         2.38 o                         
  -6   2  17          0.70          0.54         1.74 o                         
  -5   2  17          0.23          2.18         1.77 o                         
  -4   2  17          8.66          6.35         2.65 o                         
  -3   2  17         53.84         49.30         4.35 o                         
  -2   2  17         25.71         12.15         2.18 o                         
  -1   2  17         34.16         30.72         3.30 o                         
   0   2  17         12.07         12.19         2.33 o                         
   1   2  17          0.60         -1.44         1.44 o                         
   2   2  17          0.65          3.49         1.86 o                         
   3   2  17          0.79          1.07         1.67 o                         
   4   2  17          0.00         -0.03         1.85 o                         
   5   2  17         14.95         18.20         3.28 o                         
   6   2  17          8.72         16.30         3.12 o                         
  -5   3  17          1.06          2.01         2.23 o                         
  -4   3  17          0.53          0.83         3.46 o                         
  -3   3  17          0.18         -0.55         1.87 o                         
  -2   3  17          2.75          5.32         2.84 o                         
  -1   3  17         17.62         21.83         3.39 o                         
   0   3  17         28.11         36.69         5.82 o                         
   1   3  17          0.41         -2.26         2.26 o                         
   2   3  17          0.74         10.29         3.43 o                         
   3   3  17          0.48         -0.70         3.00 o                         
   4   3  17          0.87          2.33         2.90 o                         
   5   3  17          0.00          1.63         2.89 o                         
  -3   4  17         42.49         36.02         5.62 o                         
  -2   4  17         41.74         56.19         6.81 o                         
  -1   4  17          8.99          9.01         3.09 o                         
   0   4  17          1.12         -1.22         2.24 o                         
   1   4  17         30.12         40.77        10.24 o                         
   2   4  17         49.80         62.01         7.10 o                         
   3   4  17          0.53          0.72         2.30 o                         
  -4   0  18         62.83         87.30         8.50 o                         
  -2   0  18         31.64         25.54         4.52 o                         
   0   0  18          8.38         10.83         3.00 o                         
   2   0  18         48.50         41.71         8.11 o                         
   4   0  18         65.41         64.31        10.42 o                         
  -5   1  18         22.34         30.57         4.24 o                         
  -4   1  18         25.23         27.75         3.51 o                         
  -3   1  18          2.37          3.82         1.69 o                         
  -2   1  18         25.09         20.75         3.00 o                         
  -1   1  18          1.75          3.42         1.47 o                         
   0   1  18          8.83          9.84         3.64 o                         
   1   1  18          2.61          5.66         1.73 o                         
   2   1  18          3.69          2.14         1.62 o                         
   3   1  18         23.36         28.63         3.39 o                         
   4   1  18          0.92         -0.11         1.72 o                         
   5   1  18          2.69          0.57         1.66 o                         
  -4   2  18          6.25         14.61         3.21 o                         
  -3   2  18         22.55         22.37         3.01 o                         
  -2   2  18          2.61          2.93         1.60 o                         
  -1   2  18          1.15         -1.27         1.71 o                         
   0   2  18         25.96         30.24         3.52 o                         
   1   2  18         10.27          8.33         2.43 o                         
   2   2  18          9.00         17.30         4.24 o                         
   3   2  18          0.77         -0.80         2.31 o                         
   4   2  18         10.93         15.38         3.08 o                         
  -2   3  18         34.35         36.26         8.52 o                         
  -1   3  18          0.01          2.65         2.43 o                         
   0   3  18         37.87         39.58         6.00 o                         
   1   3  18          4.12          2.71         3.96 o                         
                                                                                
